# Supplementary material for: Computational and experimental approaches to chart the Escherichia coli cell-envelope-associated proteome and interactome
Source: FEMS Microbiol Rev. 2008 Dec 1;33(1):66–97. doi: 10.1111/j.1574-6976.2008.00141.x (PMC2704936; doi:10.1111/j.1574-6976.2008.00141.x)
Supplement: Supplementary file 1 [file fmr0033-0066-SD1.xls]

## Sheet: README
DISCLAIMER: The authors provide the sheet “Compilation” for reproducibility purposes. We strongly recommend to access directly to databases and programs analyzed in this work in order to avoid out-of-date and Copyright issues. References and versions of data sorurces are shown in the Table 1 of the main text. No representations, warranties, guarantees are made by the authors nor by The University…
Sheet "Compilation" provides the prediction of sub-cellular localization and specific features (alpha-helixes, beta-strands and signal peptides) according to the bioinformatic and proteomic tools analyzed in this work
Sheet "Web servers" provides the URLs to predictors and databases analized in this work (it complements Table 1 in the main text). It also provides details on the parameters used to run the predictions
Sheet "Agreement Bioinf" provides the 'Agreement' analysis among Bioinformatic predictos of global sub-cellular localization and specific features (plotted in Figure 3 in the main text)
Sheet "Agree_BioinfProtKnow" provides the 'Agreement' analysis among: i) the "Majority Consensus" as representative of bioinformatic predictos of global sub-cellular localization, ii) Proteomic studies, and iii) Knowledge databases (plotted in Figure 4 in the main text)

## Sheet: Compilation
SUB-CELLULAR LOCALIZATIONS:
CY, cytoplasmic		LP, lipoproteins (might be part of different cell-envelope compartments)
IM, inner membrane		FB, fimbriae
PE, periplasmic		FG, flagellum
OM, outer membrane		NC, nucleoid
EC, extra cellular		M membrane (not specific)
NOTES	Numbers of proteins populating each compartment along the main text corresponds to the 'Majority Consensus' of predictors of global sub-cellular localization (column AG)
	Fourthy-one proteins that have no assignment in the 'Majority Consensus' (labeled MULTIPLE in column AG) can be assigned to a subcellular localization based on the high 'Agreement' between bioinformatic and experimetal tools for these proteins (highlighted yellow in column AH. See following notes for details)
	Potential TIMPs according to the high 'Agreement' between GFP studies (Daley et al 2005) and (Mori et al, Unpublished; see sheet Web servers) and bioinformatics methods (Majority Consensus and Phobius) are highlighted green in columns M to O
	Potential bona fide TIMPs (according to the bioinformatic predictors and several databases) that were assumed as periplasmic contaminants by Zhang et al (2007) are highlighted red in column I
	Potential cytoplasmic and TOMP contaminants of the IM fraction in the study of Lopez-Campistrouis et al (2005) are colored red in the colum G
	Potential bona fide cytoplasmic and periplasmic proteins according to the Agreement between Lopez-Campistrous et al and the bioinformatic methods (Majority Consensus, beta-barrel and alpha-helix predictors) are highlighted green in column G
	Potential non-TIMPs annotated as TIMPs in Uniprot and representing potential contaminants of the IM fraction in the study of Lopez-Campistrous et al (2005) are highligted pink in column U
	Potential TIMPs currently annotated solely as "Membrane proteins" in Swiss-Prot are highlighted red in column U
	Potential OM proteins currently annotated as periplasmic by Riley et al (2006) are highlighted red in column Y
GENE_NAME_AND_IDENTIFIERS				PROTEOMICS												KNOWLEDGEBASES											PREDICTOR OF GLOBAL SUBCELLULAR LOCALIZATION							Predictors of alpha-helixes (predicted alpha-helix number)										Predictors of alpha-helixes (predicted topology)					Predictors of signal peptides and lipoproteins (predicted cleavage position)
				CY	OM	IM	IM	CY-IM-PE-OM	OM	2D-GEL		GFP_PhoA				PPI_Complexes		CY-IM-PE-OM-EC	IM-OM	CY-M-IM-PE-OM-EC-LP	CY-IM-PE-OM-EC-LP	IM-PE-OM	CY-M-IM-PE-OM-EC-LP	CY-IM-PE-OM-LP	CY-IM-PE-OM-EC	LP	CY-IM-PE-OM-EC	CY-IM-PE-OM-EC	CY-IM-PE-OM-EC	CY-IM-PE-OM-EC	CY-IM-PE-OM-EC-FB-FG-NC	CY-IM-PE-OM-EC	CY-IM-PE-OM-EC	IM	IM	IM	IM	IM	IM	IM	IM	IM	IM	IM	IM	IM	IM	IM	SP
#Name	Bnumber	Jwnumber	GI(E.coli_K-12_W3110)	Dukan et al(23)	Molloy et al(38)	Lopez-Campistrous et al 2005(566)	Daley et al 2005 [IM](734)	Zhang et al 2007(428)	Gevaert et al 2002(855)	SWISS-2D gels(336)	Han & Lee 2006(692)	Daley et al 2005 [GFP](601)	Daley et al 2005 [PhoA](249)	Mori [GFP](3879)	This study [MS](34)	PPI low-throughput [Union of DIP, BIND and IntAct](944)	Protein Complexes [Union of EcoCyc and TCDB](725)	ePSORTdb(383)	TOPDB(610)	Uniprot(1785)	EcoCyc(1639)	ECCE(548)	CCDB(4151)	Riley et al 2006 [localization](3899)	MultiFun(1645)	DOLOP [exp](25)	cPSORTdb(2713)	CELLO II(4221)	P-CLASSIFIER(4221)	Proteome Analyst(3734)	GnegPLoc(2903)	Majority Consensus(3503)	Majority Consensus Plus hits with high 'Agreement' among bioinformatic and experimental tools (3544)	Phobius [>=1TMHs](979)	ConPredII [>=1TMHs](1277)	TMHMM [>=1TMHs](1027)	HMMTOP [>=1TMHs](1690)	MEMSAT3 [>=1TMHs](4216)	Phobius [>=2TMHs](756)	ConPredII [>=2TMHs](780)	TMHMM [>=2TMHs](767)	HMMTOP [>=2TMHs](871)	MEMSAT3 [>=2TMHs](840)	Phobius [topology](979)	ConPredII [topology](1277)	TMHMM [topology](1027)	HMMTOP [topology](1690)	MEMSAT3 [topology](4216)	Phobius [SP](808)
thrL	b0001	JW4367	89106885	NODATA	NODATA	NODATA	NODATA	NODATA	0.0	0.0	0.0	0.0	0.0	NODATA	0.0	0.0	0.0	NODATA	NODATA	NODATA	NODATA	NODATA	CY	CY	NODATA	NODATA	UNK	CY	CY	CY	NODATA	CY	CY	0.0	0.0	0.0	0.0	0.0	0.0	0.0	0.0	0.0	0.0	NODATA	NODATA	NODATA	NODATA	NODATA	NODATA
thrA	b0002	JW0001	89106886	NODATA	NODATA	IM	NODATA	NODATA	1.0	0.0	1.0	0.0	0.0	focus	0.0	1.0	0.0	NODATA	NODATA	NODATA	NODATA	NODATA	CY	CY	CY	NODATA	CY	CY	CY	CY	CY	CY	CY	0.0	1.0	0.0	0.0	1.0	0.0	0.0	0.0	0.0	0.0	NODATA	u	NODATA	NODATA	i41-59	NODATA
thrB	b0003	JW0002	89106887	NODATA	NODATA	CY	NODATA	NODATA	0.0	1.0	1.0	0.0	0.0	whole_cell	0.0	0.0	0.0	NODATA	NODATA	CY	CY	NODATA	CY	CY	CY	NODATA	CY	CY	CY	CY	CY	CY	CY	0.0	0.0	0.0	0.0	1.0	0.0	0.0	0.0	0.0	0.0	NODATA	NODATA	NODATA	NODATA	o249-267	NODATA
thrC	b0004	JW0003	89106888	NODATA	NODATA	CY	NODATA	NODATA	0.0	1.0	1.0	0.0	0.0	whole_cell	0.0	0.0	0.0	NODATA	NODATA	NODATA	CY	NODATA	CY	CY	CY	NODATA	UNK	CY	CY	CY	CY	CY	CY	0.0	0.0	0.0	0.0	1.0	0.0	0.0	0.0	0.0	0.0	NODATA	NODATA	NODATA	NODATA	o247-266	NODATA
talB	b0008	JW0007	89106892	NODATA	NODATA	CY	NODATA	NODATA	1.0	1.0	1.0	0.0	0.0	whole_cell	0.0	1.0	0.0	NODATA	NODATA	CY	CY	NODATA	CY	CY	CY	NODATA	UNK	CY	CY	CY	CY	CY	CY	0.0	0.0	0.0	0.0	1.0	0.0	0.0	0.0	0.0	0.0	NODATA	NODATA	NODATA	NODATA	o60-79	NODATA
mog	b0009	JW0008	89106893	NODATA	NODATA	NODATA	NODATA	NODATA	1.0	1.0	1.0	0.0	0.0	whole_cell	0.0	1.0	0.0	NODATA	NODATA	NODATA	CY	NODATA	CY	CY	CY	NODATA	CY	CY	CY	CY	CY	CY	CY	0.0	1.0	0.0	0.0	1.0	0.0	0.0	0.0	0.0	0.0	NODATA	o	NODATA	NODATA	i118-136	NODATA
dnaK	b0014	JW0013	89106898	NODATA	NODATA	CY	NODATA	CY	1.0	1.0	1.0	0.0	0.0	focus	0.0	1.0	1.0	NODATA	NODATA	CY-IM	CY	NODATA	CY	CY	CY	NODATA	CY	CY	CY	CY	NODATA	CY	CY	0.0	0.0	0.0	1.0	1.0	0.0	0.0	0.0	0.0	0.0	NODATA	NODATA	NODATA	o-389-412	o561-579	NODATA
dnaJ	b0015	JW0014	89106899	NODATA	NODATA	OM	NODATA	NODATA	1.0	0.0	1.0	0.0	0.0	whole_cell	0.0	1.0	1.0	CY	NODATA	CY	CY	NODATA	CY	CY	CY	NODATA	CY	CY	CY	CY	NODATA	CY	CY	0.0	0.0	0.0	0.0	1.0	0.0	0.0	0.0	0.0	0.0	NODATA	NODATA	NODATA	NODATA	i48-66	NODATA
insL-1	b0016	JW0015	89106900	NODATA	NODATA	NODATA	NODATA	NODATA	0.0	0.0	0.0	0.0	0.0	NODATA	0.0	0.0	0.0	NODATA	NODATA	NODATA	NODATA	NODATA	UNK	NODATA	NODATA	NODATA	CY	CY	CY	CY	CY	CY	CY	0.0	1.0	0.0	0.0	1.0	0.0	0.0	0.0	0.0	0.0	NODATA	o	NODATA	NODATA	i53-72	NODATA
nhaR	b0020	JW0019	89106904	NODATA	NODATA	NODATA	NODATA	NODATA	0.0	0.0	0.0	0.0	0.0	nucleoid	0.0	0.0	0.0	NODATA	NODATA	CY	CY	NODATA	CY	CY	CY	NODATA	CY	CY	CY	CY	NODATA	CY	CY	0.0	0.0	0.0	0.0	1.0	0.0	0.0	0.0	0.0	0.0	NODATA	NODATA	NODATA	NODATA	i228-247	NODATA
insB-1	b0021	JW0020	89106905	NODATA	NODATA	NODATA	NODATA	NODATA	0.0	0.0	0.0	0.0	0.0	NODATA	0.0	0.0	0.0	NODATA	NODATA	NODATA	NODATA	NODATA	UNK	NODATA	NODATA	NODATA	UNK	CY	CY	CY	CY	CY	CY	0.0	0.0	0.0	0.0	1.0	0.0	0.0	0.0	0.0	0.0	NODATA	NODATA	NODATA	NODATA	o94-113	NODATA
rpsT	b0023	JW0022	89106907	NODATA	NODATA	NODATA	NODATA	NODATA	1.0	0.0	0.0	0.0	0.0	whole_cell	0.0	1.0	0.0	NODATA	NODATA	NODATA	CY	NODATA	CY	CY	CY	NODATA	UNK	PE	CY	CY	CY	CY	CY	0.0	0.0	0.0	0.0	1.0	0.0	0.0	0.0	0.0	0.0	NODATA	NODATA	NODATA	NODATA	i30-49	NODATA
ribF	b0025	JW0023	89106909	NODATA	NODATA	NODATA	NODATA	NODATA	0.0	0.0	0.0	0.0	0.0	whole_cell	0.0	0.0	0.0	NODATA	NODATA	NODATA	CY	NODATA	CY	CY	CY	NODATA	CY	CY	CY	CY	CY	CY	CY	0.0	0.0	0.0	0.0	1.0	0.0	0.0	0.0	0.0	0.0	NODATA	NODATA	NODATA	NODATA	i47-66	NODATA
ileS	b0026	JW0024	89106910	NODATA	NODATA	NODATA	NODATA	NODATA	1.0	0.0	0.0	0.0	0.0	whole_cell	0.0	0.0	0.0	NODATA	NODATA	CY	CY	NODATA	CY	CY	CY	NODATA	CY	CY	CY	CY	NODATA	CY	CY	0.0	0.0	0.0	0.0	1.0	0.0	0.0	0.0	0.0	0.0	NODATA	NODATA	NODATA	NODATA	i47-70	NODATA
fkpB	b0028	JW0026	89106912	NODATA	NODATA	NODATA	NODATA	NODATA	0.0	0.0	0.0	0.0	0.0	whole_cell	0.0	0.0	0.0	NODATA	NODATA	NODATA	CY	NODATA	CY	CY	CY	NODATA	UNK	CY	CY	CY	CY	CY	CY	0.0	0.0	0.0	0.0	1.0	0.0	0.0	0.0	0.0	0.0	NODATA	NODATA	NODATA	NODATA	i97-116	NODATA
ispH	b0029	JW0027	89106913	NODATA	NODATA	CY	NODATA	NODATA	0.0	0.0	1.0	0.0	0.0	whole_cell	0.0	0.0	0.0	NODATA	NODATA	NODATA	NODATA	NODATA	CY	CY	CY	NODATA	CY	CY	CY	CY	CY	CY	CY	0.0	0.0	0.0	1.0	1.0	0.0	0.0	0.0	0.0	0.0	NODATA	NODATA	NODATA	o-18-35	i31-50	NODATA
rihC	b0030	JW0028	89106914	NODATA	NODATA	NODATA	NODATA	NODATA	1.0	0.0	0.0	0.0	0.0	focus	0.0	1.0	0.0	NODATA	NODATA	NODATA	NODATA	NODATA	CY	CY	NODATA	NODATA	UNK	CY	CY	CY	EC	CY	CY	0.0	1.0	0.0	0.0	1.0	0.0	0.0	0.0	0.0	0.0	NODATA	o	NODATA	NODATA	i16-35	NODATA
dapB	b0031	JW0029	89106915	NODATA	NODATA	NODATA	NODATA	NODATA	1.0	1.0	1.0	0.0	0.0	whole_cell	0.0	0.0	0.0	NODATA	NODATA	CY	CY	NODATA	CY	CY	CY	NODATA	CY	CY	CY	CY	NODATA	CY	CY	0.0	1.0	0.0	0.0	1.0	0.0	0.0	0.0	0.0	0.0	NODATA	o	NODATA	NODATA	i119-143	NODATA
carA	b0032	JW0030	89106916	NODATA	NODATA	CY	NODATA	NODATA	0.0	1.0	1.0	0.0	0.0	whole_cell	0.0	1.0	1.0	NODATA	NODATA	NODATA	NODATA	NODATA	CY	CY	CY	NODATA	CY	CY	CY	CY	CY	CY	CY	0.0	1.0	0.0	0.0	1.0	0.0	0.0	0.0	0.0	0.0	NODATA	u	NODATA	NODATA	o61-80	NODATA
carB	b0033	JW0031	89106917	NODATA	NODATA	CY	NODATA	NODATA	1.0	0.0	1.0	0.0	0.0	focus	0.0	1.0	1.0	NODATA	NODATA	NODATA	NODATA	NODATA	CY	PE	CY	NODATA	VAR	CY	CY	CY	CY	CY	CY	0.0	0.0	0.0	0.0	1.0	0.0	0.0	0.0	0.0	0.0	NODATA	NODATA	NODATA	NODATA	o996-1014	n9-18c23
caiF	b0034	JW0033	89106918	NODATA	NODATA	NODATA	NODATA	NODATA	0.0	0.0	0.0	0.0	0.0	whole_cell	0.0	0.0	0.0	NODATA	NODATA	NODATA	CY	NODATA	CY	CY	CY	NODATA	CY	CY	CY	CY	CY	CY	CY	0.0	0.0	0.0	0.0	1.0	0.0	0.0	0.0	0.0	0.0	NODATA	NODATA	NODATA	NODATA	o52-72	NODATA
caiE	b0035	JW5004	89106919	NODATA	NODATA	NODATA	NODATA	NODATA	0.0	0.0	0.0	0.0	0.0	whole_cell	0.0	0.0	0.0	NODATA	NODATA	NODATA	NODATA	NODATA	CY	NODATA	NODATA	NODATA	UNK	CY	CY	CY	CY	CY	CY	0.0	1.0	0.0	2.0	1.0	0.0	0.0	0.0	2.0	0.0	NODATA	i21-41	NODATA	i-18-42-95-119	i58-77	NODATA
caiD	b0036	JW0035	89106920	NODATA	NODATA	NODATA	NODATA	NODATA	1.0	0.0	0.0	0.0	0.0	whole_cell	0.0	0.0	0.0	NODATA	NODATA	NODATA	NODATA	NODATA	CY	CY	NODATA	NODATA	UNK	CY	CY	CY	CY	CY	CY	0.0	0.0	0.0	1.0	2.0	0.0	0.0	0.0	0.0	2.0	NODATA	NODATA	NODATA	o-133-157	i134-152170-189	NODATA
caiC	b0037	JW0036	89106921	NODATA	NODATA	NODATA	NODATA	NODATA	0.0	0.0	0.0	0.0	0.0	whole_cell	0.0	0.0	0.0	NODATA	NODATA	NODATA	IM	IM	CY	CY	IM	NODATA	CY	CY	CY	CY	CY	CY	CY	0.0	1.0	0.0	0.0	2.0	0.0	0.0	0.0	0.0	2.0	NODATA	i233-253	NODATA	NODATA	i61-84225-249	NODATA
caiB	b0038	JW0037	89106922	NODATA	NODATA	NODATA	NODATA	NODATA	0.0	0.0	0.0	0.0	0.0	whole_cell	0.0	0.0	0.0	CY	NODATA	CY	CY	NODATA	CY	CY	CY	NODATA	CY	CY	CY	CY	NODATA	CY	CY	0.0	0.0	0.0	1.0	1.0	0.0	0.0	0.0	0.0	0.0	NODATA	NODATA	NODATA	i-12-29	o163-186	NODATA
caiA	b0039	JW0038	89106923	NODATA	NODATA	NODATA	NODATA	NODATA	0.0	0.0	0.0	0.0	0.0	focus	0.0	1.0	0.0	NODATA	NODATA	NODATA	CY	NODATA	CY	CY	CY	NODATA	UNK	CY	CY	CY	CY	CY	CY	0.0	0.0	0.0	0.0	1.0	0.0	0.0	0.0	0.0	0.0	NODATA	NODATA	NODATA	NODATA	o60-83	NODATA
fixC	b0043	JW0042	89106927	NODATA	NODATA	NODATA	NODATA	NODATA	0.0	0.0	0.0	0.0	0.0	whole_cell	0.0	0.0	0.0	NODATA	NODATA	NODATA	NODATA	NODATA	CY	CY	NODATA	NODATA	CY	CY	CY	CY	PE	CY	CY	0.0	1.0	0.0	1.0	1.0	0.0	0.0	0.0	0.0	0.0	NODATA	u	NODATA	o-8-25	i57-76	n8-19c25
fixX	b0044	JW0043	89106928	NODATA	NODATA	NODATA	NODATA	NODATA	0.0	0.0	0.0	0.0	0.0	whole_cell	0.0	0.0	0.0	NODATA	NODATA	NODATA	NODATA	NODATA	CY	CY	NODATA	NODATA	CY	CY	CY	PE	PE	CY	CY	0.0	0.0	0.0	0.0	1.0	0.0	0.0	0.0	0.0	0.0	NODATA	NODATA	NODATA	NODATA	i27-46	NODATA
kefF	b0046	JW0045	89106930	NODATA	NODATA	NODATA	NODATA	NODATA	0.0	0.0	0.0	0.0	0.0	whole_cell	0.0	0.0	1.0	NODATA	NODATA	NODATA	NODATA	NODATA	CY	CY	NODATA	NODATA	CY	CY	CY	CY	CY	CY	CY	0.0	0.0	0.0	0.0	1.0	0.0	0.0	0.0	0.0	0.0	NODATA	NODATA	NODATA	NODATA	i54-73	NODATA
folA	b0048	JW0047	89106932	NODATA	NODATA	CY	NODATA	NODATA	0.0	1.0	1.0	0.0	0.0	whole_cell	0.0	0.0	0.0	NODATA	NODATA	NODATA	NODATA	NODATA	CY	CY	NODATA	NODATA	UNK	CY	CY	CY	CY	CY	CY	0.0	0.0	0.0	0.0	1.0	0.0	0.0	0.0	0.0	0.0	NODATA	NODATA	NODATA	NODATA	i107-126	n2-10c15
apaH	b0049	JW0048	89106933	NODATA	NODATA	NODATA	NODATA	NODATA	0.0	0.0	0.0	0.0	0.0	no_GFP_signal	0.0	0.0	0.0	NODATA	NODATA	NODATA	CY	NODATA	CY	CY	CY	NODATA	UNK	CY	CY	CY	EC	CY	CY	0.0	0.0	0.0	0.0	1.0	0.0	0.0	0.0	0.0	0.0	NODATA	NODATA	NODATA	NODATA	i61-79	NODATA
ksgA	b0051	JW0050	89106935	NODATA	NODATA	NODATA	NODATA	NODATA	1.0	0.0	0.0	0.0	0.0	NODATA	0.0	0.0	0.0	NODATA	NODATA	NODATA	CY	NODATA	CY	CY	CY	NODATA	UNK	PE	CY	CY	CY	CY	CY	0.0	0.0	0.0	0.0	1.0	0.0	0.0	0.0	0.0	0.0	NODATA	NODATA	NODATA	NODATA	i61-79	NODATA
pdxA	b0052	JW0051	89106936	NODATA	NODATA	NODATA	NODATA	NODATA	1.0	0.0	0.0	0.0	0.0	whole_cell	0.0	1.0	0.0	NODATA	NODATA	CY	CY	NODATA	CY	CY	CY	NODATA	CY	CY	CY	CY	CY	CY	CY	0.0	0.0	0.0	0.0	1.0	0.0	0.0	0.0	0.0	0.0	NODATA	NODATA	NODATA	NODATA	i259-278	NODATA
rluA	b0058	JW0057	89106942	NODATA	NODATA	NODATA	NODATA	NODATA	0.0	0.0	0.0	0.0	0.0	whole_cell	0.0	0.0	0.0	NODATA	NODATA	NODATA	NODATA	NODATA	CY	CY	NODATA	NODATA	UNK	CY	CY	CY	CY	CY	CY	0.0	0.0	0.0	0.0	1.0	0.0	0.0	0.0	0.0	0.0	NODATA	NODATA	NODATA	NODATA	o48-67	NODATA
hepA	b0059	JW0058	89106943	NODATA	NODATA	NODATA	NODATA	NODATA	1.0	0.0	0.0	0.0	0.0	whole_cell	0.0	0.0	0.0	NODATA	NODATA	NODATA	NODATA	NODATA	CY	CY	NODATA	NODATA	IM	CY	CY	CY	CY	CY	CY	0.0	0.0	0.0	0.0	1.0	0.0	0.0	0.0	0.0	0.0	NODATA	NODATA	NODATA	NODATA	o61-80	NODATA
polB	b0060	JW0059	89106944	NODATA	NODATA	NODATA	NODATA	NODATA	0.0	0.0	0.0	0.0	0.0	focus	0.0	0.0	0.0	NODATA	NODATA	NODATA	CY	NODATA	CY	CY	CY	NODATA	CY	CY	CY	CY	CY	CY	CY	0.0	0.0	0.0	0.0	1.0	0.0	0.0	0.0	0.0	0.0	NODATA	NODATA	NODATA	NODATA	o56-75	NODATA
araD	b0061	JW0060	89106945	NODATA	NODATA	NODATA	NODATA	NODATA	0.0	0.0	1.0	0.0	0.0	focus	0.0	1.0	0.0	NODATA	NODATA	NODATA	CY	NODATA	CY	CY	CY	NODATA	UNK	CY	PE	CY	CY	CY	CY	0.0	0.0	0.0	0.0	1.0	0.0	0.0	0.0	0.0	0.0	NODATA	NODATA	NODATA	NODATA	i161-180	NODATA
araA	b0062	JW0061	89106946	NODATA	NODATA	NODATA	NODATA	NODATA	0.0	0.0	0.0	0.0	0.0	whole_cell	0.0	1.0	0.0	NODATA	NODATA	NODATA	CY	NODATA	CY	CY	CY	NODATA	UNK	CY	CY	CY	CY	CY	CY	0.0	0.0	0.0	0.0	1.0	0.0	0.0	0.0	0.0	0.0	NODATA	NODATA	NODATA	NODATA	o459-478	NODATA
araB	b0063	JW0062	89106947	NODATA	NODATA	NODATA	NODATA	NODATA	0.0	0.0	0.0	0.0	0.0	whole_cell	0.0	0.0	0.0	NODATA	NODATA	NODATA	CY	NODATA	CY	CY	CY	NODATA	IM	CY	CY	CY	CY	CY	CY	0.0	2.0	0.0	0.0	2.0	0.0	2.0	0.0	0.0	2.0	NODATA	o	NODATA	NODATA	o266-284488-507	NODATA
araC	b0064	JW0063	89106948	NODATA	NODATA	NODATA	NODATA	NODATA	0.0	0.0	0.0	0.0	0.0	whole_cell	0.0	1.0	0.0	NODATA	NODATA	CY	CY	NODATA	CY	CY	CY	NODATA	CY	CY	CY	CY	NODATA	CY	CY	0.0	0.0	0.0	0.0	1.0	0.0	0.0	0.0	0.0	0.0	NODATA	NODATA	NODATA	NODATA	o61-85	NODATA
sgrR	b0069	JW0068	89106953	NODATA	NODATA	NODATA	NODATA	NODATA	0.0	0.0	0.0	0.0	0.0	nucleoid	0.0	0.0	0.0	NODATA	NODATA	NODATA	NODATA	NODATA	CY	CY	PE	NODATA	CY	CY	CY	PE	IM	CY	CY	0.0	0.0	0.0	0.0	1.0	0.0	0.0	0.0	0.0	0.0	NODATA	NODATA	NODATA	NODATA	i489-507	NODATA
leuD	b0071	JW0070	89106955	NODATA	NODATA	CY	NODATA	NODATA	0.0	1.0	1.0	0.0	0.0	whole_cell	0.0	0.0	1.0	NODATA	NODATA	NODATA	CY	NODATA	CY	CY	CY	NODATA	UNK	CY	CY	CY	CY	CY	CY	0.0	0.0	0.0	0.0	1.0	0.0	0.0	0.0	0.0	0.0	NODATA	NODATA	NODATA	NODATA	i61-82	NODATA
leuC	b0072	JW0071	89106956	NODATA	NODATA	CY	NODATA	NODATA	0.0	1.0	1.0	0.0	0.0	whole_cell	0.0	0.0	1.0	NODATA	NODATA	NODATA	CY	NODATA	CY	CY	CY	NODATA	CY	CY	CY	CY	CY	CY	CY	0.0	0.0	0.0	0.0	1.0	0.0	0.0	0.0	0.0	0.0	NODATA	NODATA	NODATA	NODATA	i55-74	NODATA
leuB	b0073	JW5807	89106957	NODATA	NODATA	NODATA	NODATA	NODATA	0.0	0.0	0.0	0.0	0.0	whole_cell	0.0	0.0	0.0	NODATA	NODATA	CY	CY	NODATA	CY	CY	CY	NODATA	CY	CY	CY	CY	NODATA	CY	CY	0.0	0.0	0.0	0.0	1.0	0.0	0.0	0.0	0.0	0.0	NODATA	NODATA	NODATA	NODATA	o291-310	NODATA
leuA	b0074	JW0073	89106958	NODATA	NODATA	NODATA	NODATA	NODATA	0.0	0.0	1.0	0.0	0.0	focus	0.0	1.0	0.0	NODATA	NODATA	NODATA	CY	NODATA	CY	CY	CY	NODATA	CY	CY	CY	CY	CY	CY	CY	0.0	0.0	0.0	0.0	1.0	0.0	0.0	0.0	0.0	0.0	NODATA	NODATA	NODATA	NODATA	o483-502	NODATA
leuL	b0075	JW0074	89106959	NODATA	NODATA	NODATA	NODATA	NODATA	0.0	0.0	0.0	0.0	0.0	whole_cell	0.0	0.0	0.0	NODATA	NODATA	NODATA	CY	NODATA	CY	CY	CY	NODATA	UNK	CY	CY	CY	NODATA	CY	CY	0.0	0.0	0.0	0.0	1.0	0.0	0.0	0.0	0.0	0.0	NODATA	NODATA	NODATA	NODATA	o5-24	n4-13c20
leuO	b0076	JW0075	89106960	NODATA	NODATA	NODATA	NODATA	NODATA	0.0	0.0	1.0	0.0	0.0	focus	0.0	0.0	0.0	NODATA	NODATA	NODATA	CY	NODATA	CY	CY	CY	NODATA	CY	CY	CY	CY	CY	CY	CY	0.0	0.0	0.0	0.0	1.0	0.0	0.0	0.0	0.0	0.0	NODATA	NODATA	NODATA	NODATA	i232-255	NODATA
ilvI	b0077	JW0076	89106961	NODATA	NODATA	NODATA	NODATA	NODATA	0.0	0.0	0.0	0.0	0.0	whole_cell	0.0	1.0	1.0	NODATA	NODATA	NODATA	NODATA	NODATA	CY	CY	NODATA	NODATA	UNK	CY	CY	CY	CY	CY	CY	0.0	0.0	0.0	0.0	1.0	0.0	0.0	0.0	0.0	0.0	NODATA	NODATA	NODATA	NODATA	i58-82	NODATA
ilvH	b0078	JW0077	89106962	NODATA	NODATA	NODATA	NODATA	NODATA	0.0	1.0	1.0	0.0	0.0	whole_cell	0.0	1.0	1.0	NODATA	NODATA	NODATA	NODATA	NODATA	CY	CY	NODATA	NODATA	CY	CY	CY	CY	CY	CY	CY	0.0	0.0	0.0	0.0	1.0	0.0	0.0	0.0	0.0	0.0	NODATA	NODATA	NODATA	NODATA	i54-73	n4-9c17
fruR	b0080	JW0078	89106963	NODATA	NODATA	NODATA	NODATA	NODATA	0.0	0.0	0.0	0.0	0.0	nucleoid	0.0	1.0	0.0	NODATA	NODATA	NODATA	CY	NODATA	CY	CY	CY	NODATA	CY	CY	CY	CY	CY	CY	CY	0.0	0.0	0.0	1.0	1.0	0.0	0.0	0.0	0.0	0.0	NODATA	NODATA	NODATA	o-241-258	i55-74	NODATA
mraZ	b0081	JW0079	89106964	NODATA	NODATA	NODATA	NODATA	NODATA	0.0	0.0	0.0	0.0	0.0	nucleoid	0.0	0.0	0.0	NODATA	NODATA	NODATA	NODATA	NODATA	CY	CY	NODATA	NODATA	CY	CY	CY	UNK	IM	CY	CY	0.0	0.0	0.0	0.0	1.0	0.0	0.0	0.0	0.0	0.0	NODATA	NODATA	NODATA	NODATA	i61-85	NODATA
mraW	b0082	JW0080	89106965	NODATA	NODATA	NODATA	NODATA	CY	1.0	0.0	0.0	0.0	0.0	whole_cell	0.0	0.0	0.0	CY	NODATA	CY	NODATA	NODATA	CY	CY	NODATA	NODATA	CY	CY	CY	CY	NODATA	CY	CY	0.0	0.0	0.0	0.0	1.0	0.0	0.0	0.0	0.0	0.0	NODATA	NODATA	NODATA	NODATA	o236-254	NODATA
murE	b0085	JW0083	89106968	NODATA	NODATA	NODATA	NODATA	NODATA	1.0	1.0	1.0	0.0	0.0	whole_cell	1.0	0.0	0.0	NODATA	NODATA	CY	NODATA	NODATA	CY	NODATA	NODATA	NODATA	CY	CY	CY	CY	CY	CY	CY	1.0	1.0	0.0	1.0	1.0	0.0	0.0	0.0	0.0	0.0	o309-327i	u	NODATA	o-303-327	o418-436	NODATA
murF	b0086	JW0084	89106969	NODATA	NODATA	NODATA	NODATA	NODATA	0.0	0.0	0.0	0.0	0.0	whole_cell	0.0	0.0	0.0	CY	NODATA	CY	CY	NODATA	CY	CY	CY	NODATA	CY	CY	CY	CY	NODATA	CY	CY	0.0	0.0	0.0	1.0	1.0	0.0	0.0	0.0	0.0	0.0	NODATA	NODATA	NODATA	o-283-303	i55-74	NODATA
murD	b0088	JW0086	89106971	NODATA	NODATA	NODATA	NODATA	NODATA	0.0	0.0	0.0	0.0	0.0	whole_cell	0.0	0.0	0.0	CY	NODATA	CY	CY	NODATA	CY	LIPO	CY	NODATA	CY	CY	CY	CY	NODATA	CY	CY	0.0	0.0	1.0	2.0	1.0	0.0	0.0	0.0	2.0	0.0	NODATA	NODATA	i9-31o	o-9-26-130-148	i56-75	NODATA
murC	b0091	JW0089	89106974	NODATA	NODATA	NODATA	NODATA	PE	0.0	0.0	0.0	0.0	0.0	focus	1.0	1.0	0.0	NODATA	NODATA	CY	NODATA	NODATA	CY	CY	NODATA	NODATA	CY	CY	CY	CY	CY	CY	CY	1.0	0.0	0.0	1.0	1.0	0.0	0.0	0.0	0.0	0.0	i21-39o	NODATA	NODATA	i-22-40	i25-45	NODATA
ddlB	b0092	JW0090	89106975	NODATA	NODATA	NODATA	NODATA	NODATA	0.0	0.0	0.0	0.0	0.0	whole_cell	0.0	0.0	0.0	NODATA	NODATA	CY	CY	NODATA	CY	CY	CY	NODATA	CY	CY	CY	CY	NODATA	CY	CY	0.0	0.0	0.0	0.0	1.0	0.0	0.0	0.0	0.0	0.0	NODATA	NODATA	NODATA	NODATA	i55-73	NODATA
ftsA	b0094	JW0092	89106977	NODATA	NODATA	CY	NODATA	NODATA	0.0	0.0	1.0	0.0	0.0	ring	0.0	1.0	0.0	NODATA	NODATA	NODATA	IM	NODATA	CY	CY	IM	NODATA	CY	CY	CY	CY	IM	CY	CY	0.0	0.0	0.0	0.0	1.0	0.0	0.0	0.0	0.0	0.0	NODATA	NODATA	NODATA	NODATA	i61-85	NODATA
lpxC	b0096	JW0094	89106979	NODATA	NODATA	NODATA	NODATA	NODATA	0.0	0.0	0.0	0.0	0.0	whole_cell	0.0	0.0	0.0	NODATA	NODATA	NODATA	CY	NODATA	UNK	CY	CY	NODATA	UNK	CY	CY	CY	CY	CY	CY	0.0	0.0	0.0	0.0	1.0	0.0	0.0	0.0	0.0	0.0	NODATA	NODATA	NODATA	NODATA	i236-255	NODATA
mutT	b0099	JW0097	89106982	NODATA	NODATA	NODATA	NODATA	NODATA	0.0	0.0	0.0	0.0	0.0	whole_cell	0.0	0.0	0.0	NODATA	NODATA	NODATA	CY	NODATA	CY	CY	CY	NODATA	CY	CY	CY	CY	CY	CY	CY	0.0	0.0	0.0	0.0	1.0	0.0	0.0	0.0	0.0	0.0	NODATA	NODATA	NODATA	NODATA	o51-70	NODATA
yacG	b0101	JW5008	89106983	NODATA	NODATA	NODATA	NODATA	NODATA	0.0	0.0	0.0	0.0	0.0	whole_cell	0.0	0.0	0.0	NODATA	NODATA	NODATA	NODATA	NODATA	CY	CY	NODATA	NODATA	CY	CY	CY	CY	CY	CY	CY	0.0	0.0	0.0	0.0	1.0	0.0	0.0	0.0	0.0	0.0	NODATA	NODATA	NODATA	NODATA	o13-31	NODATA
yacF	b0102	JW0099	89106984	NODATA	NODATA	NODATA	NODATA	NODATA	0.0	0.0	0.0	0.0	0.0	ring	0.0	0.0	0.0	NODATA	NODATA	NODATA	NODATA	NODATA	CY	CY	NODATA	NODATA	CY	CY	CY	UNK	IM	CY	CY	0.0	0.0	0.0	0.0	1.0	0.0	0.0	0.0	0.0	0.0	NODATA	NODATA	NODATA	NODATA	o61-85	NODATA
coaE	b0103	JW0100	89106985	NODATA	NODATA	OM	NODATA	NODATA	0.0	0.0	0.0	0.0	0.0	whole_cell	0.0	0.0	0.0	NODATA	NODATA	CY	NODATA	NODATA	CY	PE	NODATA	NODATA	UNK	CY	CY	CY	CY	CY	CY	0.0	0.0	0.0	0.0	1.0	0.0	0.0	0.0	0.0	0.0	NODATA	NODATA	NODATA	NODATA	o124-147	NODATA
guaC	b0104	JW0101	89106986	NODATA	NODATA	CY	NODATA	NODATA	0.0	0.0	1.0	0.0	0.0	whole_cell	0.0	0.0	0.0	NODATA	NODATA	NODATA	CY	NODATA	CY	CY	CY	NODATA	CY	CY	CY	CY	CY	CY	CY	0.0	0.0	0.0	1.0	1.0	0.0	0.0	0.0	0.0	0.0	NODATA	NODATA	NODATA	i-48-72	i229-252	NODATA
hofB	b0107	JW0103	89106988	NODATA	NODATA	NODATA	NODATA	NODATA	0.0	0.0	0.0	0.0	0.0	focus	0.0	1.0	0.0	NODATA	NODATA	NODATA	NODATA	NODATA	CY	CY	NODATA	NODATA	CY	CY	CY	CY	IM	CY	CY	1.0	0.0	0.0	0.0	1.0	0.0	0.0	0.0	0.0	0.0	o333-351i	NODATA	NODATA	NODATA	o396-415	NODATA
nadC	b0109	JW0105	89106990	NODATA	NODATA	CY	NODATA	NODATA	0.0	0.0	1.0	0.0	0.0	whole_cell	0.0	0.0	0.0	NODATA	NODATA	NODATA	NODATA	NODATA	CY	CY	NODATA	NODATA	CY	CY	CY	CY	CY	CY	CY	0.0	0.0	0.0	0.0	1.0	0.0	0.0	0.0	0.0	0.0	NODATA	NODATA	NODATA	NODATA	i61-85	NODATA
ampD	b0110	JW0106	89106991	NODATA	NODATA	NODATA	NODATA	NODATA	0.0	0.0	0.0	0.0	0.0	whole_cell	0.0	0.0	0.0	CY	NODATA	CY	NODATA	NODATA	CY	CY	CY	NODATA	CY	CY	CY	CY	NODATA	CY	CY	0.0	0.0	0.0	0.0	1.0	0.0	0.0	0.0	0.0	0.0	NODATA	NODATA	NODATA	NODATA	o61-79	NODATA
pdhR	b0113	JW0109	89106994	NODATA	NODATA	CY	IM	NODATA	0.0	0.0	1.0	0.26	0.64	whole_cell	0.0	0.0	0.0	NODATA	NODATA	NODATA	CY	NODATA	CY	CY	CY	NODATA	CY	CY	CY	CY	CY	CY	CY	0.0	0.0	0.0	0.0	1.0	0.0	0.0	0.0	0.0	0.0	NODATA	NODATA	NODATA	NODATA	o171-195	NODATA
aceE	b0114	JW0110	89106995	NODATA	NODATA	IM	NODATA	NODATA	1.0	1.0	1.0	0.0	0.0	focus	0.0	1.0	1.0	NODATA	NODATA	NODATA	NODATA	NODATA	CY	CY	NODATA	NODATA	UNK	CY	CY	CY	CY	CY	CY	0.0	0.0	0.0	0.0	1.0	0.0	0.0	0.0	0.0	0.0	NODATA	NODATA	NODATA	NODATA	i48-67	NODATA
aceF	b0115	JW0111	89106996	NODATA	NODATA	IM	NODATA	NODATA	1.0	1.0	1.0	0.0	0.0	whole_cell	0.0	1.0	1.0	NODATA	NODATA	NODATA	CY	NODATA	CY	NODATA	NODATA	NODATA	IM	CY	CY	CY	IM	CY	CY	0.0	0.0	0.0	3.0	2.0	0.0	0.0	0.0	3.0	2.0	NODATA	NODATA	NODATA	i-455-471-494-511-538-555	i457-476551-574	NODATA
lpd	b0116	JW0112	89106997	NODATA	NODATA	CY	NODATA	NODATA	1.0	1.0	1.0	0.0	0.0	whole_cell	0.0	1.0	1.0	NODATA	NODATA	CY-IM	CY	NODATA	CY	CY	CY	NODATA	CY	CY	CY	CY	NODATA	CY	CY	0.0	0.0	0.0	0.0	1.0	0.0	0.0	0.0	0.0	0.0	NODATA	NODATA	NODATA	NODATA	i177-195	NODATA
acnB	b0118	JW0114	89106999	NODATA	NODATA	CY	NODATA	NODATA	1.0	1.0	1.0	0.0	0.0	whole_cell	0.0	1.0	0.0	NODATA	NODATA	NODATA	NODATA	NODATA	CY	CY	NODATA	NODATA	CY	CY	CY	PE	CY	CY	CY	0.0	2.0	0.0	0.0	2.0	0.0	2.0	0.0	0.0	2.0	NODATA	o	NODATA	NODATA	o491-514804-823	NODATA
yacL	b0119	JW0115	89107000	NODATA	NODATA	NODATA	NODATA	NODATA	1.0	0.0	0.0	0.0	0.0	whole_cell	0.0	0.0	0.0	NODATA	NODATA	NODATA	NODATA	NODATA	CY	CY	NODATA	NODATA	CY	CY	CY	UNK	IM	CY	CY	0.0	0.0	0.0	0.0	1.0	0.0	0.0	0.0	0.0	0.0	NODATA	NODATA	NODATA	NODATA	i44-62	NODATA
speD	b0120	JW0116	89107001	NODATA	NODATA	NODATA	NODATA	NODATA	0.0	0.0	0.0	0.0	0.0	whole_cell	0.0	1.0	0.0	NODATA	NODATA	NODATA	NODATA	NODATA	CY	CY	NODATA	NODATA	CY	CY	CY	EC	CY	CY	CY	0.0	0.0	0.0	0.0	1.0	0.0	0.0	0.0	0.0	0.0	NODATA	NODATA	NODATA	NODATA	i61-80	NODATA
speE	b0121	JW0117	89107002	NODATA	NODATA	CY	NODATA	NODATA	0.0	1.0	1.0	0.0	0.0	whole_cell	0.0	0.0	0.0	NODATA	NODATA	NODATA	NODATA	NODATA	CY	CY	NODATA	NODATA	UNK	CY	CY	CY	CY	CY	CY	0.0	0.0	0.0	0.0	1.0	0.0	0.0	0.0	0.0	0.0	NODATA	NODATA	NODATA	NODATA	i209-233	NODATA
hpt	b0125	JW5009	89107006	NODATA	NODATA	CY	NODATA	NODATA	0.0	1.0	1.0	0.0	0.0	whole_cell	0.0	0.0	0.0	NODATA	NODATA	CY	CY	NODATA	CY	CY	CY	NODATA	CY	CY	CY	CY	NODATA	CY	CY	0.0	1.0	0.0	0.0	1.0	0.0	0.0	0.0	0.0	0.0	NODATA	i34-54	NODATA	NODATA	i59-77	NODATA
can	b0126	JW0122	89107007	NODATA	NODATA	NODATA	NODATA	NODATA	1.0	0.0	0.0	0.0	0.0	no_GFP_signal	0.0	0.0	0.0	NODATA	NODATA	NODATA	NODATA	NODATA	CY	CY	NODATA	NODATA	CY	CY	CY	CY	CY	CY	CY	0.0	0.0	0.0	0.0	1.0	0.0	0.0	0.0	0.0	0.0	NODATA	NODATA	NODATA	NODATA	i35-54	NODATA
yadI	b0129	JW0125	89107010	NODATA	NODATA	NODATA	NODATA	NODATA	0.0	0.0	0.0	0.0	0.0	NODATA	0.0	0.0	0.0	NODATA	NODATA	CY	NODATA	NODATA	CY	CY	NODATA	NODATA	CY	CY	CY	CY	IM	CY	CY	0.0	0.0	0.0	0.0	1.0	0.0	0.0	0.0	0.0	0.0	NODATA	NODATA	NODATA	NODATA	o64-87	NODATA
yadD	b0132	JW5010	89107013	NODATA	NODATA	NODATA	NODATA	NODATA	0.0	0.0	0.0	0.0	0.0	focus	0.0	0.0	0.0	NODATA	NODATA	NODATA	NODATA	NODATA	CY	CY	NODATA	NODATA	CY	CY	CY	CY	CY	CY	CY	0.0	0.0	0.0	0.0	1.0	0.0	0.0	0.0	0.0	0.0	NODATA	NODATA	NODATA	NODATA	o221-241	NODATA
panC	b0133	JW0129	89107014	NODATA	NODATA	CY	NODATA	NODATA	1.0	1.0	1.0	0.0	0.0	whole_cell	0.0	0.0	0.0	NODATA	NODATA	CY	CY	NODATA	CY	CY	CY	NODATA	CY	CY	CY	CY	CY	CY	CY	0.0	0.0	0.0	0.0	1.0	0.0	0.0	0.0	0.0	0.0	NODATA	NODATA	NODATA	NODATA	i46-65	NODATA
panB	b0134	JW0130	89107015	NODATA	NODATA	CY	NODATA	NODATA	1.0	0.0	1.0	0.0	0.0	whole_cell	0.0	1.0	0.0	NODATA	NODATA	CY	CY	NODATA	CY	CY	CY	NODATA	UNK	CY	CY	CY	CY	CY	CY	0.0	0.0	0.0	0.0	1.0	0.0	0.0	0.0	0.0	0.0	NODATA	NODATA	NODATA	NODATA	i39-58	NODATA
folK	b0142	JW0138	89107023	NODATA	NODATA	NODATA	NODATA	NODATA	0.0	0.0	0.0	0.0	0.0	whole_cell	0.0	0.0	0.0	NODATA	NODATA	NODATA	NODATA	NODATA	CY	CY	NODATA	NODATA	UNK	CY	CY	CY	CY	CY	CY	0.0	0.0	0.0	0.0	1.0	0.0	0.0	0.0	0.0	0.0	NODATA	NODATA	NODATA	NODATA	i31-50	NODATA
pcnB	b0143	JW5808	89107024	NODATA	NODATA	NODATA	NODATA	NODATA	1.0	0.0	0.0	0.0	0.0	focus	0.0	1.0	0.0	NODATA	NODATA	NODATA	CY	NODATA	CY	CY	CY	NODATA	CY	CY	CY	CY	CY	CY	CY	0.0	0.0	0.0	1.0	1.0	0.0	0.0	0.0	0.0	0.0	NODATA	NODATA	NODATA	o-310-327	i61-84	NODATA
yadB	b0144	JW5892	89107025	NODATA	NODATA	NODATA	NODATA	NODATA	0.0	0.0	0.0	0.0	0.0	whole_cell	0.0	0.0	0.0	NODATA	NODATA	NODATA	NODATA	NODATA	CY	CY	CY	NODATA	CY	CY	CY	CY	CY	CY	CY	0.0	0.0	0.0	0.0	1.0	0.0	0.0	0.0	0.0	0.0	NODATA	NODATA	NODATA	NODATA	i36-59	NODATA
dksA	b0145	JW0141	89107026	NODATA	NODATA	CY	NODATA	NODATA	0.0	1.0	1.0	0.0	0.0	whole_cell	0.0	1.0	0.0	NODATA	NODATA	NODATA	CY	NODATA	CY	CY	CY	NODATA	CY	CY	CY	CY	CY	CY	CY	0.0	0.0	0.0	0.0	1.0	0.0	0.0	0.0	0.0	0.0	NODATA	NODATA	NODATA	NODATA	i57-75	NODATA
sfsA	b0146	JW0142	89107027	NODATA	NODATA	NODATA	NODATA	NODATA	0.0	0.0	0.0	0.0	0.0	whole_cell	0.0	0.0	0.0	NODATA	NODATA	NODATA	NODATA	NODATA	CY	CY	NODATA	NODATA	CY	CY	CY	CY	CY	CY	CY	0.0	0.0	0.0	0.0	1.0	0.0	0.0	0.0	0.0	0.0	NODATA	NODATA	NODATA	NODATA	o151-175	NODATA
ligT	b0147	JW5011	89107028	NODATA	NODATA	NODATA	NODATA	NODATA	0.0	0.0	0.0	0.0	0.0	whole_cell	0.0	0.0	0.0	NODATA	NODATA	NODATA	NODATA	NODATA	CY	CY	CY	NODATA	UNK	CY	PE	CY	CY	CY	CY	0.0	0.0	0.0	0.0	1.0	0.0	0.0	0.0	0.0	0.0	NODATA	NODATA	NODATA	NODATA	i56-75	NODATA
hemL	b0154	JW0150	89107035	NODATA	NODATA	NODATA	NODATA	NODATA	1.0	0.0	0.0	0.0	0.0	whole_cell	0.0	1.0	0.0	NODATA	NODATA	CY	NODATA	NODATA	CY	CY	NODATA	NODATA	CY	CY	CY	CY	CY	CY	CY	0.0	0.0	0.0	0.0	1.0	0.0	0.0	0.0	0.0	0.0	NODATA	NODATA	NODATA	NODATA	i51-69	NODATA
pfs	b0159	JW0155	89107040	NODATA	NODATA	CY	NODATA	NODATA	1.0	1.0	1.0	0.0	0.0	whole_cell	0.0	1.0	0.0	NODATA	NODATA	NODATA	NODATA	NODATA	CY	CY	NODATA	NODATA	UNK	CY	CY	CY	CY	CY	CY	0.0	0.0	0.0	0.0	1.0	0.0	0.0	0.0	0.0	0.0	NODATA	NODATA	NODATA	NODATA	i45-63	NODATA
dgt	b0160	JW0156	89107041	NODATA	NODATA	NODATA	NODATA	NODATA	0.0	0.0	0.0	0.0	0.0	whole_cell	0.0	1.0	0.0	NODATA	NODATA	NODATA	CY	NODATA	CY	CY	CY	NODATA	CY	CY	CY	CY	CY	CY	CY	0.0	0.0	0.0	0.0	1.0	0.0	0.0	0.0	0.0	0.0	NODATA	NODATA	NODATA	NODATA	i45-64	NODATA
cdaR	b0162	JW5013	89107043	NODATA	NODATA	NODATA	NODATA	NODATA	0.0	0.0	0.0	0.0	0.0	focus	0.0	1.0	0.0	NODATA	NODATA	NODATA	NODATA	NODATA	CY	CY	NODATA	NODATA	IM	CY	CY	CY	CY	CY	CY	0.0	0.0	0.0	0.0	1.0	0.0	0.0	0.0	0.0	0.0	NODATA	NODATA	NODATA	NODATA	i61-82	NODATA
yaeH	b0163	JW0159	89107044	NODATA	NODATA	IM	NODATA	CY	0.0	0.0	1.0	0.0	0.0	focus	0.0	0.0	0.0	NODATA	NODATA	NODATA	NODATA	NODATA	CY	CY	NODATA	NODATA	CY	CY	CY	CY	IM	CY	CY	0.0	0.0	0.0	0.0	1.0	0.0	0.0	0.0	0.0	0.0	NODATA	NODATA	NODATA	NODATA	i48-69	NODATA
yaeI	b0164	JW5014	89107045	NODATA	NODATA	NODATA	NODATA	NODATA	0.0	0.0	0.0	0.0	0.0	whole_cell	0.0	0.0	0.0	NODATA	NODATA	NODATA	NODATA	NODATA	CY	NODATA	NODATA	NODATA	IM	CY	CY	CY	EC	CY	CY	0.0	0.0	0.0	3.0	1.0	0.0	0.0	0.0	3.0	0.0	NODATA	NODATA	NODATA	i-7-24-51-75-82-106	i7-26	n20-25c29
dapD	b0166	JW0161	89107046	NODATA	NODATA	CY	NODATA	NODATA	0.0	1.0	1.0	0.0	0.0	whole_cell	0.0	1.0	0.0	NODATA	NODATA	CY	CY	NODATA	CY	CY	CY	NODATA	CY	CY	CY	CY	NODATA	CY	CY	0.0	0.0	0.0	0.0	1.0	0.0	0.0	0.0	0.0	0.0	NODATA	NODATA	NODATA	NODATA	i59-78	NODATA
glnD	b0167	JW0162	89107047	NODATA	NODATA	NODATA	NODATA	NODATA	0.0	0.0	0.0	0.0	0.0	whole_cell	0.0	1.0	0.0	NODATA	NODATA	NODATA	CY	NODATA	CY	CY	CY	NODATA	IM	CY	CY	CY	CY	CY	CY	0.0	0.0	0.0	0.0	1.0	0.0	0.0	0.0	0.0	0.0	NODATA	NODATA	NODATA	NODATA	o813-832	NODATA
map	b0168	JW0163	89107048	NODATA	NODATA	CY	NODATA	NODATA	0.0	1.0	1.0	0.0	0.0	whole_cell	0.0	0.0	0.0	NODATA	NODATA	NODATA	NODATA	NODATA	CY	CY	NODATA	NODATA	CY	CY	CY	EC	CY	CY	CY	0.0	0.0	0.0	0.0	1.0	0.0	0.0	0.0	0.0	0.0	NODATA	NODATA	NODATA	NODATA	i55-74	NODATA
rpsB	b0169	JW0164	89107049	NODATA	NODATA	CY	NODATA	CY	1.0	1.0	1.0	0.0	0.0	whole_cell	0.0	1.0	0.0	NODATA	NODATA	NODATA	CY	NODATA	CY	CY	CY	NODATA	CY	CY	CY	CY	CY	CY	CY	0.0	0.0	0.0	0.0	1.0	0.0	0.0	0.0	0.0	0.0	NODATA	NODATA	NODATA	NODATA	i61-85	NODATA
tsf	b0170	JW0165	89107050	CY	NODATA	CY	NODATA	CY	1.0	1.0	1.0	0.0	0.0	whole_cell	0.0	1.0	0.0	CY	NODATA	CY	CY	NODATA	CY	CY	CY	NODATA	CY	CY	CY	CY	NODATA	CY	CY	0.0	0.0	0.0	0.0	1.0	0.0	0.0	0.0	0.0	0.0	NODATA	NODATA	NODATA	NODATA	i60-79	NODATA
pyrH	b0171	JW0166	89107051	NODATA	NODATA	CY	NODATA	NODATA	1.0	0.0	1.0	0.0	0.0	focus	0.0	1.0	0.0	NODATA	NODATA	CY	CY	NODATA	CY	CY	CY	NODATA	UNK	CY	CY	CY	CY	CY	CY	0.0	0.0	0.0	0.0	1.0	0.0	0.0	0.0	0.0	0.0	NODATA	NODATA	NODATA	NODATA	o173-192	NODATA
frr	b0172	JW0167	89107052	NODATA	NODATA	CY	NODATA	NODATA	1.0	1.0	1.0	0.0	0.0	whole_cell	0.0	0.0	0.0	CY	NODATA	CY	CY	NODATA	CY	CY	CY	NODATA	CY	CY	CY	CY	NODATA	CY	CY	0.0	0.0	0.0	0.0	1.0	0.0	0.0	0.0	0.0	0.0	NODATA	NODATA	NODATA	NODATA	o102-126	NODATA
dxr	b0173	JW0168	89107053	NODATA	NODATA	NODATA	NODATA	NODATA	0.0	0.0	0.0	0.0	0.0	whole_cell	0.0	0.0	0.0	NODATA	NODATA	NODATA	NODATA	NODATA	CY	CY	NODATA	NODATA	UNK	CY	CY	CY	CY	CY	CY	0.0	1.0	0.0	0.0	1.0	0.0	0.0	0.0	0.0	0.0	NODATA	u	NODATA	NODATA	o321-339	n4-13c17
ispU	b0174	JW0169	89107054	NODATA	NODATA	NODATA	NODATA	NODATA	0.0	0.0	0.0	0.0	0.0	NODATA	0.0	0.0	0.0	NODATA	NODATA	NODATA	CY	NODATA	CY	CY	CY	NODATA	UNK	CY	CY	CY	IM	CY	CY	0.0	0.0	0.0	1.0	1.0	0.0	0.0	0.0	0.0	0.0	NODATA	NODATA	NODATA	i-53-70	i55-74	NODATA
lpxD	b0179	JW0174	89107059	NODATA	NODATA	NODATA	NODATA	NODATA	1.0	0.0	0.0	0.0	0.0	whole_cell	0.0	1.0	0.0	NODATA	NODATA	NODATA	NODATA	NODATA	CY	CY	NODATA	NODATA	CY	CY	CY	CY	CY	CY	CY	0.0	0.0	0.0	0.0	1.0	0.0	0.0	0.0	0.0	0.0	NODATA	NODATA	NODATA	NODATA	o258-282	NODATA
fabZ	b0180	JW0175	89107060	NODATA	NODATA	IM	NODATA	NODATA	1.0	0.0	1.0	0.0	0.0	focus	0.0	1.0	0.0	NODATA	NODATA	CY	CY	NODATA	CY	CY	CY	NODATA	CY	CY	CY	CY	NODATA	CY	CY	0.0	0.0	0.0	1.0	1.0	0.0	0.0	0.0	0.0	0.0	NODATA	NODATA	NODATA	o-60-79	o68-92	NODATA
lpxA	b0181	JW0176	89107061	NODATA	NODATA	NODATA	NODATA	NODATA	0.0	0.0	0.0	0.0	0.0	whole_cell	0.0	0.0	0.0	NODATA	NODATA	CY	CY	NODATA	CY	CY	CY	NODATA	CY	CY	CY	CY	NODATA	CY	CY	0.0	1.0	0.0	0.0	1.0	0.0	0.0	0.0	0.0	0.0	NODATA	o	NODATA	NODATA	o185-204	NODATA
lpxB	b0182	JW0177	89107062	NODATA	NODATA	NODATA	NODATA	IM	1.0	0.0	0.0	0.0	0.0	membrane	0.0	0.0	0.0	NODATA	NODATA	NODATA	CY	NODATA	CY	CY	CY	NODATA	CY	CY	CY	CY	CY	CY	CY	0.0	0.0	0.0	0.0	1.0	0.0	0.0	0.0	0.0	0.0	NODATA	NODATA	NODATA	NODATA	o275-299	NODATA
rnhB	b0183	JW0178	89107063	NODATA	NODATA	NODATA	NODATA	NODATA	0.0	0.0	0.0	0.0	0.0	whole_cell	0.0	0.0	0.0	NODATA	NODATA	CY	CY	NODATA	CY	CY	CY	NODATA	UNK	CY	CY	CY	EC	CY	CY	0.0	1.0	0.0	1.0	1.0	0.0	0.0	0.0	0.0	0.0	NODATA	u	NODATA	o-18-34	o121-139	NODATA
dnaE	b0184	JW0179	89107064	NODATA	NODATA	NODATA	NODATA	NODATA	0.0	0.0	0.0	0.0	0.0	whole_cell	0.0	1.0	1.0	CY	NODATA	CY	CY	NODATA	CY	CY	CY	NODATA	CY	CY	CY	CY	NODATA	CY	CY	0.0	0.0	0.0	1.0	1.0	0.0	0.0	0.0	0.0	0.0	NODATA	NODATA	NODATA	i-32-51	i41-60	NODATA
accA	b0185	JW0180	89107065	NODATA	NODATA	CY	NODATA	CY	1.0	0.0	1.0	0.0	0.0	whole_cell	0.0	0.0	1.0	NODATA	NODATA	CY	CY	NODATA	CY	NODATA	CY	NODATA	CY	CY	CY	CY	NODATA	CY	CY	0.0	0.0	0.0	2.0	1.0	0.0	0.0	0.0	2.0	0.0	NODATA	NODATA	NODATA	i-155-172-191-213	i197-221	NODATA
ldcC	b0186	JW0181	89107066	NODATA	NODATA	NODATA	NODATA	NODATA	0.0	0.0	0.0	0.0	0.0	whole_cell	0.0	0.0	0.0	NODATA	NODATA	NODATA	NODATA	NODATA	CY	CY	NODATA	NODATA	UNK	CY	CY	CY	CY	CY	CY	0.0	0.0	0.0	0.0	1.0	0.0	0.0	0.0	0.0	0.0	NODATA	NODATA	NODATA	NODATA	i59-83	NODATA
yaeR	b0187	JW0182	89107067	NODATA	NODATA	NODATA	NODATA	NODATA	0.0	0.0	0.0	0.0	0.0	whole_cell	0.0	0.0	0.0	NODATA	NODATA	NODATA	NODATA	NODATA	CY	CY	NODATA	NODATA	CY	CY	CY	CY	CY	CY	CY	0.0	0.0	0.0	0.0	1.0	0.0	0.0	0.0	0.0	0.0	NODATA	NODATA	NODATA	NODATA	o53-72	NODATA
tilS	b0188	JW0183	89107068	NODATA	NODATA	NODATA	NODATA	NODATA	0.0	0.0	0.0	0.0	0.0	whole_cell	0.0	0.0	0.0	NODATA	NODATA	CY	NODATA	NODATA	CY	CY	CY	NODATA	CY	IM	CY	CY	CY	CY	CY	0.0	1.0	0.0	0.0	1.0	0.0	0.0	0.0	0.0	0.0	NODATA	o	NODATA	NODATA	o356-375	NODATA
rof	b0189	JW0184	89107069	NODATA	NODATA	NODATA	NODATA	NODATA	0.0	0.0	0.0	0.0	0.0	whole_cell	0.0	0.0	0.0	NODATA	NODATA	NODATA	CY	NODATA	CY	CY	CY	NODATA	CY	CY	CY	UNK	CY	CY	CY	0.0	0.0	0.0	0.0	1.0	0.0	0.0	0.0	0.0	0.0	NODATA	NODATA	NODATA	NODATA	i5-25	NODATA
yaeP	b4406	JW0185	89107070	NODATA	NODATA	NODATA	NODATA	NODATA	0.0	0.0	0.0	0.0	0.0	whole_cell	0.0	0.0	0.0	NODATA	NODATA	NODATA	NODATA	NODATA	NODATA	CY	NODATA	NODATA	CY	CY	CY	UNK	IM	CY	CY	0.0	0.0	0.0	0.0	1.0	0.0	0.0	0.0	0.0	0.0	NODATA	NODATA	NODATA	NODATA	i12-30	NODATA
yaeJ	b0191	JW0187	89107072	NODATA	NODATA	NODATA	NODATA	NODATA	0.0	0.0	0.0	0.0	0.0	whole_cell	0.0	0.0	0.0	NODATA	NODATA	NODATA	NODATA	NODATA	CY	CY	NODATA	NODATA	UNK	CY	CY	CY	CY	CY	CY	0.0	0.0	0.0	0.0	1.0	0.0	0.0	0.0	0.0	0.0	NODATA	NODATA	NODATA	NODATA	i61-81	NODATA
proS	b0194	JW0190	89107075	NODATA	NODATA	CY	NODATA	NODATA	1.0	1.0	1.0	0.0	0.0	whole_cell	0.0	0.0	0.0	NODATA	NODATA	CY	CY	NODATA	CY	CY	CY	NODATA	CY	CY	CY	CY	NODATA	CY	CY	0.0	0.0	0.0	0.0	1.0	0.0	0.0	0.0	0.0	0.0	NODATA	NODATA	NODATA	NODATA	i59-77	NODATA
yaeB	b0195	JW0191	89107076	NODATA	NODATA	NODATA	NODATA	NODATA	1.0	0.0	0.0	0.0	0.0	whole_cell	0.0	0.0	0.0	NODATA	NODATA	NODATA	NODATA	NODATA	CY	CY	NODATA	NODATA	UNK	CY	CY	CY	IM	CY	CY	0.0	0.0	0.0	0.0	1.0	0.0	0.0	0.0	0.0	0.0	NODATA	NODATA	NODATA	NODATA	i44-63	NODATA
gmhB	b0200	JW0196	89107081	NODATA	NODATA	NODATA	NODATA	NODATA	0.0	0.0	0.0	0.0	0.0	whole_cell	0.0	0.0	0.0	NODATA	NODATA	CY	NODATA	NODATA	CY	CY	NODATA	NODATA	CY	CY	CY	CY	CY	CY	CY	0.0	0.0	0.0	0.0	1.0	0.0	0.0	0.0	0.0	0.0	NODATA	NODATA	NODATA	NODATA	i42-61	NODATA
dkgB	b0207	JW0197	89107082	NODATA	NODATA	NODATA	NODATA	NODATA	0.0	0.0	0.0	0.0	0.0	whole_cell	0.0	0.0	0.0	NODATA	NODATA	CY	CY	NODATA	CY	CY	CY	NODATA	UNK	CY	CY	CY	CY	CY	CY	0.0	0.0	0.0	0.0	1.0	0.0	0.0	0.0	0.0	0.0	NODATA	NODATA	NODATA	NODATA	i56-74	NODATA
yafC	b0208	JW0198	89107083	NODATA	NODATA	NODATA	NODATA	NODATA	0.0	0.0	0.0	0.0	0.0	focus	0.0	1.0	0.0	NODATA	NODATA	NODATA	NODATA	NODATA	CY	CY	NODATA	NODATA	CY	CY	CY	CY	CY	CY	CY	0.0	0.0	0.0	0.0	1.0	0.0	0.0	0.0	0.0	0.0	NODATA	NODATA	NODATA	NODATA	i61-79	n8-15c23
yafE	b0210	JW0200	89107085	NODATA	NODATA	NODATA	NODATA	NODATA	1.0	0.0	0.0	0.0	0.0	whole_cell	0.0	0.0	0.0	NODATA	NODATA	NODATA	NODATA	NODATA	CY	CY	NODATA	NODATA	UNK	CY	CY	CY	CY	CY	CY	0.0	0.0	0.0	0.0	1.0	0.0	0.0	0.0	0.0	0.0	NODATA	NODATA	NODATA	NODATA	i46-65	NODATA
gloB	b0212	JW0202	89107087	NODATA	NODATA	NODATA	NODATA	NODATA	1.0	0.0	0.0	0.0	0.0	whole_cell	0.0	0.0	0.0	NODATA	NODATA	NODATA	NODATA	NODATA	CY	CY	NODATA	NODATA	UNK	CY	CY	CY	CY	CY	CY	0.0	0.0	0.0	0.0	1.0	0.0	0.0	0.0	0.0	0.0	NODATA	NODATA	NODATA	NODATA	o172-192	NODATA
yafS	b0213	JW0203	89107088	NODATA	NODATA	NODATA	NODATA	NODATA	0.0	0.0	0.0	0.0	0.0	whole_cell	0.0	0.0	0.0	NODATA	NODATA	NODATA	NODATA	NODATA	CY	CY	NODATA	NODATA	CY	CY	CY	UNK	IM	CY	CY	1.0	0.0	0.0	0.0	1.0	0.0	0.0	0.0	0.0	0.0	o122-140i	NODATA	NODATA	NODATA	o165-183	NODATA
rnhA	b0214	JW0204	89107089	NODATA	NODATA	NODATA	NODATA	NODATA	0.0	0.0	0.0	0.0	0.0	focus	0.0	0.0	0.0	NODATA	NODATA	CY	CY	NODATA	CY	CY	CY	NODATA	CY	CY	CY	CY	EC	CY	CY	0.0	0.0	0.0	0.0	1.0	0.0	0.0	0.0	0.0	0.0	NODATA	NODATA	NODATA	NODATA	i52-71	NODATA
dnaQ	b0215	JW0205	89107090	NODATA	NODATA	NODATA	NODATA	NODATA	0.0	1.0	1.0	0.0	0.0	whole_cell	0.0	1.0	1.0	NODATA	NODATA	NODATA	CY	NODATA	CY	CY	CY	NODATA	CY	CY	CY	CY	CY	CY	CY	0.0	0.0	0.0	0.0	1.0	0.0	0.0	0.0	0.0	0.0	NODATA	NODATA	NODATA	NODATA	o170-189	NODATA
yafV	b0219	JW5019	89107094	NODATA	NODATA	NODATA	NODATA	NODATA	0.0	0.0	0.0	0.0	0.0	whole_cell	0.0	0.0	0.0	NODATA	NODATA	NODATA	NODATA	NODATA	CY	CY	NODATA	NODATA	UNK	CY	CY	CY	CY	CY	CY	0.0	0.0	0.0	0.0	1.0	0.0	0.0	0.0	0.0	0.0	NODATA	NODATA	NODATA	NODATA	i192-211	NODATA
lpcA	b0222	JW0212	89107097	NODATA	NODATA	CY	NODATA	NODATA	1.0	0.0	1.0	0.0	0.0	focus	0.0	0.0	0.0	CY	NODATA	CY	CY	NODATA	CY	CY	CY	NODATA	CY	CY	CY	CY	NODATA	CY	CY	0.0	0.0	0.0	0.0	1.0	0.0	0.0	0.0	0.0	0.0	NODATA	NODATA	NODATA	NODATA	o114-133	NODATA
yafJ	b0223	JW0213	89107098	NODATA	NODATA	NODATA	NODATA	NODATA	0.0	0.0	0.0	0.0	0.0	whole_cell	0.0	0.0	0.0	NODATA	NODATA	NODATA	NODATA	NODATA	CY	CY	NODATA	NODATA	UNK	PE	CY	CY	CY	CY	CY	0.0	0.0	0.0	0.0	1.0	0.0	0.0	0.0	0.0	0.0	NODATA	NODATA	NODATA	NODATA	o61-79	NODATA
dinJ	b0226	JW0216	89107101	NODATA	NODATA	NODATA	NODATA	NODATA	0.0	0.0	0.0	0.0	0.0	NODATA	0.0	0.0	0.0	NODATA	NODATA	NODATA	NODATA	NODATA	CY	CY	NODATA	NODATA	CY	CY	CY	UNK	CY	CY	CY	0.0	0.0	0.0	0.0	1.0	0.0	0.0	0.0	0.0	0.0	NODATA	NODATA	NODATA	NODATA	i22-40	NODATA
dinB	b0231	JW0221	89107104	NODATA	NODATA	NODATA	NODATA	NODATA	0.0	0.0	0.0	0.0	0.0	whole_cell	0.0	0.0	0.0	NODATA	NODATA	CY	CY	NODATA	CY	CY	CY	NODATA	CY	CY	CY	CY	CY	CY	CY	0.0	0.0	0.0	0.0	1.0	0.0	0.0	0.0	0.0	0.0	NODATA	NODATA	NODATA	NODATA	i61-79	NODATA
yafN	b0232	JW0222	89107105	NODATA	NODATA	NODATA	NODATA	NODATA	0.0	0.0	0.0	0.0	0.0	nucleoid	0.0	0.0	0.0	NODATA	NODATA	NODATA	NODATA	NODATA	CY	CY	NODATA	NODATA	CY	CY	CY	UNK	CY	CY	CY	0.0	0.0	0.0	0.0	1.0	0.0	0.0	0.0	0.0	0.0	NODATA	NODATA	NODATA	NODATA	i29-47	NODATA
yafO	b0233	JW0223	89107106	NODATA	NODATA	NODATA	NODATA	NODATA	0.0	0.0	0.0	0.0	0.0	whole_cell	0.0	0.0	0.0	NODATA	NODATA	NODATA	NODATA	NODATA	CY	CY	NODATA	NODATA	CY	CY	CY	UNK	CY	CY	CY	0.0	0.0	0.0	0.0	1.0	0.0	0.0	0.0	0.0	0.0	NODATA	NODATA	NODATA	NODATA	o54-73	NODATA
yafP	b0234	JW0224	89107107	NODATA	NODATA	NODATA	NODATA	NODATA	0.0	0.0	0.0	0.0	0.0	whole_cell	0.0	0.0	0.0	NODATA	NODATA	NODATA	NODATA	NODATA	CY	CY	NODATA	NODATA	UNK	PE	CY	CY	CY	CY	CY	0.0	0.0	0.0	0.0	1.0	0.0	0.0	0.0	0.0	0.0	NODATA	NODATA	NODATA	NODATA	i86-105	NODATA
prfH	b0236	JW0226	89107109	NODATA	NODATA	NODATA	NODATA	NODATA	1.0	0.0	0.0	0.0	0.0	whole_cell	0.0	0.0	0.0	NODATA	NODATA	NODATA	NODATA	NODATA	CY	CY	CY	NODATA	CY	PE	CY	CY	CY	CY	CY	0.0	0.0	0.0	0.0	1.0	0.0	0.0	0.0	0.0	0.0	NODATA	NODATA	NODATA	NODATA	i43-62	NODATA
pepD	b0237	JW0227	89107110	NODATA	NODATA	CY	NODATA	NODATA	1.0	1.0	1.0	0.0	0.0	whole_cell	0.0	1.0	0.0	NODATA	NODATA	NODATA	CY	NODATA	CY	CY	CY	NODATA	CY	CY	CY	EC	CY	CY	CY	0.0	0.0	0.0	0.0	1.0	0.0	0.0	0.0	0.0	0.0	NODATA	NODATA	NODATA	NODATA	i53-72	NODATA
gpt	b0238	JW0228	89107111	NODATA	NODATA	NODATA	NODATA	NODATA	0.0	1.0	1.0	0.0	0.0	whole_cell	0.0	0.0	0.0	NODATA	NODATA	IM	CY	NODATA	CY	CY	CY	NODATA	CY	CY	CY	CY	NODATA	CY	CY	0.0	0.0	0.0	0.0	1.0	0.0	0.0	0.0	0.0	0.0	NODATA	NODATA	NODATA	NODATA	i41-60	NODATA
frsA	b0239	JW0229	89107112	NODATA	NODATA	NODATA	NODATA	NODATA	1.0	0.0	0.0	0.0	0.0	whole_cell	0.0	1.0	0.0	NODATA	NODATA	NODATA	NODATA	NODATA	CY	CY	NODATA	NODATA	CY	CY	CY	CY	CY	CY	CY	0.0	0.0	0.0	0.0	1.0	0.0	0.0	0.0	0.0	0.0	NODATA	NODATA	NODATA	NODATA	i55-75	NODATA
crl	b0240	JW0230	89107113	NODATA	NODATA	NODATA	NODATA	NODATA	0.0	0.0	0.0	0.0	0.0	whole_cell	0.0	0.0	0.0	CY	NODATA	CY	CY	NODATA	CY	CY	CY	NODATA	CY	CY	CY	CY	NODATA	CY	CY	0.0	0.0	0.0	0.0	1.0	0.0	0.0	0.0	0.0	0.0	NODATA	NODATA	NODATA	NODATA	i56-74	NODATA
proB	b0242	JW0232	89107115	NODATA	NODATA	NODATA	NODATA	NODATA	1.0	0.0	0.0	0.0	0.0	focus	0.0	0.0	1.0	NODATA	NODATA	CY	CY	NODATA	CY	CY	CY	NODATA	CY	CY	CY	CY	NODATA	CY	CY	0.0	0.0	0.0	0.0	1.0	0.0	0.0	0.0	0.0	0.0	NODATA	NODATA	NODATA	NODATA	i61-79	NODATA
proA	b0243	JW0233	89107116	NODATA	NODATA	CY	NODATA	NODATA	1.0	1.0	1.0	0.0	0.0	focus	0.0	0.0	1.0	NODATA	NODATA	CY	CY	NODATA	CY	CY	CY	NODATA	CY	CY	CY	CY	NODATA	CY	CY	0.0	0.0	0.0	0.0	1.0	0.0	0.0	0.0	0.0	0.0	NODATA	NODATA	NODATA	NODATA	i356-375	NODATA
ykfI	b0245	JW0234	89107117	NODATA	NODATA	NODATA	NODATA	NODATA	0.0	0.0	0.0	0.0	0.0	focus	0.0	0.0	0.0	NODATA	NODATA	NODATA	NODATA	NODATA	CY	CY	NODATA	NODATA	CY	CY	CY	UNK	CY	CY	CY	0.0	0.0	0.0	0.0	1.0	0.0	0.0	0.0	0.0	0.0	NODATA	NODATA	NODATA	NODATA	o49-67	NODATA
yafW	b0246	JW0235	89107118	NODATA	NODATA	NODATA	NODATA	NODATA	0.0	0.0	0.0	0.0	0.0	focus	0.0	0.0	0.0	NODATA	NODATA	NODATA	NODATA	NODATA	UNK	CY	NODATA	NODATA	CY	CY	CY	UNK	CY	CY	CY	0.0	0.0	0.0	0.0	1.0	0.0	0.0	0.0	0.0	0.0	NODATA	NODATA	NODATA	NODATA	i27-46	NODATA
ykfG	b0247	JW0236	89107120	NODATA	NODATA	NODATA	NODATA	NODATA	0.0	0.0	0.0	0.0	0.0	whole_cell	0.0	0.0	0.0	NODATA	NODATA	NODATA	NODATA	NODATA	CY	CY	NODATA	NODATA	CY	CY	CY	CY	CY	CY	CY	0.0	0.0	0.0	0.0	1.0	0.0	0.0	0.0	0.0	0.0	NODATA	NODATA	NODATA	NODATA	i57-75	NODATA
yafX	b0248	JW5022	89107121	NODATA	NODATA	NODATA	NODATA	NODATA	0.0	0.0	0.0	0.0	0.0	whole_cell	0.0	0.0	0.0	NODATA	NODATA	NODATA	NODATA	NODATA	CY	CY	NODATA	NODATA	UNK	CY	PE	CY	CY	CY	CY	0.0	0.0	0.0	0.0	1.0	0.0	0.0	0.0	0.0	0.0	NODATA	NODATA	NODATA	NODATA	o99-117	NODATA
yafZ	b0252	JW0242	89107125	NODATA	NODATA	NODATA	NODATA	NODATA	0.0	0.0	0.0	0.0	0.0	whole_cell	0.0	0.0	0.0	NODATA	NODATA	NODATA	NODATA	NODATA	CY	CY	NODATA	NODATA	UNK	CY	CY	CY	NODATA	CY	CY	0.0	0.0	0.0	0.0	1.0	0.0	0.0	0.0	0.0	0.0	NODATA	NODATA	NODATA	NODATA	i55-73	NODATA
ykfA	b0253	JW0243	89107126	NODATA	NODATA	NODATA	NODATA	NODATA	0.0	0.0	0.0	0.0	0.0	focus	0.0	0.0	0.0	NODATA	NODATA	NODATA	NODATA	NODATA	CY	CY	NODATA	NODATA	UNK	CY	CY	CY	CY	CY	CY	0.0	0.0	0.0	0.0	1.0	0.0	0.0	0.0	0.0	0.0	NODATA	NODATA	NODATA	NODATA	i56-75	NODATA
perR	b0254	JW0244	89107127	NODATA	NODATA	NODATA	NODATA	NODATA	0.0	0.0	0.0	0.0	0.0	focus	0.0	0.0	0.0	NODATA	NODATA	NODATA	NODATA	NODATA	CY	CY	NODATA	NODATA	CY	CY	CY	CY	CY	CY	CY	0.0	1.0	0.0	0.0	1.0	0.0	0.0	0.0	0.0	0.0	NODATA	o	NODATA	NODATA	o222-240	NODATA
insN-1	b0255	JW5024	89107128	NODATA	NODATA	NODATA	NODATA	NODATA	0.0	0.0	0.0	0.0	0.0	NODATA	0.0	0.0	0.0	NODATA	NODATA	NODATA	NODATA	NODATA	UNK	NODATA	NODATA	NODATA	UNK	CY	CY	CY	CY	CY	CY	0.0	0.0	0.0	0.0	1.0	0.0	0.0	0.0	0.0	0.0	NODATA	NODATA	NODATA	NODATA	o59-77	NODATA
insI-1	b0256	JW0246	89107129	NODATA	NODATA	NODATA	NODATA	NODATA	0.0	0.0	0.0	0.0	0.0	NODATA	0.0	0.0	0.0	NODATA	NODATA	NODATA	NODATA	NODATA	UNK	NODATA	NODATA	NODATA	CY	CY	CY	CY	NODATA	CY	CY	0.0	0.0	0.0	0.0	1.0	0.0	0.0	0.0	0.0	0.0	NODATA	NODATA	NODATA	NODATA	i48-67	NODATA
ykfC	b0258	JW5813	89107131	NODATA	NODATA	NODATA	NODATA	NODATA	0.0	0.0	0.0	0.0	0.0	whole_cell	0.0	0.0	0.0	NODATA	NODATA	NODATA	NODATA	NODATA	CY	CY	NODATA	NODATA	CY	CY	IM	CY	CY	CY	CY	0.0	0.0	0.0	0.0	1.0	0.0	0.0	0.0	0.0	0.0	NODATA	NODATA	NODATA	NODATA	i52-71	NODATA
insH-1	b0259	JW0250	89107132	NODATA	NODATA	NODATA	NODATA	NODATA	0.0	0.0	0.0	0.0	0.0	NODATA	0.0	0.0	0.0	NODATA	NODATA	NODATA	NODATA	NODATA	UNK	NODATA	NODATA	NODATA	CY	CY	CY	CY	NODATA	CY	CY	0.0	0.0	0.0	0.0	1.0	0.0	0.0	0.0	0.0	0.0	NODATA	NODATA	NODATA	NODATA	o257-279	NODATA
mmuM	b0261	JW0253	89107134	NODATA	NODATA	NODATA	NODATA	NODATA	0.0	0.0	0.0	0.0	0.0	NODATA	0.0	0.0	0.0	NODATA	NODATA	NODATA	NODATA	NODATA	CY	CY	NODATA	NODATA	UNK	CY	CY	CY	CY	CY	CY	0.0	1.0	0.0	1.0	1.0	0.0	0.0	0.0	0.0	0.0	NODATA	i211-231	NODATA	i-113-130	i58-77	NODATA
afuC	b0262	JW0254	89107135	NODATA	NODATA	NODATA	NODATA	NODATA	0.0	0.0	0.0	0.0	0.0	whole_cell	0.0	0.0	0.0	NODATA	NODATA	IM	NODATA	NODATA	CY	CY	NODATA	NODATA	CY	CY	CY	IM	IM	CY	CY	0.0	0.0	0.0	0.0	1.0	0.0	0.0	0.0	0.0	0.0	NODATA	NODATA	NODATA	NODATA	i57-75	NODATA
insB-2	b0264	JW0256	89107137	NODATA	NODATA	NODATA	NODATA	NODATA	0.0	0.0	0.0	0.0	0.0	NODATA	0.0	0.0	0.0	NODATA	NODATA	NODATA	NODATA	NODATA	UNK	NODATA	NODATA	NODATA	UNK	CY	CY	CY	CY	CY	CY	0.0	0.0	0.0	0.0	1.0	0.0	0.0	0.0	0.0	0.0	NODATA	NODATA	NODATA	NODATA	o94-113	NODATA
ykgN	b4505	JW0258	89107139	NODATA	NODATA	NODATA	NODATA	NODATA	0.0	0.0	0.0	0.0	0.0	whole_cell	0.0	0.0	0.0	NODATA	NODATA	NODATA	NODATA	NODATA	NODATA	NODATA	NODATA	NODATA	CY	CY	CY	CY	NODATA	CY	CY	0.0	0.0	0.0	0.0	1.0	0.0	0.0	0.0	0.0	0.0	NODATA	NODATA	NODATA	NODATA	o54-73	NODATA
yagB	b0266	JW0259	89107140	NODATA	NODATA	NODATA	NODATA	NODATA	0.0	0.0	0.0	0.0	0.0	focus	0.0	0.0	0.0	NODATA	NODATA	NODATA	NODATA	NODATA	CY	CY	NODATA	NODATA	CY	CY	CY	UNK	CY	CY	CY	0.0	0.0	0.0	0.0	1.0	0.0	0.0	0.0	0.0	0.0	NODATA	NODATA	NODATA	NODATA	i42-60	NODATA
yagE	b0268	JW0261	89107142	NODATA	NODATA	NODATA	NODATA	NODATA	0.0	0.0	0.0	0.0	0.0	focus	0.0	1.0	0.0	NODATA	NODATA	NODATA	NODATA	NODATA	CY	CY	NODATA	NODATA	CY	CY	CY	CY	CY	CY	CY	0.0	0.0	0.0	0.0	2.0	0.0	0.0	0.0	0.0	2.0	NODATA	NODATA	NODATA	NODATA	i104-123204-227	NODATA
yagF	b0269	JW0262	89107143	NODATA	NODATA	NODATA	NODATA	NODATA	0.0	0.0	0.0	0.0	0.0	NODATA	0.0	0.0	0.0	NODATA	NODATA	NODATA	NODATA	NODATA	CY	CY	NODATA	NODATA	CY	CY	CY	CY	CY	CY	CY	0.0	0.0	0.0	0.0	3.0	0.0	0.0	0.0	0.0	3.0	NODATA	NODATA	NODATA	NODATA	i171-190232-250,294-312	NODATA
yagI	b0272	JW0265	89107146	NODATA	NODATA	NODATA	NODATA	NODATA	0.0	0.0	0.0	0.0	0.0	whole_cell	0.0	0.0	0.0	NODATA	NODATA	NODATA	NODATA	NODATA	CY	CY	NODATA	NODATA	UNK	CY	CY	CY	CY	CY	CY	0.0	0.0	0.0	0.0	1.0	0.0	0.0	0.0	0.0	0.0	NODATA	NODATA	NODATA	NODATA	i169-193	NODATA
argF	b0273	JW0266	89107147	NODATA	NODATA	NODATA	NODATA	NODATA	0.0	1.0	1.0	0.0	0.0	focus	0.0	0.0	0.0	NODATA	NODATA	CY	CY	NODATA	CY	CY	CY	NODATA	CY	CY	CY	CY	NODATA	CY	CY	0.0	0.0	0.0	0.0	1.0	0.0	0.0	0.0	0.0	0.0	NODATA	NODATA	NODATA	NODATA	i61-84	NODATA
insB-3	b0274	JW0268	89107148	NODATA	NODATA	NODATA	NODATA	NODATA	0.0	0.0	0.0	0.0	0.0	NODATA	0.0	0.0	0.0	NODATA	NODATA	NODATA	NODATA	NODATA	NODATA	NODATA	NODATA	NODATA	UNK	CY	CY	CY	NODATA	CY	CY	0.0	0.0	0.0	0.0	1.0	0.0	0.0	0.0	0.0	0.0	NODATA	NODATA	NODATA	NODATA	o94-113	NODATA
yagJ	b0276	JW0270	89107150	NODATA	NODATA	NODATA	NODATA	NODATA	0.0	0.0	0.0	0.0	0.0	whole_cell	0.0	0.0	0.0	NODATA	NODATA	NODATA	NODATA	NODATA	CY	CY	NODATA	NODATA	CY	CY	CY	UNK	CY	CY	CY	0.0	0.0	0.0	0.0	1.0	0.0	0.0	0.0	0.0	0.0	NODATA	NODATA	NODATA	NODATA	i166-184	NODATA
yagK	b0277	JW0271	89107151	NODATA	NODATA	NODATA	NODATA	NODATA	0.0	0.0	0.0	0.0	0.0	NODATA	0.0	0.0	0.0	NODATA	NODATA	NODATA	NODATA	NODATA	CY	CY	NODATA	NODATA	CY	CY	CY	UNK	CY	CY	CY	0.0	0.0	0.0	0.0	1.0	0.0	0.0	0.0	0.0	0.0	NODATA	NODATA	NODATA	NODATA	i40-59	NODATA
yagL	b0278	JW0272	89107152	NODATA	NODATA	NODATA	NODATA	NODATA	0.0	0.0	0.0	0.0	0.0	NODATA	0.0	0.0	0.0	NODATA	NODATA	NODATA	NODATA	NODATA	CY	CY	NODATA	NODATA	UNK	CY	CY	CY	CY	CY	CY	1.0	0.0	0.0	1.0	1.0	0.0	0.0	0.0	0.0	0.0	i12-32o	NODATA	NODATA	i-17-36	i23-46	NODATA
yagM	b0279	JW0273	89107153	NODATA	NODATA	NODATA	NODATA	NODATA	0.0	0.0	0.0	0.0	0.0	NODATA	0.0	0.0	0.0	NODATA	NODATA	NODATA	NODATA	NODATA	CY	CY	NODATA	NODATA	CY	CY	CY	UNK	CY	CY	CY	0.0	0.0	0.0	0.0	1.0	0.0	0.0	0.0	0.0	0.0	NODATA	NODATA	NODATA	NODATA	i228-247	NODATA
yagP	b0282	JW0276	89107156	NODATA	NODATA	NODATA	NODATA	NODATA	0.0	0.0	0.0	0.0	0.0	focus	0.0	0.0	0.0	NODATA	NODATA	NODATA	NODATA	NODATA	CY	CY	NODATA	NODATA	UNK	CY	CY	CY	CY	CY	CY	0.0	0.0	0.0	0.0	1.0	0.0	0.0	0.0	0.0	0.0	NODATA	NODATA	NODATA	NODATA	o61-81	n3-11c16
yagQ	b0283	JW0277	89107157	NODATA	NODATA	NODATA	NODATA	NODATA	0.0	0.0	0.0	0.0	0.0	nucleoid	0.0	0.0	0.0	NODATA	NODATA	NODATA	NODATA	NODATA	CY	CY	NODATA	NODATA	UNK	CY	CY	CY	CY	CY	CY	0.0	0.0	0.0	0.0	1.0	0.0	0.0	0.0	0.0	0.0	NODATA	NODATA	NODATA	NODATA	i249-268	NODATA
yagR	b0284	JW0278	89107158	NODATA	NODATA	NODATA	NODATA	NODATA	0.0	0.0	0.0	0.0	0.0	whole_cell	0.0	0.0	0.0	NODATA	NODATA	NODATA	NODATA	NODATA	CY	CY	NODATA	NODATA	IM	CY	CY	CY	PE	CY	CY	0.0	0.0	0.0	0.0	1.0	0.0	0.0	0.0	0.0	0.0	NODATA	NODATA	NODATA	NODATA	i61-84	NODATA
ykgK	b0294	JW5031	89107168	NODATA	NODATA	NODATA	NODATA	NODATA	0.0	0.0	0.0	0.0	0.0	membrane	0.0	0.0	0.0	NODATA	NODATA	NODATA	NODATA	NODATA	CY	CY	NODATA	NODATA	UNK	CY	CY	CY	CY	CY	CY	0.0	0.0	0.0	0.0	1.0	0.0	0.0	0.0	0.0	0.0	NODATA	NODATA	NODATA	NODATA	i54-73	NODATA
ykgM	b0296	JW5034	89107171	NODATA	NODATA	NODATA	NODATA	NODATA	0.0	1.0	1.0	0.0	0.0	whole_cell	0.0	0.0	0.0	NODATA	NODATA	NODATA	NODATA	NODATA	CY	CY	NODATA	NODATA	UNK	CY	CY	CY	CY	CY	CY	0.0	0.0	0.0	0.0	1.0	0.0	0.0	0.0	0.0	0.0	NODATA	NODATA	NODATA	NODATA	o60-79	NODATA
insE-1	b0298	JW5036	89107173	NODATA	NODATA	NODATA	NODATA	NODATA	0.0	0.0	0.0	0.0	0.0	NODATA	0.0	0.0	0.0	NODATA	NODATA	NODATA	NODATA	NODATA	UNK	NODATA	NODATA	NODATA	UNK	CY	CY	CY	NODATA	CY	CY	0.0	0.0	0.0	0.0	1.0	0.0	0.0	0.0	0.0	0.0	NODATA	NODATA	NODATA	NODATA	i54-73	NODATA
insF-1	b0299	JW0293	89107174	NODATA	NODATA	NODATA	NODATA	NODATA	0.0	0.0	0.0	0.0	0.0	NODATA	0.0	0.0	0.0	NODATA	NODATA	NODATA	NODATA	NODATA	UNK	NODATA	NODATA	NODATA	UNK	CY	CY	CY	NODATA	CY	CY	0.0	0.0	0.0	0.0	1.0	0.0	0.0	0.0	0.0	0.0	NODATA	NODATA	NODATA	NODATA	i61-79	NODATA
ykgA	b0300	JW5037	89107175	NODATA	NODATA	NODATA	NODATA	NODATA	0.0	0.0	0.0	0.0	0.0	focus	0.0	0.0	0.0	NODATA	NODATA	NODATA	NODATA	NODATA	CY	CY	NODATA	NODATA	CY	CY	CY	CY	CY	CY	CY	1.0	0.0	0.0	0.0	1.0	0.0	0.0	0.0	0.0	0.0	i64-80o	NODATA	NODATA	NODATA	i56-74	NODATA
ykgI	b0303	JW5039	89107177	NODATA	NODATA	NODATA	NODATA	NODATA	0.0	0.0	0.0	0.0	0.0	whole_cell	0.0	0.0	0.0	NODATA	NODATA	NODATA	NODATA	NODATA	CY	PE	NODATA	NODATA	UNK	CY	PE	CY	EC	CY	CY	0.0	0.0	0.0	0.0	1.0	0.0	0.0	0.0	0.0	0.0	NODATA	NODATA	NODATA	NODATA	i3-21	n5-16c22
ykgC	b0304	JW5040	89107178	NODATA	NODATA	NODATA	NODATA	NODATA	0.0	0.0	0.0	0.0	0.0	NODATA	0.0	0.0	0.0	NODATA	NODATA	NODATA	NODATA	NODATA	CY	CY	NODATA	NODATA	CY	CY	CY	CY	CY	CY	CY	0.0	0.0	0.0	0.0	1.0	0.0	0.0	0.0	0.0	0.0	NODATA	NODATA	NODATA	NODATA	i61-84	NODATA
ykgD	b0305	JW0298	89107179	NODATA	NODATA	NODATA	NODATA	NODATA	0.0	0.0	0.0	0.0	0.0	nucleoid	0.0	0.0	0.0	NODATA	NODATA	NODATA	NODATA	NODATA	CY	CY	NODATA	NODATA	UNK	CY	CY	CY	CY	CY	CY	0.0	1.0	0.0	0.0	1.0	0.0	0.0	0.0	0.0	0.0	NODATA	o	NODATA	NODATA	i227-246	NODATA
ykgE	b0306	JW5041	89107180	NODATA	NODATA	NODATA	NODATA	NODATA	1.0	0.0	0.0	0.0	0.0	focus	0.0	0.0	0.0	NODATA	NODATA	NODATA	NODATA	NODATA	CY	CY	NODATA	NODATA	CY	CY	CY	PE	CY	CY	CY	0.0	0.0	0.0	0.0	1.0	0.0	0.0	0.0	0.0	0.0	NODATA	NODATA	NODATA	NODATA	o168-186	NODATA
ykgF	b0307	JW0300	89107181	NODATA	NODATA	NODATA	NODATA	NODATA	1.0	0.0	0.0	0.0	0.0	NODATA	0.0	0.0	0.0	NODATA	NODATA	NODATA	NODATA	NODATA	CY	CY	NODATA	NODATA	CY	CY	CY	PE	CY	CY	CY	0.0	0.0	0.0	0.0	1.0	0.0	0.0	0.0	0.0	0.0	NODATA	NODATA	NODATA	NODATA	i61-79	NODATA
ykgG	b0308	JW5042	89107182	NODATA	NODATA	CY	NODATA	NODATA	0.0	0.0	1.0	0.0	0.0	focus	0.0	0.0	0.0	NODATA	NODATA	NODATA	NODATA	NODATA	CY	CY	NODATA	NODATA	CY	CY	CY	UNK	CY	CY	CY	0.0	0.0	0.0	0.0	1.0	0.0	0.0	0.0	0.0	0.0	NODATA	NODATA	NODATA	NODATA	i40-59	NODATA
betA	b0311	JW0303	89107184	NODATA	NODATA	NODATA	NODATA	NODATA	0.0	0.0	0.0	0.0	0.0	membrane	0.0	0.0	0.0	NODATA	NODATA	M	IM	NODATA	LIPO	CY	IM	NODATA	CY	CY	CY	IM	NODATA	CY	CY	0.0	0.0	0.0	0.0	1.0	0.0	0.0	0.0	0.0	0.0	NODATA	NODATA	NODATA	NODATA	o510-529	NODATA
betB	b0312	JW0304	89107185	NODATA	NODATA	NODATA	NODATA	NODATA	1.0	0.0	0.0	0.0	0.0	focus	0.0	1.0	0.0	NODATA	NODATA	NODATA	NODATA	NODATA	CY	CY	NODATA	NODATA	CY	CY	CY	CY	CY	CY	CY	0.0	0.0	0.0	0.0	2.0	0.0	0.0	0.0	0.0	2.0	NODATA	NODATA	NODATA	NODATA	i139-157160-178	NODATA
betI	b0313	JW0305	89107186	NODATA	NODATA	NODATA	NODATA	NODATA	0.0	0.0	0.0	0.0	0.0	focus	0.0	0.0	0.0	NODATA	NODATA	NODATA	NODATA	NODATA	CY	CY	NODATA	NODATA	UNK	IM	CY	CY	CY	CY	CY	0.0	0.0	0.0	0.0	1.0	0.0	0.0	0.0	0.0	0.0	NODATA	NODATA	NODATA	NODATA	o117-136	NODATA
yahB	b0316	JW0308	89107189	NODATA	NODATA	NODATA	NODATA	NODATA	0.0	0.0	0.0	0.0	0.0	focus	0.0	0.0	0.0	NODATA	NODATA	NODATA	NODATA	PE	CY	PE	NODATA	NODATA	VAR	CY	CY	CY	CY	CY	CY	0.0	0.0	0.0	0.0	1.0	0.0	0.0	0.0	0.0	0.0	NODATA	NODATA	NODATA	NODATA	i244-263	NODATA
yahD	b0318	JW0310	89107191	NODATA	NODATA	NODATA	NODATA	NODATA	0.0	0.0	0.0	0.0	0.0	focus	0.0	0.0	0.0	NODATA	NODATA	NODATA	NODATA	NODATA	CY	CY	NODATA	NODATA	CY	CY	CY	CY	CY	CY	CY	0.0	0.0	0.0	0.0	1.0	0.0	0.0	0.0	0.0	0.0	NODATA	NODATA	NODATA	NODATA	o124-142	NODATA
yahE	b0319	JW0311	89107192	NODATA	NODATA	NODATA	NODATA	NODATA	0.0	0.0	0.0	0.0	0.0	focus	0.0	0.0	0.0	NODATA	NODATA	NODATA	NODATA	NODATA	CY	CY	NODATA	NODATA	CY	CY	CY	UNK	CY	CY	CY	0.0	0.0	0.0	0.0	1.0	0.0	0.0	0.0	0.0	0.0	NODATA	NODATA	NODATA	NODATA	i161-180	NODATA
yahF	b0320	JW0312	89107193	NODATA	NODATA	NODATA	NODATA	CY	0.0	0.0	0.0	0.0	0.0	focus	0.0	0.0	0.0	NODATA	NODATA	NODATA	NODATA	NODATA	CY	CY	NODATA	NODATA	UNK	CY	CY	CY	CY	CY	CY	0.0	0.0	0.0	1.0	1.0	0.0	0.0	0.0	0.0	0.0	NODATA	NODATA	NODATA	o-164-183	i424-443	NODATA
yahI	b0323	JW0315	89107196	NODATA	NODATA	NODATA	NODATA	CY	0.0	0.0	0.0	0.0	0.0	whole_cell	0.0	0.0	0.0	NODATA	NODATA	NODATA	NODATA	NODATA	CY	CY	NODATA	NODATA	CY	CY	CY	CY	CY	CY	CY	0.0	0.0	0.0	0.0	1.0	0.0	0.0	0.0	0.0	0.0	NODATA	NODATA	NODATA	NODATA	i61-84	NODATA
yahK	b0325	JW0317	89107198	NODATA	NODATA	CY	NODATA	NODATA	1.0	1.0	1.0	0.0	0.0	whole_cell	0.0	1.0	0.0	NODATA	NODATA	NODATA	NODATA	NODATA	CY	CY	NODATA	NODATA	CY	CY	CY	CY	CY	CY	CY	0.0	0.0	0.0	0.0	1.0	0.0	0.0	0.0	0.0	0.0	NODATA	NODATA	NODATA	NODATA	o273-292	NODATA
yahO	b0329	JW0321	89107202	NODATA	NODATA	NODATA	NODATA	NODATA	1.0	0.0	0.0	0.0	0.0	whole_cell	0.0	0.0	0.0	NODATA	NODATA	NODATA	NODATA	NODATA	CY	PE	NODATA	NODATA	UNK	PE	CY	CY	CY	CY	CY	0.0	0.0	0.0	1.0	1.0	0.0	0.0	0.0	0.0	0.0	NODATA	NODATA	NODATA	o-7-25	o12-32	n8-16c21
prpR	b0330	JW0322	89107203	NODATA	NODATA	NODATA	NODATA	NODATA	1.0	0.0	0.0	0.0	0.0	nucleoid	0.0	0.0	0.0	NODATA	NODATA	NODATA	CY	NODATA	CY	CY	CY	NODATA	CY	CY	CY	CY	CY	CY	CY	0.0	0.0	0.0	1.0	1.0	0.0	0.0	0.0	0.0	0.0	NODATA	NODATA	NODATA	o-36-53	o462-480	NODATA
prpB	b0331	JW0323	89107204	NODATA	NODATA	NODATA	NODATA	NODATA	1.0	0.0	0.0	0.0	0.0	whole_cell	0.0	0.0	0.0	NODATA	NODATA	NODATA	CY	NODATA	CY	CY	CY	NODATA	CY	CY	CY	CY	CY	CY	CY	0.0	0.0	0.0	1.0	2.0	0.0	0.0	0.0	0.0	2.0	NODATA	NODATA	NODATA	i-37-56	i41-60225-248	NODATA
prpC	b0333	JW0324	89107205	NODATA	NODATA	NODATA	NODATA	NODATA	1.0	0.0	0.0	0.0	0.0	focus	0.0	1.0	0.0	NODATA	NODATA	NODATA	CY	NODATA	CY	NODATA	CY	NODATA	CY	CY	CY	CY	CY	CY	CY	0.0	0.0	0.0	2.0	2.0	0.0	0.0	0.0	2.0	2.0	NODATA	NODATA	NODATA	i-211-230-341-359	i104-127335-358	NODATA
prpD	b0334	JW0325	89107206	NODATA	NODATA	NODATA	NODATA	NODATA	1.0	0.0	0.0	0.0	0.0	focus	0.0	0.0	0.0	NODATA	NODATA	NODATA	NODATA	NODATA	CY	CY	NODATA	NODATA	UNK	CY	CY	CY	CY	CY	CY	0.0	0.0	0.0	0.0	1.0	0.0	0.0	0.0	0.0	0.0	NODATA	NODATA	NODATA	NODATA	o408-427	NODATA
prpE	b0335	JW0326	89107207	NODATA	NODATA	NODATA	NODATA	NODATA	0.0	0.0	0.0	0.0	0.0	whole_cell	0.0	0.0	0.0	NODATA	NODATA	NODATA	CY	NODATA	CY	NODATA	CY	NODATA	CY	CY	CY	CY	CY	CY	CY	1.0	1.0	0.0	2.0	2.0	0.0	0.0	0.0	2.0	2.0	i117-136o	u	NODATA	o-123-144-283-306	i110-134285-308	NODATA
codA	b0337	JW0328	89107209	NODATA	NODATA	NODATA	NODATA	NODATA	0.0	0.0	0.0	0.0	0.0	focus	0.0	0.0	0.0	NODATA	NODATA	NODATA	CY	NODATA	CY	CY	CY	NODATA	CY	CY	CY	CY	EC	CY	CY	0.0	0.0	0.0	0.0	1.0	0.0	0.0	0.0	0.0	0.0	NODATA	NODATA	NODATA	NODATA	i39-58	NODATA
cynR	b0338	JW5894	89107210	NODATA	NODATA	NODATA	NODATA	NODATA	0.0	0.0	0.0	0.0	0.0	focus	0.0	1.0	0.0	NODATA	NODATA	CY	CY	NODATA	CY	CY	CY	NODATA	CY	CY	CY	CY	NODATA	CY	CY	0.0	0.0	0.0	0.0	1.0	0.0	0.0	0.0	0.0	0.0	NODATA	NODATA	NODATA	NODATA	o226-244	NODATA
cynT	b0339	JW0330	89107211	NODATA	NODATA	NODATA	NODATA	NODATA	0.0	0.0	0.0	0.0	0.0	focus	0.0	1.0	0.0	NODATA	NODATA	NODATA	CY	NODATA	CY	CY	CY	NODATA	UNK	CY	CY	CY	CY	CY	CY	0.0	0.0	0.0	0.0	1.0	0.0	0.0	0.0	0.0	0.0	NODATA	NODATA	NODATA	NODATA	i32-51	NODATA
cynS	b0340	JW0331	89107212	NODATA	NODATA	NODATA	NODATA	NODATA	0.0	0.0	0.0	0.0	0.0	whole_cell	0.0	1.0	0.0	NODATA	NODATA	NODATA	NODATA	NODATA	CY	CY	NODATA	NODATA	UNK	CY	CY	CY	CY	CY	CY	0.0	0.0	0.0	0.0	1.0	0.0	0.0	0.0	0.0	0.0	NODATA	NODATA	NODATA	NODATA	i61-80	NODATA
lacA	b0342	JW0333	89107214	NODATA	NODATA	NODATA	NODATA	NODATA	0.0	0.0	0.0	0.0	0.0	focus	0.0	1.0	0.0	CY	NODATA	CY	CY	NODATA	CY	CY	CY	NODATA	CY	CY	CY	CY	NODATA	CY	CY	0.0	0.0	0.0	0.0	1.0	0.0	0.0	0.0	0.0	0.0	NODATA	NODATA	NODATA	NODATA	i51-70	NODATA
lacI	b0345	JW0336	89107217	NODATA	NODATA	NODATA	NODATA	NODATA	1.0	0.0	0.0	0.0	0.0	whole_cell	0.0	1.0	0.0	NODATA	NODATA	NODATA	CY	NODATA	CY	CY	CY	NODATA	CY	OM	CY	CY	CY	CY	CY	0.0	0.0	0.0	0.0	1.0	0.0	0.0	0.0	0.0	0.0	NODATA	NODATA	NODATA	NODATA	i53-72	NODATA
mhpR	b0346	JW0337	89107218	NODATA	NODATA	NODATA	NODATA	NODATA	0.0	0.0	0.0	0.0	0.0	whole_cell	0.0	0.0	0.0	NODATA	NODATA	NODATA	CY	NODATA	CY	CY	CY	NODATA	CY	CY	CY	CY	CY	CY	CY	0.0	0.0	0.0	1.0	1.0	0.0	0.0	0.0	0.0	0.0	NODATA	NODATA	NODATA	o-56-75	o238-257	n2-9c14
mhpA	b0347	JW0338	89107219	NODATA	NODATA	NODATA	NODATA	NODATA	0.0	0.0	0.0	0.0	0.0	membrane_&_focus	0.0	0.0	0.0	NODATA	NODATA	NODATA	NODATA	NODATA	CY	CY	NODATA	NODATA	UNK	CY	IM	CY	CY	CY	CY	0.0	0.0	0.0	0.0	1.0	0.0	0.0	0.0	0.0	0.0	NODATA	NODATA	NODATA	NODATA	i19-37	NODATA
mhpC	b0349	JW0340	89107221	NODATA	NODATA	NODATA	NODATA	NODATA	1.0	0.0	0.0	0.0	0.0	focus	0.0	1.0	0.0	NODATA	NODATA	NODATA	NODATA	NODATA	CY	CY	NODATA	NODATA	CY	CY	CY	EC	CY	CY	CY	0.0	0.0	0.0	0.0	1.0	0.0	0.0	0.0	0.0	0.0	NODATA	NODATA	NODATA	NODATA	o116-135	NODATA
mhpD	b0350	JW0341	89107222	NODATA	NODATA	NODATA	NODATA	NODATA	0.0	0.0	0.0	0.0	0.0	focus	0.0	0.0	0.0	NODATA	NODATA	NODATA	NODATA	NODATA	CY	CY	NODATA	NODATA	CY	CY	CY	CY	CY	CY	CY	0.0	0.0	0.0	0.0	1.0	0.0	0.0	0.0	0.0	0.0	NODATA	NODATA	NODATA	NODATA	i61-84	NODATA
mhpF	b0351	JW0342	89107223	NODATA	NODATA	NODATA	NODATA	NODATA	1.0	0.0	0.0	0.0	0.0	whole_cell	0.0	0.0	0.0	NODATA	NODATA	NODATA	CY	NODATA	CY	NODATA	CY	NODATA	CY	CY	CY	CY	CY	CY	CY	0.0	0.0	0.0	2.0	1.0	0.0	0.0	0.0	2.0	0.0	NODATA	NODATA	NODATA	i-99-117-126-144	i52-71	NODATA
mhpE	b0352	JW0343	89107224	CY	NODATA	NODATA	NODATA	NODATA	0.0	0.0	0.0	0.0	0.0	focus	0.0	0.0	0.0	CY	NODATA	NODATA	NODATA	NODATA	CY	CY	NODATA	NODATA	CY	CY	CY	CY	CY	CY	CY	0.0	0.0	0.0	0.0	1.0	0.0	0.0	0.0	0.0	0.0	NODATA	NODATA	NODATA	NODATA	o280-299	NODATA
yaiL	b0354	JW0345	89107226	NODATA	NODATA	NODATA	NODATA	NODATA	1.0	0.0	0.0	0.0	0.0	NODATA	0.0	0.0	0.0	NODATA	NODATA	NODATA	CY	NODATA	CY	CY	CY	NODATA	CY	CY	CY	UNK	CY	CY	CY	0.0	0.0	0.0	1.0	1.0	0.0	0.0	0.0	0.0	0.0	NODATA	NODATA	NODATA	i-82-99	i55-73	NODATA
frmB	b0355	JW0346	89107227	NODATA	NODATA	NODATA	NODATA	NODATA	0.0	0.0	0.0	0.0	0.0	focus	0.0	0.0	0.0	NODATA	NODATA	NODATA	NODATA	NODATA	CY	CY	NODATA	NODATA	UNK	PE	CY	CY	CY	CY	CY	0.0	0.0	0.0	0.0	1.0	0.0	0.0	0.0	0.0	0.0	NODATA	NODATA	NODATA	NODATA	i200-218	NODATA
frmA	b0356	JW0347	89107228	NODATA	NODATA	NODATA	NODATA	NODATA	1.0	0.0	0.0	0.0	0.0	whole_cell	0.0	1.0	0.0	NODATA	NODATA	CY	CY	NODATA	CY	CY	CY	NODATA	CY	CY	CY	CY	NODATA	CY	CY	0.0	1.0	0.0	0.0	2.0	0.0	0.0	0.0	0.0	2.0	NODATA	o	NODATA	NODATA	i187-211293-316	NODATA
frmR	b0357	JW0348	89107229	NODATA	NODATA	NODATA	NODATA	NODATA	0.0	0.0	0.0	0.0	0.0	focus	0.0	1.0	0.0	NODATA	NODATA	CY	NODATA	NODATA	CY	CY	NODATA	NODATA	CY	CY	CY	UNK	CY	CY	CY	0.0	0.0	0.0	0.0	1.0	0.0	0.0	0.0	0.0	0.0	NODATA	NODATA	NODATA	NODATA	i61-80	NODATA
insC-1	b0360	JW0351	89107231	NODATA	NODATA	NODATA	NODATA	NODATA	0.0	0.0	0.0	0.0	0.0	NODATA	0.0	0.0	1.0	NODATA	NODATA	NODATA	NODATA	NODATA	UNK	NODATA	NODATA	NODATA	UNK	CY	IM	CY	NODATA	CY	CY	0.0	0.0	0.0	1.0	1.0	0.0	0.0	0.0	0.0	0.0	NODATA	NODATA	NODATA	o-4-21	o59-77	n2-8c13
insD-1	b0361	JW0352	89107232	NODATA	NODATA	NODATA	NODATA	NODATA	0.0	0.0	0.0	0.0	0.0	NODATA	0.0	0.0	0.0	NODATA	NODATA	NODATA	NODATA	NODATA	UNK	NODATA	NODATA	NODATA	CY	CY	CY	CY	NODATA	CY	CY	0.0	0.0	0.0	0.0	1.0	0.0	0.0	0.0	0.0	0.0	NODATA	NODATA	NODATA	NODATA	o222-242	NODATA
yaiF	b0362	JW5814	89107233	NODATA	NODATA	NODATA	NODATA	NODATA	0.0	0.0	0.0	0.0	0.0	NODATA	0.0	0.0	0.0	NODATA	NODATA	NODATA	NODATA	NODATA	UNK	NODATA	NODATA	NODATA	CY	CY	CY	CY	NODATA	CY	CY	0.0	0.0	0.0	1.0	1.0	0.0	0.0	0.0	0.0	0.0	NODATA	NODATA	NODATA	o-90-107	o55-73	n4-14c20
yaiS	b0364	JW0356	89107235	NODATA	NODATA	NODATA	NODATA	NODATA	0.0	0.0	0.0	0.0	0.0	NODATA	0.0	0.0	0.0	NODATA	NODATA	NODATA	NODATA	NODATA	CY	CY	NODATA	NODATA	CY	CY	CY	UNK	CY	CY	CY	0.0	0.0	0.0	1.0	1.0	0.0	0.0	0.0	0.0	0.0	NODATA	NODATA	NODATA	i-44-63	i38-57	NODATA
tauB	b0366	JW0358	89107237	NODATA	NODATA	NODATA	NODATA	NODATA	0.0	0.0	0.0	0.0	0.0	focus	0.0	0.0	1.0	NODATA	NODATA	IM	CY	NODATA	IM	CY	CY	NODATA	CY	CY	CY	IM	IM	CY	CY	0.0	0.0	0.0	1.0	1.0	0.0	0.0	0.0	0.0	0.0	NODATA	NODATA	NODATA	o-29-50	o183-201	NODATA
tauD	b0368	JW0360	89107239	NODATA	NODATA	NODATA	NODATA	NODATA	0.0	0.0	0.0	0.0	0.0	focus	0.0	1.0	0.0	NODATA	NODATA	NODATA	NODATA	NODATA	CY	CY	NODATA	NODATA	CY	CY	CY	CY	CY	CY	CY	0.0	0.0	0.0	0.0	1.0	0.0	0.0	0.0	0.0	0.0	NODATA	NODATA	NODATA	NODATA	o236-255	NODATA
hemB	b0369	JW0361	89107240	NODATA	NODATA	NODATA	NODATA	NODATA	1.0	1.0	1.0	0.0	0.0	whole_cell	0.0	1.0	0.0	NODATA	NODATA	NODATA	NODATA	NODATA	CY	CY	NODATA	NODATA	CY	CY	CY	CY	CY	CY	CY	0.0	0.0	0.0	1.0	1.0	0.0	0.0	0.0	0.0	0.0	NODATA	NODATA	NODATA	o-151-168	i61-81	NODATA
insF-2	b0372	JW0363	89107243	NODATA	NODATA	NODATA	NODATA	NODATA	0.0	0.0	0.0	0.0	0.0	NODATA	0.0	0.0	0.0	NODATA	NODATA	NODATA	NODATA	NODATA	NODATA	NODATA	NODATA	NODATA	UNK	CY	CY	CY	CY	CY	CY	0.0	0.0	0.0	0.0	1.0	0.0	0.0	0.0	0.0	0.0	NODATA	NODATA	NODATA	NODATA	i61-79	NODATA
insE-2	b0373	JW5050	89107244	NODATA	NODATA	NODATA	NODATA	NODATA	1.0	0.0	0.0	0.0	0.0	NODATA	0.0	0.0	0.0	NODATA	NODATA	NODATA	NODATA	NODATA	NODATA	NODATA	NODATA	NODATA	UNK	CY	CY	CY	CY	CY	CY	0.0	0.0	0.0	0.0	1.0	0.0	0.0	0.0	0.0	0.0	NODATA	NODATA	NODATA	NODATA	i54-73	NODATA
yaiV	b0375	JW0366	89107246	NODATA	NODATA	NODATA	NODATA	NODATA	0.0	0.0	0.0	0.0	0.0	whole_cell	0.0	0.0	0.0	NODATA	NODATA	NODATA	NODATA	NODATA	CY	CY	OM	NODATA	UNK	CY	CY	CY	CY	CY	CY	0.0	0.0	0.0	0.0	1.0	0.0	0.0	0.0	0.0	0.0	NODATA	NODATA	NODATA	NODATA	o162-180	NODATA
ddlA	b0381	JW0372	89107252	NODATA	NODATA	CY	NODATA	NODATA	0.0	0.0	1.0	0.0	0.0	whole_cell	0.0	0.0	0.0	NODATA	NODATA	CY	CY	NODATA	CY	CY	CY	NODATA	CY	CY	CY	CY	NODATA	CY	CY	0.0	0.0	0.0	0.0	1.0	0.0	0.0	0.0	0.0	0.0	NODATA	NODATA	NODATA	NODATA	i61-79	NODATA
yaiB	b0382	JW0373	89107253	NODATA	NODATA	NODATA	NODATA	NODATA	0.0	0.0	0.0	0.0	0.0	whole_cell	0.0	0.0	0.0	NODATA	NODATA	CY	NODATA	NODATA	CY	CY	NODATA	NODATA	CY	CY	CY	UNK	CY	CY	CY	0.0	0.0	0.0	0.0	1.0	0.0	0.0	0.0	0.0	0.0	NODATA	NODATA	NODATA	NODATA	i47-65	NODATA
proC	b0386	JW0377	89107257	NODATA	NODATA	CY	NODATA	NODATA	1.0	0.0	1.0	0.0	0.0	whole_cell	0.0	1.0	0.0	NODATA	NODATA	CY	CY	NODATA	CY	NODATA	CY	NODATA	UNK	CY	CY	CY	NODATA	CY	CY	0.0	0.0	0.0	2.0	1.0	0.0	0.0	0.0	2.0	0.0	NODATA	NODATA	NODATA	i-7-24-177-194	i61-80	NODATA
aroL	b0388	JW0379	89107259	NODATA	NODATA	NODATA	NODATA	NODATA	0.0	0.0	0.0	0.0	0.0	whole_cell	0.0	0.0	0.0	NODATA	NODATA	CY	CY	NODATA	CY	NODATA	CY	NODATA	CY	CY	CY	CY	CY	CY	CY	0.0	1.0	0.0	1.0	1.0	0.0	0.0	0.0	0.0	0.0	NODATA	o	NODATA	o-67-84	o98-116	NODATA
aroM	b0390	JW0381	89107261	NODATA	NODATA	NODATA	NODATA	NODATA	0.0	0.0	0.0	0.0	0.0	whole_cell	0.0	0.0	0.0	NODATA	NODATA	NODATA	NODATA	NODATA	CY	CY	NODATA	NODATA	CY	CY	CY	CY	CY	CY	CY	0.0	0.0	0.0	0.0	1.0	0.0	0.0	0.0	0.0	0.0	NODATA	NODATA	NODATA	NODATA	o53-72	n3-13c20
rdgC	b0393	JW0384	89107264	NODATA	NODATA	NODATA	NODATA	NODATA	1.0	0.0	0.0	0.0	0.0	focus	0.0	0.0	0.0	NODATA	NODATA	CY	CY	NODATA	CY	CY	CY	NODATA	CY	CY	CY	CY	NODATA	CY	CY	0.0	0.0	0.0	0.0	1.0	0.0	0.0	0.0	0.0	0.0	NODATA	NODATA	NODATA	NODATA	o233-252	NODATA
mak	b0394	JW0385	89107265	NODATA	NODATA	NODATA	NODATA	NODATA	0.0	0.0	0.0	0.0	0.0	focus	0.0	0.0	0.0	NODATA	NODATA	NODATA	NODATA	NODATA	CY	CY	NODATA	NODATA	CY	CY	CY	CY	CY	CY	CY	0.0	1.0	0.0	0.0	1.0	0.0	0.0	0.0	0.0	0.0	NODATA	i122-142	NODATA	NODATA	i52-71	NODATA
sbcC	b0397	JW0387	89107267	NODATA	NODATA	NODATA	NODATA	NODATA	0.0	0.0	0.0	0.0	0.0	focus	0.0	1.0	1.0	NODATA	NODATA	NODATA	CY	NODATA	CY	CY	CY	NODATA	CY	OM	OM	CY	CY	CY	CY	0.0	1.0	0.0	0.0	1.0	0.0	0.0	0.0	0.0	0.0	NODATA	i953-973	NODATA	NODATA	o989-1008	NODATA
sbcD	b0398	JW0388	89107268	NODATA	NODATA	NODATA	NODATA	NODATA	0.0	0.0	0.0	0.0	0.0	whole_cell	0.0	1.0	1.0	NODATA	NODATA	NODATA	CY	NODATA	CY	CY	CY	NODATA	CY	CY	CY	EC	EC	CY	CY	0.0	0.0	0.0	0.0	1.0	0.0	0.0	0.0	0.0	0.0	NODATA	NODATA	NODATA	NODATA	i40-59	NODATA
phoB	b0399	JW0389	89107269	NODATA	NODATA	NODATA	NODATA	NODATA	1.0	0.0	0.0	0.0	0.0	whole_cell	0.0	1.0	0.0	NODATA	NODATA	CY	CY	NODATA	CY	CY	CY	NODATA	CY	CY	CY	CY	NODATA	CY	CY	0.0	0.0	0.0	0.0	1.0	0.0	0.0	0.0	0.0	0.0	NODATA	NODATA	NODATA	NODATA	i61-83	NODATA
malZ	b0403	JW0393	89107273	NODATA	NODATA	NODATA	NODATA	NODATA	0.0	0.0	0.0	0.0	0.0	whole_cell	0.0	0.0	0.0	CY	NODATA	CY	CY	NODATA	CY	CY	CY	NODATA	CY	CY	CY	EC	NODATA	CY	CY	0.0	1.0	0.0	0.0	1.0	0.0	0.0	0.0	0.0	0.0	NODATA	o	NODATA	NODATA	i523-546	NODATA
yajB	b0404	JW0394	89107274	NODATA	NODATA	NODATA	NODATA	NODATA	0.0	0.0	0.0	0.0	0.0	focus	0.0	0.0	0.0	NODATA	NODATA	NODATA	NODATA	NODATA	CY	CY	NODATA	NODATA	CY	CY	CY	UNK	CY	CY	CY	0.0	0.0	0.0	0.0	1.0	0.0	0.0	0.0	0.0	0.0	NODATA	NODATA	NODATA	NODATA	o122-141	n3-13c23
queA	b0405	JW0395	89107275	NODATA	NODATA	NODATA	NODATA	NODATA	0.0	0.0	0.0	0.0	0.0	whole_cell	0.0	0.0	0.0	NODATA	NODATA	CY	CY	NODATA	CY	CY	CY	NODATA	CY	CY	CY	CY	CY	CY	CY	0.0	0.0	0.0	1.0	1.0	0.0	0.0	0.0	0.0	0.0	NODATA	NODATA	NODATA	i-296-315	o298-317	NODATA
tgt	b0406	JW0396	89107276	NODATA	NODATA	NODATA	NODATA	NODATA	0.0	0.0	0.0	0.0	0.0	whole_cell	0.0	0.0	0.0	NODATA	NODATA	NODATA	CY	NODATA	CY	CY	CY	NODATA	CY	CY	CY	CY	CY	CY	CY	0.0	0.0	0.0	0.0	1.0	0.0	0.0	0.0	0.0	0.0	NODATA	NODATA	NODATA	NODATA	o302-321	NODATA
ybaD	b0413	JW0403	89107283	NODATA	NODATA	NODATA	NODATA	NODATA	1.0	0.0	0.0	0.0	0.0	focus	0.0	1.0	0.0	NODATA	NODATA	NODATA	NODATA	NODATA	CY	CY	NODATA	NODATA	CY	CY	CY	CY	CY	CY	CY	0.0	0.0	0.0	0.0	1.0	0.0	0.0	0.0	0.0	0.0	NODATA	NODATA	NODATA	NODATA	o59-78	NODATA
ribD	b0414	JW0404	89107284	NODATA	NODATA	NODATA	NODATA	NODATA	1.0	0.0	0.0	0.0	0.0	whole_cell	0.0	0.0	0.0	NODATA	NODATA	NODATA	NODATA	NODATA	CY	CY	NODATA	NODATA	CY	CY	CY	CY	CY	CY	CY	0.0	0.0	0.0	0.0	1.0	0.0	0.0	0.0	0.0	0.0	NODATA	NODATA	NODATA	NODATA	i314-333	NODATA
ribE	b0415	JW0405	89107285	NODATA	NODATA	CY	NODATA	NODATA	0.0	1.0	1.0	0.0	0.0	whole_cell	0.0	1.0	0.0	NODATA	NODATA	NODATA	NODATA	NODATA	CY	CY	NODATA	NODATA	UNK	CY	CY	CY	CY	CY	CY	0.0	0.0	0.0	1.0	1.0	0.0	0.0	0.0	0.0	0.0	NODATA	NODATA	NODATA	o-49-68	o82-100	NODATA
nusB	b0416	JW0406	89107286	NODATA	NODATA	CY	NODATA	NODATA	0.0	0.0	1.0	0.0	0.0	whole_cell	0.0	1.0	0.0	NODATA	NODATA	NODATA	CY	NODATA	CY	CY	CY	NODATA	UNK	CY	CY	CY	CY	CY	CY	0.0	0.0	0.0	0.0	1.0	0.0	0.0	0.0	0.0	0.0	NODATA	NODATA	NODATA	NODATA	i61-80	NODATA
thiL	b0417	JW0407	89107287	NODATA	NODATA	NODATA	NODATA	NODATA	0.0	0.0	0.0	0.0	0.0	whole_cell	0.0	0.0	0.0	NODATA	NODATA	NODATA	NODATA	NODATA	CY	CY	NODATA	NODATA	UNK	CY	CY	CY	CY	CY	CY	0.0	0.0	0.0	0.0	1.0	0.0	0.0	0.0	0.0	0.0	NODATA	NODATA	NODATA	NODATA	o58-77	NODATA
yajO	b0419	JW0409	89107289	NODATA	NODATA	CY	NODATA	NODATA	0.0	0.0	1.0	0.0	0.0	whole_cell	0.0	0.0	0.0	NODATA	NODATA	NODATA	NODATA	NODATA	CY	CY	NODATA	NODATA	CY	CY	CY	CY	CY	CY	CY	0.0	1.0	0.0	0.0	1.0	0.0	0.0	0.0	0.0	0.0	NODATA	o	NODATA	NODATA	i47-66	NODATA
dxs	b0420	JW0410	89107290	NODATA	NODATA	NODATA	NODATA	NODATA	1.0	0.0	0.0	0.0	0.0	focus	0.0	0.0	0.0	NODATA	NODATA	NODATA	NODATA	NODATA	CY	NODATA	NODATA	NODATA	IM	CY	CY	CY	CY	CY	CY	0.0	0.0	0.0	3.0	1.0	0.0	0.0	0.0	3.0	0.0	NODATA	NODATA	NODATA	o-117-135-146-164-377-396	i54-73	NODATA
ispA	b0421	JW0411	89107291	NODATA	NODATA	CY	NODATA	NODATA	0.0	1.0	1.0	0.0	0.0	NODATA	0.0	0.0	0.0	NODATA	NODATA	CY	CY	NODATA	CY	CY	CY	NODATA	CY	CY	CY	CY	NODATA	CY	CY	0.0	0.0	0.0	1.0	1.0	0.0	0.0	0.0	0.0	0.0	NODATA	NODATA	NODATA	o-50-67	o237-256	NODATA
xseB	b0422	JW0412	89107292	NODATA	NODATA	NODATA	NODATA	NODATA	0.0	0.0	0.0	0.0	0.0	whole_cell	0.0	1.0	1.0	NODATA	NODATA	CY	CY	NODATA	CY	CY	CY	NODATA	UNK	CY	CY	CY	NODATA	CY	CY	0.0	0.0	0.0	0.0	1.0	0.0	0.0	0.0	0.0	0.0	NODATA	NODATA	NODATA	NODATA	i6-24	NODATA
thiI	b0423	JW0413	89107293	NODATA	NODATA	NODATA	NODATA	NODATA	1.0	0.0	0.0	0.0	0.0	focus	0.0	0.0	0.0	NODATA	NODATA	CY	NODATA	NODATA	CY	CY	NODATA	NODATA	CY	CY	CY	CY	NODATA	CY	CY	0.0	0.0	0.0	0.0	1.0	0.0	0.0	0.0	0.0	0.0	NODATA	NODATA	NODATA	NODATA	i61-80	NODATA
yajL	b0424	JW5057	89107294	NODATA	NODATA	CY	NODATA	NODATA	0.0	0.0	1.0	0.0	0.0	whole_cell	0.0	0.0	0.0	NODATA	NODATA	NODATA	NODATA	NODATA	CY	NODATA	NODATA	NODATA	UNK	CY	CY	CY	CY	CY	CY	0.0	0.0	0.0	1.0	1.0	0.0	0.0	0.0	0.0	0.0	NODATA	NODATA	NODATA	i-101-119	o60-79	n3-10c18
panE	b0425	JW0415	89107295	NODATA	NODATA	NODATA	NODATA	NODATA	0.0	0.0	0.0	0.0	0.0	whole_cell	0.0	0.0	0.0	NODATA	NODATA	CY	NODATA	NODATA	CY	OLIPO	NODATA	NODATA	CY	CY	CY	CY	CY	CY	CY	0.0	0.0	0.0	0.0	1.0	0.0	0.0	0.0	0.0	0.0	NODATA	NODATA	NODATA	NODATA	i174-193	n4-15c20
yajQ	b0426	JW5058	89107296	NODATA	NODATA	CY	NODATA	NODATA	0.0	0.0	1.0	0.0	0.0	whole_cell	0.0	1.0	0.0	NODATA	NODATA	NODATA	NODATA	NODATA	CY	CY	NODATA	NODATA	CY	CY	CY	UNK	FB	CY	CY	0.0	0.0	0.0	0.0	1.0	0.0	0.0	0.0	0.0	0.0	NODATA	NODATA	NODATA	NODATA	o54-73	NODATA
bolA	b0435	JW5060	89107305	NODATA	NODATA	NODATA	NODATA	NODATA	0.0	0.0	0.0	0.0	0.0	whole_cell	0.0	0.0	0.0	NODATA	NODATA	NODATA	CY	NODATA	CY	CY	CY	NODATA	CY	CY	CY	CY	CY	CY	CY	0.0	0.0	0.0	0.0	1.0	0.0	0.0	0.0	0.0	0.0	NODATA	NODATA	NODATA	NODATA	i59-78	NODATA
tig	b0436	JW0426	89107306	NODATA	NODATA	PE	NODATA	NODATA	1.0	1.0	1.0	0.0	0.0	whole_cell	0.0	1.0	0.0	NODATA	NODATA	NODATA	CY	NODATA	CY	CY	CY	NODATA	CY	CY	CY	CY	CY	CY	CY	0.0	0.0	0.0	0.0	1.0	0.0	0.0	0.0	0.0	0.0	NODATA	NODATA	NODATA	NODATA	o29-52	NODATA
clpP	b0437	JW0427	89107307	NODATA	NODATA	OM	NODATA	NODATA	1.0	1.0	1.0	0.0	0.0	focus	0.0	1.0	1.0	CY	NODATA	CY	CY	NODATA	CY	NODATA	CY	NODATA	CY	CY	CY	CY	NODATA	CY	CY	0.0	0.0	0.0	2.0	1.0	0.0	0.0	0.0	2.0	0.0	NODATA	NODATA	NODATA	i-73-90-101-120	o99-119	NODATA
clpX	b0438	JW0428	89107308	NODATA	NODATA	CY	NODATA	NODATA	0.0	0.0	1.0	0.0	0.0	focus	0.0	1.0	1.0	NODATA	NODATA	NODATA	CY	NODATA	CY	CY	CY	NODATA	CY	CY	CY	CY	CY	CY	CY	0.0	0.0	0.0	0.0	1.0	0.0	0.0	0.0	0.0	0.0	NODATA	NODATA	NODATA	NODATA	o346-365	NODATA
lon	b0439	JW0429	89107309	NODATA	NODATA	CY	NODATA	NODATA	1.0	0.0	1.0	0.0	0.0	whole_cell	0.0	1.0	0.0	NODATA	NODATA	CY	CY	NODATA	CY	CY	CY	NODATA	CY	CY	CY	CY	NODATA	CY	CY	0.0	0.0	0.0	0.0	1.0	0.0	0.0	0.0	0.0	0.0	NODATA	NODATA	NODATA	NODATA	o671-694	NODATA
hupB	b0440	JW0430	89107310	NODATA	NODATA	NODATA	NODATA	NODATA	0.0	0.0	0.0	0.0	0.0	nucleoid	0.0	1.0	1.0	NODATA	NODATA	NODATA	CY	IM	CY	CY	CY	NODATA	UNK	CY	PE	CY	CY	CY	CY	0.0	0.0	0.0	0.0	1.0	0.0	0.0	0.0	0.0	0.0	NODATA	NODATA	NODATA	NODATA	i28-47	NODATA
ybaW	b0443	JW0433	89107313	NODATA	NODATA	NODATA	NODATA	NODATA	0.0	0.0	0.0	0.0	0.0	whole_cell	0.0	0.0	0.0	NODATA	NODATA	NODATA	NODATA	NODATA	CY	CY	NODATA	NODATA	CY	CY	CY	CY	CY	CY	CY	0.0	0.0	0.0	0.0	1.0	0.0	0.0	0.0	0.0	0.0	NODATA	NODATA	NODATA	NODATA	i56-74	NODATA
cof	b0446	JW0436	89107316	NODATA	NODATA	NODATA	NODATA	NODATA	0.0	0.0	0.0	0.0	0.0	focus	0.0	0.0	0.0	NODATA	NODATA	NODATA	NODATA	NODATA	CY	CY	NODATA	NODATA	CY	CY	CY	CY	CY	CY	CY	0.0	0.0	0.0	0.0	1.0	0.0	0.0	0.0	0.0	0.0	NODATA	NODATA	NODATA	NODATA	i51-70	NODATA
ybaO	b0447	JW0437	89107317	NODATA	NODATA	NODATA	NODATA	NODATA	0.0	0.0	0.0	0.0	0.0	NODATA	0.0	1.0	0.0	NODATA	NODATA	NODATA	NODATA	NODATA	CY	CY	NODATA	NODATA	UNK	CY	CY	CY	CY	CY	CY	0.0	0.0	0.0	0.0	1.0	0.0	0.0	0.0	0.0	0.0	NODATA	NODATA	NODATA	NODATA	i53-71	n9-19c27
glnK	b0450	JW0440	89107320	NODATA	NODATA	IM	NODATA	CY	0.0	1.0	1.0	0.0	0.0	whole_cell	0.0	1.0	0.0	NODATA	NODATA	NODATA	NODATA	NODATA	CY	CY	NODATA	NODATA	CY	CY	CY	CY	CY	CY	CY	0.0	0.0	0.0	0.0	1.0	0.0	0.0	0.0	0.0	0.0	NODATA	NODATA	NODATA	NODATA	i43-62	NODATA
ybaZ	b0454	JW0444	89107324	NODATA	NODATA	NODATA	NODATA	NODATA	0.0	0.0	0.0	0.0	0.0	whole_cell	0.0	0.0	0.0	NODATA	NODATA	NODATA	NODATA	NODATA	CY	CY	NODATA	NODATA	UNK	PE	CY	CY	CY	CY	CY	0.0	0.0	0.0	0.0	1.0	0.0	0.0	0.0	0.0	0.0	NODATA	NODATA	NODATA	NODATA	o47-70	NODATA
maa	b0459	JW0448	89107328	NODATA	NODATA	NODATA	NODATA	NODATA	0.0	1.0	1.0	0.0	0.0	focus	0.0	1.0	0.0	NODATA	NODATA	NODATA	CY	NODATA	CY	CY	CY	NODATA	CY	CY	CY	CY	CY	CY	CY	0.0	0.0	0.0	0.0	1.0	0.0	0.0	0.0	0.0	0.0	NODATA	NODATA	NODATA	NODATA	o100-124	NODATA
hha	b0460	JW0449	89107329	NODATA	NODATA	NODATA	NODATA	NODATA	1.0	0.0	0.0	0.0	0.0	NODATA	0.0	1.0	0.0	NODATA	NODATA	NODATA	NODATA	NODATA	CY	CY	NODATA	NODATA	UNK	CY	CY	CY	CY	CY	CY	0.0	0.0	0.0	0.0	1.0	0.0	0.0	0.0	0.0	0.0	NODATA	NODATA	NODATA	NODATA	i9-28	NODATA
acrR	b0464	JW0453	89107333	NODATA	NODATA	NODATA	NODATA	NODATA	1.0	0.0	0.0	0.0	0.0	whole_cell	0.0	0.0	0.0	NODATA	NODATA	NODATA	CY	NODATA	CY	CY	CY	NODATA	CY	CY	CY	CY	CY	CY	CY	0.0	0.0	0.0	0.0	1.0	0.0	0.0	0.0	0.0	0.0	NODATA	NODATA	NODATA	NODATA	i161-180	NODATA
ybaM	b0466	JW0455	89107335	NODATA	NODATA	NODATA	NODATA	NODATA	0.0	0.0	0.0	0.0	0.0	whole_cell	0.0	0.0	0.0	NODATA	NODATA	NODATA	NODATA	NODATA	CY	CY	NODATA	NODATA	CY	CY	CY	UNK	CY	CY	CY	0.0	0.0	0.0	0.0	1.0	0.0	0.0	0.0	0.0	0.0	NODATA	NODATA	NODATA	NODATA	i15-33	NODATA
priC	b0467	JW0456	89107336	NODATA	NODATA	NODATA	NODATA	NODATA	0.0	0.0	0.0	0.0	0.0	whole_cell	0.0	1.0	1.0	NODATA	NODATA	NODATA	CY	NODATA	CY	CY	CY	NODATA	CY	CY	CY	CY	CY	CY	CY	0.0	0.0	0.0	0.0	1.0	0.0	0.0	0.0	0.0	0.0	NODATA	NODATA	NODATA	NODATA	o97-116	NODATA
apt	b0469	JW0458	89107338	NODATA	NODATA	CY	NODATA	NODATA	0.0	1.0	1.0	0.0	0.0	whole_cell	0.0	0.0	0.0	NODATA	NODATA	CY	CY	NODATA	CY	NODATA	CY	NODATA	CY	CY	CY	CY	NODATA	CY	CY	1.0	1.0	0.0	1.0	1.0	0.0	0.0	0.0	0.0	0.0	o68-85i	i65-85	NODATA	o-67-85	i60-79	NODATA
dnaX	b0470	JW0459	89107339	NODATA	NODATA	NODATA	NODATA	NODATA	1.0	0.0	0.0	0.0	0.0	whole_cell	0.0	1.0	1.0	NODATA	NODATA	NODATA	CY	NODATA	CY	CY	CY	NODATA	CY	CY	CY	CY	CY	CY	CY	0.0	0.0	0.0	0.0	1.0	0.0	0.0	0.0	0.0	0.0	NODATA	NODATA	NODATA	NODATA	i52-71	NODATA
ybaB	b0471	JW0460	89107340	NODATA	NODATA	NODATA	NODATA	NODATA	1.0	0.0	0.0	0.0	0.0	whole_cell	0.0	0.0	0.0	NODATA	NODATA	NODATA	NODATA	NODATA	CY	CY	NODATA	NODATA	CY	CY	CY	UNK	IM	CY	CY	0.0	0.0	0.0	0.0	1.0	0.0	0.0	0.0	0.0	0.0	NODATA	NODATA	NODATA	NODATA	i47-65	NODATA
recR	b0472	JW0461	89107341	NODATA	NODATA	NODATA	NODATA	NODATA	0.0	0.0	0.0	0.0	0.0	focus	0.0	1.0	1.0	NODATA	NODATA	NODATA	CY	NODATA	CY	CY	CY	NODATA	CY	CY	CY	CY	CY	CY	CY	0.0	0.0	0.0	0.0	1.0	0.0	0.0	0.0	0.0	0.0	NODATA	NODATA	NODATA	NODATA	i57-75	NODATA
htpG	b0473	JW0462	89107342	NODATA	NODATA	CY	NODATA	NODATA	1.0	1.0	1.0	0.0	0.0	whole_cell	0.0	1.0	0.0	CY	NODATA	CY-IM	NODATA	NODATA	CY	CY	NODATA	NODATA	CY	CY	CY	CY	NODATA	CY	CY	0.0	0.0	0.0	0.0	1.0	0.0	0.0	0.0	0.0	0.0	NODATA	NODATA	NODATA	NODATA	o60-79	NODATA
adk	b0474	JW0463	89107343	CY	NODATA	CY	NODATA	CY	1.0	1.0	1.0	0.0	0.0	whole_cell	0.0	0.0	0.0	CY	NODATA	CY	CY	NODATA	CY	CY	CY	NODATA	CY	CY	CY	CY	NODATA	CY	CY	0.0	0.0	0.0	0.0	1.0	0.0	0.0	0.0	0.0	0.0	NODATA	NODATA	NODATA	NODATA	i61-79	n3-12c17
hemH	b0475	JW0464	89107344	NODATA	NODATA	NODATA	NODATA	NODATA	0.0	0.0	0.0	0.0	0.0	membrane_&_focus	0.0	0.0	0.0	NODATA	NODATA	CY	NODATA	NODATA	CY	CY	NODATA	NODATA	CY	CY	CY	CY	NODATA	CY	CY	0.0	0.0	0.0	0.0	1.0	0.0	0.0	0.0	0.0	0.0	NODATA	NODATA	NODATA	NODATA	o240-263	NODATA
aes	b0476	JW0465	89107345	NODATA	NODATA	NODATA	NODATA	NODATA	1.0	0.0	0.0	0.0	0.0	whole_cell	0.0	1.0	0.0	CY	NODATA	CY	CY	NODATA	CY	NODATA	CY	NODATA	CY	CY	CY	CY	NODATA	CY	CY	0.0	0.0	0.0	2.0	1.0	0.0	0.0	0.0	2.0	0.0	NODATA	NODATA	NODATA	o-159-176-183-200	i241-260	NODATA
gsk	b0477	JW0466	89107346	NODATA	NODATA	NODATA	NODATA	NODATA	1.0	0.0	0.0	0.0	0.0	whole_cell	0.0	0.0	0.0	NODATA	NODATA	NODATA	NODATA	NODATA	CY	CY	NODATA	NODATA	UNK	CY	CY	CY	CY	CY	CY	1.0	0.0	0.0	0.0	1.0	0.0	0.0	0.0	0.0	0.0	i183-197o	NODATA	NODATA	NODATA	o59-78	NODATA
ybaK	b0481	JW0470	89107350	NODATA	NODATA	NODATA	NODATA	NODATA	0.0	0.0	0.0	0.0	0.0	whole_cell	0.0	0.0	0.0	NODATA	NODATA	NODATA	NODATA	NODATA	CY	CY	NODATA	NODATA	CY	CY	CY	CY	CY	CY	CY	0.0	0.0	0.0	0.0	1.0	0.0	0.0	0.0	0.0	0.0	NODATA	NODATA	NODATA	NODATA	i95-114	NODATA
ybaQ	b0483	JW0472	89107352	NODATA	NODATA	NODATA	NODATA	NODATA	0.0	0.0	0.0	0.0	0.0	NODATA	0.0	0.0	0.0	NODATA	NODATA	NODATA	NODATA	NODATA	CY	CY	NODATA	NODATA	UNK	CY	CY	CY	CY	CY	CY	0.0	0.0	0.0	0.0	1.0	0.0	0.0	0.0	0.0	0.0	NODATA	NODATA	NODATA	NODATA	i41-60	NODATA
cueR	b0487	JW0476	89107356	NODATA	NODATA	NODATA	NODATA	NODATA	0.0	0.0	0.0	0.0	0.0	whole_cell	0.0	0.0	0.0	NODATA	NODATA	CY	NODATA	NODATA	UNK	CY	NODATA	NODATA	CY	CY	CY	CY	CY	CY	CY	0.0	0.0	0.0	0.0	1.0	0.0	0.0	0.0	0.0	0.0	NODATA	NODATA	NODATA	NODATA	o58-76	NODATA
ybbN	b0492	JW5067	89107361	NODATA	NODATA	CY	NODATA	NODATA	0.0	1.0	1.0	0.0	0.0	whole_cell	0.0	1.0	0.0	NODATA	NODATA	NODATA	NODATA	NODATA	CY	CY	NODATA	NODATA	CY	CY	CY	PE	PE	CY	CY	0.0	0.0	0.0	0.0	1.0	0.0	0.0	0.0	0.0	0.0	NODATA	NODATA	NODATA	NODATA	i208-226	NODATA
ylbH	b0499	JW0488	89107368	NODATA	NODATA	NODATA	NODATA	NODATA	0.0	0.0	0.0	0.0	0.0	whole_cell	0.0	0.0	0.0	NODATA	NODATA	NODATA	NODATA	NODATA	UNK	CY	NODATA	NODATA	CY	EC	CY	IM	NODATA	CY	CY	0.0	0.0	0.0	0.0	1.0	0.0	0.0	0.0	0.0	0.0	NODATA	NODATA	NODATA	NODATA	o173-191	NODATA
ybbB	b0503	JW0491	89107371	NODATA	NODATA	NODATA	NODATA	NODATA	0.0	0.0	0.0	0.0	0.0	whole_cell	0.0	0.0	0.0	NODATA	NODATA	NODATA	NODATA	NODATA	CY	CY	NODATA	NODATA	UNK	CY	CY	CY	CY	CY	CY	0.0	0.0	0.0	0.0	1.0	0.0	0.0	0.0	0.0	0.0	NODATA	NODATA	NODATA	NODATA	i61-79	NODATA
allA	b0505	JW0493	89107373	NODATA	NODATA	NODATA	NODATA	NODATA	0.0	0.0	0.0	0.0	0.0	whole_cell	0.0	0.0	0.0	NODATA	NODATA	NODATA	NODATA	NODATA	CY	CY	NODATA	NODATA	UNK	CY	CY	CY	EC	CY	CY	0.0	1.0	0.0	0.0	1.0	0.0	0.0	0.0	0.0	0.0	NODATA	i77-97	NODATA	NODATA	o84-104	NODATA
allR	b0506	JW0494	89107374	NODATA	NODATA	NODATA	NODATA	NODATA	0.0	0.0	0.0	0.0	0.0	nucleoid	0.0	1.0	0.0	NODATA	NODATA	NODATA	CY	NODATA	CY	NODATA	CY	NODATA	CY	CY	CY	CY	CY	CY	CY	0.0	0.0	0.0	1.0	1.0	0.0	0.0	0.0	0.0	0.0	NODATA	NODATA	NODATA	i-76-93	i193-212	NODATA
gcl	b0507	JW0495	89107375	NODATA	NODATA	NODATA	NODATA	NODATA	0.0	0.0	0.0	0.0	0.0	whole_cell	0.0	0.0	0.0	NODATA	NODATA	NODATA	NODATA	NODATA	CY	NODATA	NODATA	NODATA	IM	CY	CY	CY	CY	CY	CY	0.0	0.0	0.0	3.0	2.0	0.0	0.0	0.0	3.0	2.0	NODATA	NODATA	NODATA	i-18-37-83-102-206-223	i60-83417-436	NODATA
hyi	b0508	JW0496	89107376	NODATA	NODATA	NODATA	NODATA	NODATA	0.0	0.0	0.0	0.0	0.0	whole_cell	0.0	0.0	0.0	NODATA	NODATA	NODATA	CY	NODATA	CY	CY	CY	NODATA	CY	CY	CY	CY	CY	CY	CY	0.0	0.0	0.0	0.0	1.0	0.0	0.0	0.0	0.0	0.0	NODATA	NODATA	NODATA	NODATA	i200-218	NODATA
glxR	b0509	JW0497	89107377	NODATA	NODATA	NODATA	NODATA	NODATA	0.0	0.0	0.0	0.0	0.0	focus	0.0	0.0	0.0	NODATA	NODATA	NODATA	NODATA	NODATA	CY	CY	NODATA	NODATA	UNK	CY	CY	CY	CY	CY	CY	0.0	0.0	0.0	0.0	1.0	0.0	0.0	0.0	0.0	0.0	NODATA	NODATA	NODATA	NODATA	o220-240	n3-11c18
allB	b0512	JW0500	89107380	NODATA	NODATA	NODATA	NODATA	NODATA	0.0	0.0	0.0	0.0	0.0	focus	0.0	0.0	0.0	NODATA	NODATA	NODATA	NODATA	NODATA	CY	CY	NODATA	NODATA	CY	CY	CY	CY	CY	CY	CY	0.0	0.0	0.0	0.0	1.0	0.0	0.0	0.0	0.0	0.0	NODATA	NODATA	NODATA	NODATA	i48-67	NODATA
glxK	b0514	JW0502	89107382	NODATA	NODATA	NODATA	NODATA	NODATA	0.0	0.0	0.0	0.0	0.0	whole_cell	0.0	0.0	0.0	NODATA	NODATA	NODATA	NODATA	NODATA	CY	CY	NODATA	NODATA	CY	CY	CY	CY	CY	CY	CY	0.0	0.0	0.0	0.0	1.0	0.0	0.0	0.0	0.0	0.0	NODATA	NODATA	NODATA	NODATA	i307-326	NODATA
allC	b0516	JW0504	89107384	NODATA	NODATA	NODATA	NODATA	NODATA	0.0	0.0	0.0	0.0	0.0	whole_cell	0.0	0.0	0.0	NODATA	NODATA	NODATA	NODATA	NODATA	CY	CY	NODATA	NODATA	UNK	CY	CY	CY	CY	CY	CY	0.0	0.0	0.0	0.0	1.0	0.0	0.0	0.0	0.0	0.0	NODATA	NODATA	NODATA	NODATA	i329-352	NODATA
allD	b0517	JW0505	89107385	NODATA	NODATA	NODATA	NODATA	NODATA	0.0	0.0	0.0	0.0	0.0	whole_cell	0.0	0.0	0.0	NODATA	NODATA	CY	NODATA	NODATA	CY	NODATA	NODATA	NODATA	CY	CY	CY	CY	CY	CY	CY	0.0	1.0	0.0	1.0	1.0	0.0	0.0	0.0	0.0	0.0	NODATA	i225-245	NODATA	i-105-124	i61-80	NODATA
fdrA	b0518	JW0506	89107386	NODATA	NODATA	NODATA	NODATA	NODATA	0.0	0.0	0.0	0.0	0.0	focus	0.0	0.0	0.0	NODATA	NODATA	M	IM	NODATA	IM	CY	IM	NODATA	UNK	CY	CY	CY	IM	CY	CY	0.0	1.0	0.0	1.0	1.0	0.0	0.0	0.0	0.0	0.0	NODATA	o	NODATA	o-179-201	i409-428	NODATA
ybcF	b0521	JW0510	89107388	NODATA	NODATA	NODATA	NODATA	NODATA	0.0	0.0	0.0	0.0	0.0	whole_cell	0.0	0.0	0.0	NODATA	NODATA	CY	NODATA	NODATA	CY	CY	NODATA	NODATA	UNK	CY	CY	CY	CY	CY	CY	0.0	0.0	0.0	0.0	1.0	0.0	0.0	0.0	0.0	0.0	NODATA	NODATA	NODATA	NODATA	i61-80	n3-13c17
purK	b0522	JW0511	89107389	NODATA	NODATA	NODATA	NODATA	NODATA	0.0	1.0	1.0	0.0	0.0	whole_cell	0.0	0.0	0.0	NODATA	NODATA	NODATA	CY	NODATA	CY	CY	CY	NODATA	UNK	CY	CY	CY	CY	CY	CY	0.0	0.0	0.0	0.0	1.0	0.0	0.0	0.0	0.0	0.0	NODATA	NODATA	NODATA	NODATA	o273-296	NODATA
purE	b0523	JW0512	89107390	NODATA	NODATA	CY	NODATA	NODATA	0.0	1.0	1.0	0.0	0.0	whole_cell	0.0	1.0	0.0	NODATA	NODATA	NODATA	CY	NODATA	CY	NODATA	CY	NODATA	UNK	CY	CY	CY	CY	CY	CY	0.0	0.0	0.0	2.0	1.0	0.0	0.0	0.0	2.0	0.0	NODATA	NODATA	NODATA	i-65-89-116-139	i61-85	NODATA
lpxH	b0524	JW0513	89107391	NODATA	NODATA	NODATA	NODATA	NODATA	0.0	0.0	0.0	0.0	0.0	membrane_&_focus	0.0	0.0	0.0	NODATA	NODATA	CY	NODATA	NODATA	CY	CY	NODATA	NODATA	CY	CY	CY	CY	NODATA	CY	CY	0.0	0.0	0.0	0.0	1.0	0.0	0.0	0.0	0.0	0.0	NODATA	NODATA	NODATA	NODATA	o166-184	NODATA
ppiB	b0525	JW0514	89107392	NODATA	NODATA	CY	NODATA	NODATA	1.0	1.0	1.0	0.0	0.0	whole_cell	0.0	0.0	0.0	CY	NODATA	CY	CY	NODATA	CY	CY	CY	NODATA	CY	CY	CY	CY	NODATA	CY	CY	0.0	0.0	0.0	0.0	1.0	0.0	0.0	0.0	0.0	0.0	NODATA	NODATA	NODATA	NODATA	i44-63	NODATA
cysS	b0526	JW0515	89107393	NODATA	NODATA	NODATA	NODATA	NODATA	1.0	0.0	0.0	0.0	0.0	whole_cell	0.0	0.0	0.0	NODATA	NODATA	CY	CY	NODATA	CY	CY	CY	NODATA	CY	CY	CY	CY	NODATA	CY	CY	0.0	0.0	0.0	1.0	1.0	0.0	0.0	0.0	0.0	0.0	NODATA	NODATA	NODATA	i-17-33	o36-55	NODATA
ybcJ	b0528	JW5070	89107395	NODATA	NODATA	NODATA	NODATA	NODATA	0.0	0.0	0.0	0.0	0.0	whole_cell	0.0	0.0	0.0	NODATA	NODATA	NODATA	NODATA	NODATA	CY	CY	NODATA	NODATA	CY	CY	CY	CY	CY	CY	CY	0.0	0.0	0.0	0.0	1.0	0.0	0.0	0.0	0.0	0.0	NODATA	NODATA	NODATA	NODATA	i3-22	NODATA
folD	b0529	JW0518	89107396	NODATA	NODATA	NODATA	NODATA	NODATA	0.0	0.0	0.0	0.0	0.0	whole_cell	0.0	0.0	0.0	NODATA	NODATA	NODATA	NODATA	NODATA	CY	CY	NODATA	NODATA	CY	CY	CY	CY	CY	CY	CY	0.0	1.0	0.0	1.0	1.0	0.0	0.0	0.0	0.0	0.0	NODATA	i28-48	NODATA	i-35-53	i61-82	NODATA
fimZ	b0535	JW5073	89107402	NODATA	NODATA	NODATA	NODATA	NODATA	0.0	0.0	0.0	0.0	0.0	focus	0.0	0.0	0.0	NODATA	NODATA	CY	NODATA	NODATA	CY	CY	NODATA	NODATA	CY	OM	CY	CY	CY	CY	CY	0.0	0.0	0.0	0.0	1.0	0.0	0.0	0.0	0.0	0.0	NODATA	NODATA	NODATA	NODATA	i61-85	NODATA
intD	b0537	JW0525	89107403	NODATA	NODATA	NODATA	NODATA	NODATA	0.0	0.0	0.0	0.0	0.0	nucleoid	0.0	0.0	0.0	NODATA	NODATA	NODATA	NODATA	NODATA	CY	CY	NODATA	NODATA	CY	CY	CY	CY	CY	CY	CY	0.0	0.0	0.0	0.0	1.0	0.0	0.0	0.0	0.0	0.0	NODATA	NODATA	NODATA	NODATA	i36-54	NODATA
ybcC	b0539	JW0526	89107404	NODATA	NODATA	NODATA	NODATA	NODATA	0.0	0.0	0.0	0.0	0.0	whole_cell	0.0	0.0	0.0	NODATA	NODATA	NODATA	NODATA	NODATA	UNK	CY	NODATA	NODATA	UNK	CY	CY	CY	NODATA	CY	CY	0.0	0.0	0.0	0.0	1.0	0.0	0.0	0.0	0.0	0.0	NODATA	NODATA	NODATA	NODATA	o30-49	NODATA
insE-3	b0540	JW5074	89107405	NODATA	NODATA	NODATA	NODATA	NODATA	0.0	0.0	0.0	0.0	0.0	NODATA	0.0	0.0	0.0	NODATA	NODATA	NODATA	NODATA	NODATA	NODATA	NODATA	NODATA	NODATA	UNK	CY	CY	CY	NODATA	CY	CY	0.0	0.0	0.0	0.0	1.0	0.0	0.0	0.0	0.0	0.0	NODATA	NODATA	NODATA	NODATA	i54-73	NODATA
insF-3	b0541	JW0529	89107406	NODATA	NODATA	NODATA	NODATA	NODATA	0.0	0.0	0.0	0.0	0.0	NODATA	0.0	0.0	0.0	NODATA	NODATA	NODATA	NODATA	NODATA	NODATA	NODATA	NODATA	NODATA	UNK	CY	CY	CY	NODATA	CY	CY	0.0	0.0	0.0	0.0	1.0	0.0	0.0	0.0	0.0	0.0	NODATA	NODATA	NODATA	NODATA	i61-79	NODATA
renD	b0542	JW0530	89107407	NODATA	NODATA	NODATA	NODATA	NODATA	0.0	0.0	0.0	0.0	0.0	whole_cell	0.0	0.0	0.0	NODATA	NODATA	NODATA	NODATA	NODATA	UNK	CY	NODATA	NODATA	UNK	CY	CY	CY	NODATA	CY	CY	0.0	0.0	0.0	0.0	1.0	0.0	0.0	0.0	0.0	0.0	NODATA	NODATA	NODATA	NODATA	i9-27	NODATA
ybcK	b0544	JW0532	89107409	NODATA	NODATA	NODATA	NODATA	NODATA	0.0	0.0	0.0	0.0	0.0	NODATA	0.0	0.0	0.0	NODATA	NODATA	NODATA	NODATA	NODATA	CY	CY	NODATA	NODATA	CY	CY	CY	UNK	CY	CY	CY	0.0	0.0	0.0	0.0	1.0	0.0	0.0	0.0	0.0	0.0	NODATA	NODATA	NODATA	NODATA	i444-463	NODATA
ybcM	b0546	JW0534	89107411	NODATA	NODATA	NODATA	NODATA	NODATA	0.0	0.0	0.0	0.0	0.0	whole_cell	0.0	0.0	0.0	NODATA	NODATA	NODATA	NODATA	NODATA	CY	CY	NODATA	NODATA	CY	CY	CY	CY	CY	CY	CY	0.0	0.0	0.0	0.0	1.0	0.0	0.0	0.0	0.0	0.0	NODATA	NODATA	NODATA	NODATA	i42-61	NODATA
ybcO	b0549	JW0537	89107414	NODATA	NODATA	NODATA	NODATA	NODATA	0.0	0.0	0.0	0.0	0.0	focus	0.0	0.0	0.0	NODATA	NODATA	NODATA	NODATA	NODATA	CY	CY	NODATA	NODATA	CY	CY	CY	UNK	CY	CY	CY	0.0	0.0	0.0	0.0	1.0	0.0	0.0	0.0	0.0	0.0	NODATA	NODATA	NODATA	NODATA	i32-50	NODATA
rusA	b0550	JW0538	89107415	NODATA	NODATA	NODATA	NODATA	NODATA	0.0	0.0	0.0	0.0	0.0	nucleoid	0.0	1.0	0.0	NODATA	NODATA	NODATA	CY	NODATA	CY	CY	CY	NODATA	UNK	CY	CY	CY	CY	CY	CY	0.0	0.0	0.0	0.0	1.0	0.0	0.0	0.0	0.0	0.0	NODATA	NODATA	NODATA	NODATA	i61-84	NODATA
ybcQ	b0551	JW0539	89107417	NODATA	NODATA	NODATA	NODATA	NODATA	0.0	0.0	0.0	0.0	0.0	whole_cell	0.0	0.0	0.0	NODATA	NODATA	NODATA	NODATA	NODATA	UNK	CY	NODATA	NODATA	UNK	CY	CY	CY	CY	CY	CY	0.0	0.0	0.0	0.0	1.0	0.0	0.0	0.0	0.0	0.0	NODATA	NODATA	NODATA	NODATA	o61-81	NODATA
insH-2	b0552	JW0540	89107418	NODATA	NODATA	NODATA	NODATA	NODATA	0.0	0.0	0.0	0.0	0.0	NODATA	0.0	0.0	0.0	NODATA	NODATA	NODATA	NODATA	NODATA	NODATA	NODATA	NODATA	NODATA	CY	CY	CY	CY	NODATA	CY	CY	0.0	0.0	0.0	0.0	1.0	0.0	0.0	0.0	0.0	0.0	NODATA	NODATA	NODATA	NODATA	o257-279	NODATA
rzpD	b0556	JW5079	89107421	NODATA	NODATA	NODATA	NODATA	NODATA	0.0	0.0	0.0	0.0	0.0	whole_cell	0.0	0.0	0.0	NODATA	NODATA	NODATA	NODATA	NODATA	LIPO	NODATA	NODATA	NODATA	UNK	PE	CY	CY	EC	CY	CY	0.0	0.0	1.0	1.0	1.0	0.0	0.0	0.0	0.0	0.0	NODATA	NODATA	o4-26i	o-4-22	o3-21	n4-17c22
ybcV	b0558	JW5081	89107424	NODATA	NODATA	NODATA	NODATA	NODATA	0.0	0.0	0.0	0.0	0.0	whole_cell	0.0	0.0	0.0	NODATA	NODATA	NODATA	NODATA	NODATA	CY	CY	NODATA	NODATA	CY	CY	CY	UNK	CY	CY	CY	0.0	0.0	0.0	0.0	1.0	0.0	0.0	0.0	0.0	0.0	NODATA	NODATA	NODATA	NODATA	i61-80	NODATA
ybcW	b0559	JW0548	89107425	NODATA	NODATA	NODATA	NODATA	NODATA	0.0	0.0	0.0	0.0	0.0	whole_cell	0.0	1.0	0.0	NODATA	NODATA	NODATA	NODATA	NODATA	CY	CY	NODATA	NODATA	UNK	CY	CY	CY	CY	CY	CY	0.0	0.0	0.0	0.0	1.0	0.0	0.0	0.0	0.0	0.0	NODATA	NODATA	NODATA	NODATA	i5-24	NODATA
nohB	b0560	JW0549	89107426	NODATA	NODATA	NODATA	NODATA	NODATA	0.0	0.0	0.0	0.0	0.0	focus	0.0	0.0	0.0	NODATA	NODATA	NODATA	NODATA	NODATA	CY	CY	NODATA	NODATA	CY	CY	CY	CY	CY	CY	CY	0.0	0.0	0.0	0.0	1.0	0.0	0.0	0.0	0.0	0.0	NODATA	NODATA	NODATA	NODATA	o117-135	NODATA
ybcY	b0562	JW0551	89107427	NODATA	NODATA	NODATA	NODATA	NODATA	0.0	0.0	0.0	0.0	0.0	whole_cell	0.0	0.0	0.0	NODATA	NODATA	NODATA	NODATA	NODATA	CY	CY	NODATA	NODATA	UNK	CY	CY	CY	CY	CY	CY	0.0	0.0	0.0	0.0	1.0	0.0	0.0	0.0	0.0	0.0	NODATA	NODATA	NODATA	NODATA	o129-148	NODATA
ylcE	b0563	JW0552	89107428	NODATA	NODATA	NODATA	NODATA	NODATA	0.0	0.0	0.0	0.0	0.0	whole_cell	0.0	0.0	0.0	NODATA	NODATA	NODATA	NODATA	NODATA	CY	CY	NODATA	NODATA	UNK	CY	CY	CY	CY	CY	CY	0.0	0.0	0.0	0.0	1.0	0.0	0.0	0.0	0.0	0.0	NODATA	NODATA	NODATA	NODATA	o38-57	NODATA
appY	b0564	JW0553	89107429	NODATA	NODATA	NODATA	NODATA	NODATA	0.0	0.0	0.0	0.0	0.0	whole_cell	0.0	0.0	0.0	NODATA	NODATA	NODATA	CY	NODATA	CY	CY	CY	NODATA	CY	CY	CY	CY	CY	CY	CY	0.0	0.0	0.0	0.0	1.0	0.0	0.0	0.0	0.0	0.0	NODATA	NODATA	NODATA	NODATA	i185-204	NODATA
envY	b0566	JW0555	89107431	NODATA	NODATA	NODATA	NODATA	NODATA	0.0	0.0	0.0	0.0	0.0	whole_cell	0.0	0.0	0.0	NODATA	NODATA	NODATA	OM	NODATA	CY	CY	OM	NODATA	CY	IM	CY	CY	CY	CY	CY	0.0	0.0	0.0	0.0	1.0	0.0	0.0	0.0	0.0	0.0	NODATA	NODATA	NODATA	NODATA	o175-194	NODATA
cusR	b0571	JW0560	89107436	NODATA	NODATA	NODATA	NODATA	NODATA	0.0	0.0	0.0	0.0	0.0	membrane_&_focus	0.0	1.0	0.0	NODATA	NODATA	CY	NODATA	NODATA	CY	CY	NODATA	NODATA	CY	CY	CY	CY	CY	CY	CY	0.0	0.0	0.0	0.0	1.0	0.0	0.0	0.0	0.0	0.0	NODATA	NODATA	NODATA	NODATA	i61-80	NODATA
ybdF	b0579	JW5083	89107444	NODATA	NODATA	NODATA	NODATA	NODATA	0.0	0.0	0.0	0.0	0.0	nucleoid	0.0	0.0	0.0	NODATA	NODATA	NODATA	NODATA	NODATA	CY	CY	NODATA	NODATA	UNK	CY	CY	CY	CY	CY	CY	0.0	0.0	0.0	0.0	1.0	0.0	0.0	0.0	0.0	0.0	NODATA	NODATA	NODATA	NODATA	i43-63	NODATA
ybdK	b0581	JW0570	89107446	NODATA	NODATA	NODATA	NODATA	NODATA	1.0	0.0	0.0	0.0	0.0	whole_cell	0.0	0.0	0.0	NODATA	NODATA	NODATA	NODATA	NODATA	IM	CY	NODATA	NODATA	CY	CY	CY	UNK	CY	CY	CY	0.0	0.0	0.0	0.0	1.0	0.0	0.0	0.0	0.0	0.0	NODATA	NODATA	NODATA	NODATA	o294-313	NODATA
insL-2	b0582	JW0572	89107448	NODATA	NODATA	NODATA	NODATA	NODATA	0.0	0.0	0.0	0.0	0.0	NODATA	0.0	0.0	0.0	NODATA	NODATA	NODATA	NODATA	NODATA	NODATA	NODATA	NODATA	NODATA	CY	CY	CY	CY	NODATA	CY	CY	0.0	1.0	0.0	0.0	1.0	0.0	0.0	0.0	0.0	0.0	NODATA	o	NODATA	NODATA	i53-72	NODATA
entD	b0583	JW5085	89107449	NODATA	NODATA	NODATA	NODATA	NODATA	0.0	0.0	0.0	0.0	0.0	whole_cell	0.0	0.0	1.0	NODATA	NODATA	NODATA	IM	NODATA	CY	CY	IM	NODATA	CY	CY	CY	IM	PE	CY	CY	0.0	1.0	0.0	0.0	1.0	0.0	0.0	0.0	0.0	0.0	NODATA	o	NODATA	NODATA	i130-150	NODATA
fes	b0585	JW0576	89107451	NODATA	NODATA	NODATA	NODATA	NODATA	0.0	0.0	0.0	0.0	0.0	whole_cell	0.0	0.0	0.0	CY	NODATA	CY	CY	NODATA	CY	CY	CY	NODATA	CY	CY	CY	CY	NODATA	CY	CY	0.0	0.0	0.0	0.0	1.0	0.0	0.0	0.0	0.0	0.0	NODATA	NODATA	NODATA	NODATA	o61-80	NODATA
fepC	b0588	JW0580	89107455	NODATA	NODATA	NODATA	NODATA	NODATA	0.0	0.0	0.0	0.0	0.0	focus	0.0	0.0	1.0	NODATA	NODATA	IM	CY	NODATA	IM	CY	CY	NODATA	CY	CY	CY	IM	IM	CY	CY	0.0	0.0	0.0	0.0	1.0	0.0	0.0	0.0	0.0	0.0	NODATA	NODATA	NODATA	NODATA	i60-78	NODATA
entE	b0594	JW0586	89107461	NODATA	NODATA	NODATA	NODATA	NODATA	0.0	0.0	0.0	0.0	0.0	whole_cell	0.0	0.0	1.0	NODATA	NODATA	NODATA	CY-IM	IM	CY	NODATA	CY	NODATA	CY	CY	CY	IM	CY	CY	CY	1.0	2.0	0.0	1.0	2.0	0.0	2.0	0.0	0.0	2.0	o86-105i	i86-106,237-257	NODATA	i-86-105	i75-99232-255	NODATA
entB	b0595	JW0587	89107462	NODATA	NODATA	NODATA	NODATA	NODATA	1.0	1.0	1.0	0.0	0.0	whole_cell	0.0	0.0	1.0	NODATA	NODATA	NODATA	CY-IM	NODATA	CY	CY	CY	NODATA	CY	CY	CY	EC	CY	CY	CY	0.0	0.0	0.0	1.0	1.0	0.0	0.0	0.0	0.0	0.0	NODATA	NODATA	NODATA	o-147-166	o211-230	NODATA
entA	b0596	JW0588	89107463	NODATA	NODATA	CY	NODATA	NODATA	0.0	0.0	1.0	0.0	0.0	whole_cell	0.0	1.0	0.0	NODATA	NODATA	NODATA	NODATA	NODATA	CY	CY	NODATA	NODATA	CY	PE	PE	CY	CY	CY	CY	0.0	0.0	0.0	0.0	1.0	0.0	0.0	0.0	0.0	0.0	NODATA	NODATA	NODATA	NODATA	i120-139	NODATA
ybdB	b0597	JW0589	89107464	NODATA	NODATA	NODATA	NODATA	NODATA	0.0	0.0	0.0	0.0	0.0	focus	0.0	1.0	0.0	NODATA	NODATA	NODATA	NODATA	NODATA	CY	CY	NODATA	NODATA	UNK	CY	CY	CY	CY	CY	CY	0.0	0.0	0.0	0.0	1.0	0.0	0.0	0.0	0.0	0.0	NODATA	NODATA	NODATA	NODATA	i58-78	NODATA
ybdH	b0599	JW0592	89107467	NODATA	NODATA	NODATA	NODATA	NODATA	0.0	0.0	0.0	0.0	0.0	whole_cell	0.0	0.0	0.0	NODATA	NODATA	NODATA	NODATA	NODATA	CY	NODATA	NODATA	NODATA	UNK	CY	CY	CY	CY	CY	CY	0.0	1.0	0.0	1.0	1.0	0.0	0.0	0.0	0.0	0.0	NODATA	i109-129	NODATA	i-109-131	o279-303	NODATA
ybdL	b0600	JW0593	89107468	NODATA	NODATA	NODATA	NODATA	NODATA	0.0	0.0	0.0	0.0	0.0	whole_cell	0.0	0.0	0.0	NODATA	NODATA	CY	NODATA	NODATA	CY	CY	NODATA	NODATA	UNK	CY	CY	CY	CY	CY	CY	0.0	0.0	0.0	0.0	1.0	0.0	0.0	0.0	0.0	0.0	NODATA	NODATA	NODATA	NODATA	i61-80	NODATA
ybdO	b0603	JW0596	89107471	NODATA	NODATA	NODATA	NODATA	NODATA	0.0	0.0	0.0	0.0	0.0	focus	0.0	0.0	0.0	NODATA	NODATA	NODATA	NODATA	NODATA	CY	CY	NODATA	NODATA	CY	CY	CY	CY	CY	CY	CY	0.0	1.0	0.0	0.0	1.0	0.0	0.0	0.0	0.0	0.0	NODATA	o	NODATA	NODATA	i223-242	NODATA
ahpC	b0605	JW0598	89107473	CY	NODATA	CY	NODATA	NODATA	1.0	1.0	1.0	0.0	0.0	focus	0.0	0.0	1.0	CY	NODATA	NODATA	NODATA	NODATA	CY	CY	NODATA	NODATA	CY	CY	CY	CY	CY	CY	CY	0.0	0.0	0.0	0.0	1.0	0.0	0.0	0.0	0.0	0.0	NODATA	NODATA	NODATA	NODATA	i105-128	NODATA
ahpF	b0606	JW0599	89107474	NODATA	NODATA	CY	NODATA	CY	0.0	1.0	1.0	0.0	0.0	whole_cell	0.0	0.0	1.0	NODATA	NODATA	NODATA	NODATA	NODATA	CY	CY	NODATA	NODATA	CY	CY	CY	CY	CY	CY	CY	0.0	0.0	0.0	0.0	1.0	0.0	0.0	0.0	0.0	0.0	NODATA	NODATA	NODATA	NODATA	o477-501	NODATA
uspG	b0607	JW0600	89107475	NODATA	NODATA	IM	NODATA	CY	1.0	1.0	1.0	0.0	0.0	whole_cell	0.0	1.0	0.0	NODATA	NODATA	NODATA	NODATA	NODATA	CY	CY	NODATA	NODATA	CY	CY	CY	CY	CY	CY	CY	0.0	0.0	0.0	0.0	1.0	0.0	0.0	0.0	0.0	0.0	NODATA	NODATA	NODATA	NODATA	o61-83	NODATA
ybdR	b0608	JW0601	89107476	NODATA	NODATA	NODATA	NODATA	NODATA	0.0	0.0	0.0	0.0	0.0	whole_cell	0.0	0.0	0.0	NODATA	NODATA	NODATA	NODATA	NODATA	CY	NODATA	NODATA	NODATA	CY	CY	CY	CY	CY	CY	CY	0.0	2.0	0.0	2.0	1.0	0.0	2.0	0.0	2.0	0.0	NODATA	o	NODATA	o-188-205-303-320	o193-217	NODATA
rnk	b0610	JW0602	89107477	NODATA	NODATA	NODATA	NODATA	NODATA	1.0	0.0	0.0	0.0	0.0	whole_cell	0.0	0.0	0.0	NODATA	NODATA	NODATA	NODATA	NODATA	CY	CY	NODATA	NODATA	UNK	CY	CY	CY	CY	CY	CY	0.0	1.0	0.0	0.0	1.0	0.0	0.0	0.0	0.0	0.0	NODATA	u	NODATA	NODATA	i53-77	NODATA
citG	b0613	JW0605	89107480	NODATA	NODATA	NODATA	NODATA	NODATA	0.0	0.0	0.0	0.0	0.0	NODATA	0.0	0.0	0.0	NODATA	NODATA	NODATA	NODATA	NODATA	CY	CY	NODATA	NODATA	UNK	CY	CY	CY	CY	CY	CY	0.0	1.0	0.0	0.0	1.0	0.0	0.0	0.0	0.0	0.0	NODATA	o	NODATA	NODATA	o218-237	NODATA
citX	b0614	JW0606	89107481	NODATA	NODATA	NODATA	NODATA	NODATA	0.0	0.0	0.0	0.0	0.0	whole_cell	0.0	0.0	0.0	NODATA	NODATA	NODATA	NODATA	NODATA	CY	CY	NODATA	NODATA	CY	CY	CY	CY	CY	CY	CY	0.0	0.0	0.0	0.0	1.0	0.0	0.0	0.0	0.0	0.0	NODATA	NODATA	NODATA	NODATA	o100-124	NODATA
citF	b0615	JW5087	89107482	NODATA	NODATA	NODATA	NODATA	NODATA	0.0	0.0	0.0	0.0	0.0	whole_cell	0.0	0.0	1.0	NODATA	NODATA	CY	CY	NODATA	CY	CY	CY	NODATA	CY	CY	CY	CY	NODATA	CY	CY	0.0	0.0	0.0	0.0	1.0	0.0	0.0	0.0	0.0	0.0	NODATA	NODATA	NODATA	NODATA	i56-74	NODATA
citE	b0616	JW0608	89107483	NODATA	NODATA	NODATA	NODATA	NODATA	0.0	0.0	0.0	0.0	0.0	whole_cell	0.0	1.0	1.0	NODATA	NODATA	CY	CY	NODATA	CY	PE	CY	NODATA	CY	CY	CY	CY	NODATA	CY	CY	1.0	0.0	0.0	0.0	1.0	0.0	0.0	0.0	0.0	0.0	i16-32o	NODATA	NODATA	NODATA	i61-80	NODATA
citD	b0617	JW0609	89107484	NODATA	NODATA	NODATA	NODATA	NODATA	0.0	0.0	0.0	0.0	0.0	whole_cell	0.0	0.0	1.0	NODATA	NODATA	CY	CY	NODATA	CY	CY	CY	NODATA	CY	CY	CY	CY	NODATA	CY	CY	0.0	0.0	0.0	0.0	1.0	0.0	0.0	0.0	0.0	0.0	NODATA	NODATA	NODATA	NODATA	i44-63	NODATA
citC	b0618	JW0610	89107485	NODATA	NODATA	NODATA	NODATA	NODATA	0.0	0.0	0.0	0.0	0.0	NODATA	0.0	0.0	0.0	NODATA	NODATA	NODATA	CY	NODATA	CY	CY	CY	NODATA	UNK	CY	CY	CY	CY	CY	CY	0.0	0.0	0.0	0.0	1.0	0.0	0.0	0.0	0.0	0.0	NODATA	NODATA	NODATA	NODATA	i51-70	NODATA
citB	b0620	JW0612	89107487	NODATA	NODATA	NODATA	NODATA	NODATA	1.0	0.0	0.0	0.0	0.0	focus	0.0	0.0	0.0	NODATA	NODATA	CY	CY	NODATA	CY	CY	CY	NODATA	UNK	CY	CY	CY	CY	CY	CY	0.0	0.0	0.0	0.0	1.0	0.0	0.0	0.0	0.0	0.0	NODATA	NODATA	NODATA	NODATA	i61-85	NODATA
insH_v3	UniqueToW3110	JW5895	89107489	NODATA	NODATA	NODATA	NODATA	NODATA	0.0	0.0	0.0	0.0	0.0	NODATA	0.0	0.0	0.0	NODATA	NODATA	NODATA	NODATA	NODATA	NODATA	NODATA	NODATA	NODATA	CY	CY	CY	CY	NODATA	CY	CY	0.0	0.0	0.0	0.0	1.0	0.0	0.0	0.0	0.0	0.0	NODATA	NODATA	NODATA	NODATA	i46-65	NODATA
cspE	b0623	JW0618	89107492	NODATA	NODATA	CY	NODATA	NODATA	0.0	0.0	1.0	0.0	0.0	whole_cell	0.0	0.0	0.0	NODATA	NODATA	CY	CY	NODATA	CY	CY	CY	NODATA	CY	CY	PE	CY	CY	CY	CY	0.0	0.0	0.0	0.0	1.0	0.0	0.0	0.0	0.0	0.0	NODATA	NODATA	NODATA	NODATA	i5-24	NODATA
ybeH	b0625	JW0620	89107494	NODATA	NODATA	NODATA	NODATA	NODATA	0.0	0.0	0.0	0.0	0.0	whole_cell	0.0	0.0	0.0	NODATA	NODATA	NODATA	NODATA	NODATA	CY	CY	NODATA	NODATA	UNK	CY	CY	CY	NODATA	CY	CY	0.0	0.0	0.0	0.0	1.0	0.0	0.0	0.0	0.0	0.0	NODATA	NODATA	NODATA	NODATA	o53-71	NODATA
ybeM	b0626	JW0621	89107495	NODATA	NODATA	NODATA	NODATA	NODATA	0.0	0.0	0.0	0.0	0.0	whole_cell	0.0	0.0	0.0	NODATA	NODATA	NODATA	NODATA	NODATA	NODATA	NODATA	NODATA	NODATA	CY	IM	CY	CY	CY	CY	CY	0.0	0.0	0.0	0.0	1.0	0.0	0.0	0.0	0.0	0.0	NODATA	NODATA	NODATA	NODATA	o53-76	NODATA
lipA	b0628	JW0623	89107497	NODATA	NODATA	NODATA	NODATA	NODATA	1.0	0.0	0.0	0.0	0.0	whole_cell	0.0	1.0	0.0	NODATA	NODATA	CY	CY	NODATA	CY	CY	CY	NODATA	CY	CY	CY	CY	NODATA	CY	CY	0.0	0.0	0.0	0.0	1.0	0.0	0.0	0.0	0.0	0.0	NODATA	NODATA	NODATA	NODATA	i43-62	NODATA
ybeF	b0629	JW0624	89107498	NODATA	NODATA	NODATA	NODATA	NODATA	0.0	0.0	0.0	0.0	0.0	focus	0.0	0.0	0.0	NODATA	NODATA	NODATA	NODATA	NODATA	CY	CY	NODATA	NODATA	CY	CY	CY	CY	CY	CY	CY	0.0	2.0	0.0	0.0	1.0	0.0	2.0	0.0	0.0	0.0	NODATA	i117-137,244-264	NODATA	NODATA	i240-259	NODATA
lipB	b0630	JW5089	89107499	NODATA	NODATA	NODATA	NODATA	NODATA	0.0	0.0	0.0	0.0	0.0	whole_cell	0.0	0.0	0.0	CY	NODATA	CY	NODATA	NODATA	CY	CY	NODATA	NODATA	CY	CY	CY	CY	NODATA	CY	CY	0.0	0.0	0.0	0.0	1.0	0.0	0.0	0.0	0.0	0.0	NODATA	NODATA	NODATA	NODATA	i52-71	NODATA
ybeB	b0637	JW5090	89107506	NODATA	NODATA	NODATA	NODATA	NODATA	0.0	0.0	0.0	0.0	0.0	whole_cell	0.0	0.0	0.0	NODATA	NODATA	NODATA	NODATA	NODATA	CY	CY	NODATA	NODATA	CY	CY	CY	UNK	IM	CY	CY	0.0	0.0	0.0	0.0	1.0	0.0	0.0	0.0	0.0	0.0	NODATA	NODATA	NODATA	NODATA	i57-75	NODATA
cobC	b0638	JW0633	89107507	NODATA	NODATA	NODATA	NODATA	NODATA	0.0	0.0	0.0	0.0	0.0	whole_cell	0.0	0.0	0.0	NODATA	NODATA	NODATA	NODATA	NODATA	CY	CY	NODATA	NODATA	UNK	CY	CY	CY	CY	CY	CY	0.0	1.0	0.0	0.0	1.0	0.0	0.0	0.0	0.0	0.0	NODATA	o	NODATA	NODATA	o128-151	NODATA
nadD	b0639	JW0634	89107508	NODATA	NODATA	NODATA	NODATA	NODATA	0.0	0.0	0.0	0.0	0.0	whole_cell	0.0	0.0	0.0	NODATA	NODATA	NODATA	NODATA	NODATA	CY	CY	NODATA	NODATA	UNK	CY	CY	CY	CY	CY	CY	0.0	0.0	0.0	0.0	1.0	0.0	0.0	0.0	0.0	0.0	NODATA	NODATA	NODATA	NODATA	i61-80	NODATA
holA	b0640	JW0635	89107509	NODATA	NODATA	NODATA	NODATA	NODATA	1.0	0.0	0.0	0.0	0.0	focus	0.0	1.0	1.0	NODATA	NODATA	NODATA	CY	NODATA	CY	CY	CY	NODATA	UNK	CY	CY	CY	CY	CY	CY	0.0	0.0	0.0	0.0	1.0	0.0	0.0	0.0	0.0	0.0	NODATA	NODATA	NODATA	NODATA	i14-33	NODATA
leuS	b0642	JW0637	89107511	NODATA	NODATA	NODATA	NODATA	NODATA	1.0	1.0	1.0	0.0	0.0	whole_cell	0.0	0.0	0.0	NODATA	NODATA	CY	CY	NODATA	CY	CY	CY	NODATA	CY	CY	CY	CY	NODATA	CY	CY	0.0	0.0	0.0	0.0	1.0	0.0	0.0	0.0	0.0	0.0	NODATA	NODATA	NODATA	NODATA	i31-54	NODATA
ybeL	b0643	JW0638	89107512	NODATA	NODATA	NODATA	NODATA	NODATA	0.0	0.0	0.0	0.0	0.0	whole_cell	0.0	0.0	0.0	NODATA	NODATA	NODATA	NODATA	NODATA	CY	CY	NODATA	NODATA	CY	CY	CY	UNK	CY	CY	CY	0.0	0.0	0.0	0.0	1.0	0.0	0.0	0.0	0.0	0.0	NODATA	NODATA	NODATA	NODATA	i61-79	NODATA
ybeR	b0645	JW0640	89107514	NODATA	NODATA	NODATA	NODATA	NODATA	0.0	0.0	0.0	0.0	0.0	whole_cell	0.0	0.0	0.0	NODATA	NODATA	NODATA	NODATA	NODATA	CY	CY	NODATA	NODATA	CY	CY	CY	UNK	CY	CY	CY	0.0	0.0	0.0	0.0	1.0	0.0	0.0	0.0	0.0	0.0	NODATA	NODATA	NODATA	NODATA	i152-176	NODATA
djlB	b0646	JW0641	89107515	NODATA	NODATA	NODATA	NODATA	NODATA	0.0	0.0	0.0	0.0	0.0	membrane	0.0	0.0	0.0	NODATA	NODATA	NODATA	NODATA	NODATA	CY	LIPO	NODATA	NODATA	CY	CY	CY	CY	IM	CY	CY	1.0	1.0	1.0	1.0	1.0	0.0	0.0	0.0	0.0	0.0	o456-474i	o	o451-473i	o-451-468	i448-472	NODATA
djlC	b0649	JW0644	89107518	NODATA	NODATA	NODATA	NODATA	NODATA	0.0	0.0	0.0	0.0	0.0	whole_cell	0.0	0.0	0.0	NODATA	NODATA	NODATA	NODATA	NODATA	CY	CY	NODATA	NODATA	CY	CY	CY	CY	IM	CY	CY	1.0	1.0	0.0	0.0	1.0	0.0	0.0	0.0	0.0	0.0	o464-482i	o	NODATA	NODATA	i461-480	NODATA
hscC	b0650	JW0645	89107519	NODATA	NODATA	NODATA	NODATA	NODATA	0.0	0.0	0.0	0.0	0.0	focus	0.0	1.0	0.0	NODATA	NODATA	NODATA	NODATA	NODATA	CY	CY	CY	NODATA	UNK	CY	CY	CY	CY	CY	CY	0.0	0.0	0.0	0.0	1.0	0.0	0.0	0.0	0.0	0.0	NODATA	NODATA	NODATA	NODATA	i58-77	NODATA
rihA	b0651	JW0646	89107520	NODATA	NODATA	NODATA	NODATA	NODATA	1.0	0.0	0.0	0.0	0.0	focus	0.0	0.0	0.0	NODATA	NODATA	NODATA	NODATA	NODATA	CY	CY	NODATA	NODATA	UNK	CY	CY	CY	EC	CY	CY	0.0	0.0	0.0	1.0	1.0	0.0	0.0	0.0	0.0	0.0	NODATA	NODATA	NODATA	i-147-163	i16-35	NODATA
gltL	b0652	JW0647	89107521	NODATA	NODATA	NODATA	NODATA	IM	1.0	0.0	0.0	0.0	0.0	whole_cell	0.0	0.0	1.0	NODATA	NODATA	IM	CY	NODATA	IM	CY	CY	NODATA	CY	CY	CY	IM	IM	CY	CY	0.0	0.0	0.0	0.0	1.0	0.0	0.0	0.0	0.0	0.0	NODATA	NODATA	NODATA	NODATA	o164-182	NODATA
insH-3	b0656	JW0652	89107525	NODATA	NODATA	NODATA	NODATA	NODATA	0.0	0.0	0.0	0.0	0.0	NODATA	0.0	0.0	0.0	NODATA	NODATA	NODATA	NODATA	NODATA	NODATA	NODATA	NODATA	NODATA	CY	CY	CY	CY	NODATA	CY	CY	0.0	0.0	0.0	0.0	1.0	0.0	0.0	0.0	0.0	0.0	NODATA	NODATA	NODATA	NODATA	o257-279	NODATA
ybeX	b0658	JW0655	89107527	NODATA	NODATA	NODATA	NODATA	NODATA	1.0	0.0	0.0	0.0	0.0	NODATA	0.0	0.0	0.0	NODATA	NODATA	NODATA	NODATA	NODATA	CY	CY	NODATA	NODATA	CY	CY	CY	CY	IM	CY	CY	0.0	0.0	0.0	1.0	1.0	0.0	0.0	0.0	0.0	0.0	NODATA	NODATA	NODATA	i-165-181	i61-81	NODATA
ybeY	b0659	JW0656	89107528	NODATA	NODATA	NODATA	NODATA	NODATA	0.0	0.0	0.0	0.0	0.0	focus	0.0	0.0	0.0	NODATA	NODATA	NODATA	NODATA	NODATA	CY	CY	NODATA	NODATA	CY	CY	CY	CY	FB	CY	CY	0.0	0.0	0.0	0.0	1.0	0.0	0.0	0.0	0.0	0.0	NODATA	NODATA	NODATA	NODATA	o77-96	NODATA
ybeZ	b0660	JW0657	89107529	NODATA	NODATA	CY	NODATA	NODATA	1.0	0.0	1.0	0.0	0.0	focus	0.0	1.0	0.0	NODATA	NODATA	CY	NODATA	NODATA	CY	CY	NODATA	NODATA	CY	CY	CY	CY	CY	CY	CY	0.0	0.0	0.0	1.0	1.0	0.0	0.0	0.0	0.0	0.0	NODATA	NODATA	NODATA	o-150-170	o281-300	NODATA
miaB	b0661	JW0658	89107530	NODATA	NODATA	NODATA	NODATA	NODATA	1.0	0.0	0.0	0.0	0.0	whole_cell	0.0	0.0	0.0	NODATA	NODATA	NODATA	NODATA	NODATA	CY	CY	CY	NODATA	CY	CY	CY	CY	CY	CY	CY	0.0	0.0	0.0	0.0	1.0	0.0	0.0	0.0	0.0	0.0	NODATA	NODATA	NODATA	NODATA	o402-422	NODATA
ubiF	b0662	JW0659	89107531	NODATA	NODATA	NODATA	NODATA	NODATA	0.0	0.0	0.0	0.0	0.0	focus	0.0	0.0	0.0	NODATA	NODATA	NODATA	NODATA	NODATA	CY	NODATA	NODATA	NODATA	UNK	CY	IM	CY	CY	CY	CY	0.0	1.0	0.0	1.0	1.0	0.0	0.0	0.0	0.0	0.0	NODATA	u	NODATA	i-8-25	o6-25	NODATA
asnB	b0674	JW0660	89107532	NODATA	NODATA	CY	NODATA	NODATA	0.0	0.0	1.0	0.0	0.0	focus	0.0	0.0	0.0	NODATA	NODATA	NODATA	CY	NODATA	CY	CY	CY	NODATA	CY	CY	CY	CY	CY	CY	CY	0.0	0.0	0.0	0.0	1.0	0.0	0.0	0.0	0.0	0.0	NODATA	NODATA	NODATA	NODATA	i223-242	NODATA
nagD	b0675	JW0661	89107533	NODATA	NODATA	NODATA	NODATA	NODATA	0.0	0.0	0.0	0.0	0.0	focus	0.0	1.0	0.0	NODATA	NODATA	NODATA	NODATA	NODATA	CY	CY	NODATA	NODATA	UNK	CY	CY	CY	CY	CY	CY	0.0	0.0	0.0	0.0	1.0	0.0	0.0	0.0	0.0	0.0	NODATA	NODATA	NODATA	NODATA	i57-75	NODATA
nagC	b0676	JW0662	89107534	NODATA	NODATA	NODATA	NODATA	NODATA	0.0	0.0	0.0	0.0	0.0	focus	0.0	0.0	0.0	NODATA	NODATA	NODATA	CY	NODATA	CY	CY	CY	NODATA	CY	CY	CY	CY	CY	CY	CY	0.0	0.0	0.0	0.0	1.0	0.0	0.0	0.0	0.0	0.0	NODATA	NODATA	NODATA	NODATA	i323-347	NODATA
nagA	b0677	JW0663	89107535	NODATA	NODATA	NODATA	NODATA	NODATA	1.0	0.0	0.0	0.0	0.0	focus	0.0	1.0	0.0	NODATA	NODATA	NODATA	NODATA	NODATA	CY	CY	NODATA	NODATA	CY	CY	CY	CY	CY	CY	CY	0.0	0.0	0.0	0.0	1.0	0.0	0.0	0.0	0.0	0.0	NODATA	NODATA	NODATA	NODATA	i45-64	NODATA
nagB	b0678	JW0664	89107536	NODATA	NODATA	NODATA	NODATA	NODATA	1.0	0.0	0.0	0.0	0.0	whole_cell	0.0	1.0	0.0	NODATA	NODATA	NODATA	NODATA	NODATA	CY	CY	NODATA	NODATA	CY	CY	PE	CY	EC	CY	CY	0.0	0.0	0.0	0.0	1.0	0.0	0.0	0.0	0.0	0.0	NODATA	NODATA	NODATA	NODATA	i60-78	NODATA
glnS	b0680	JW0666	89107538	NODATA	NODATA	CY	NODATA	NODATA	1.0	1.0	1.0	0.0	0.0	whole_cell	0.0	0.0	0.0	NODATA	NODATA	CY	CY	NODATA	CY	CY	CY	NODATA	UNK	CY	CY	CY	NODATA	CY	CY	0.0	0.0	0.0	0.0	1.0	0.0	0.0	0.0	0.0	0.0	NODATA	NODATA	NODATA	NODATA	i48-71	NODATA
fur	b0683	JW0669	89107541	NODATA	NODATA	CY	NODATA	NODATA	1.0	1.0	1.0	0.0	0.0	focus	0.0	1.0	0.0	CY	NODATA	CY	CY	NODATA	CY	CY	CY	NODATA	CY	CY	CY	CY	NODATA	CY	CY	0.0	0.0	0.0	0.0	1.0	0.0	0.0	0.0	0.0	0.0	NODATA	NODATA	NODATA	NODATA	i61-79	NODATA
fldA	b0684	JW0671	89107542	NODATA	NODATA	CY	NODATA	NODATA	0.0	0.0	1.0	0.0	0.0	whole_cell	0.0	0.0	0.0	NODATA	NODATA	NODATA	NODATA	NODATA	CY	CY	NODATA	NODATA	CY	CY	CY	PE	CY	CY	CY	0.0	0.0	0.0	0.0	1.0	0.0	0.0	0.0	0.0	0.0	NODATA	NODATA	NODATA	NODATA	i108-127	NODATA
ybfE	b0685	JW5816	89107543	NODATA	NODATA	NODATA	NODATA	NODATA	0.0	0.0	0.0	0.0	0.0	whole_cell	0.0	0.0	0.0	NODATA	NODATA	NODATA	NODATA	NODATA	CY	CY	NODATA	NODATA	CY	CY	CY	CY	CY	CY	CY	0.0	0.0	0.0	0.0	1.0	0.0	0.0	0.0	0.0	0.0	NODATA	NODATA	NODATA	NODATA	i42-60	NODATA
seqA	b0687	JW0674	89107545	NODATA	NODATA	NODATA	NODATA	NODATA	0.0	0.0	0.0	0.0	0.0	focus	0.0	1.0	0.0	NODATA	NODATA	NODATA	IM	NODATA	CY	CY	IM	NODATA	CY	CY	CY	CY	CY	CY	CY	0.0	0.0	0.0	1.0	1.0	0.0	0.0	0.0	0.0	0.0	NODATA	NODATA	NODATA	i-91-107	o114-133	NODATA
pgm	b0688	JW0675	89107546	NODATA	NODATA	CY	NODATA	NODATA	1.0	0.0	0.0	0.0	0.0	whole_cell	0.0	1.0	0.0	NODATA	NODATA	NODATA	CY	NODATA	CY	CY	CY	NODATA	UNK	CY	CY	CY	CY	CY	CY	0.0	0.0	0.0	0.0	1.0	0.0	0.0	0.0	0.0	0.0	NODATA	NODATA	NODATA	NODATA	o59-78	NODATA
speF	b0693	JW0680	89107551	NODATA	NODATA	NODATA	NODATA	NODATA	1.0	0.0	0.0	0.0	0.0	whole_cell	0.0	1.0	0.0	NODATA	NODATA	NODATA	NODATA	NODATA	CY	CY	NODATA	NODATA	UNK	CY	CY	CY	CY	CY	CY	0.0	0.0	0.0	0.0	1.0	0.0	0.0	0.0	0.0	0.0	NODATA	NODATA	NODATA	NODATA	o659-677	NODATA
kdpE	b0694	JW5096	89107552	NODATA	NODATA	NODATA	NODATA	NODATA	0.0	0.0	0.0	0.0	0.0	whole_cell	0.0	1.0	0.0	NODATA	NODATA	CY	CY	NODATA	CY	CY	CY	NODATA	CY	CY	CY	CY	CY	CY	CY	0.0	0.0	0.0	0.0	1.0	0.0	0.0	0.0	0.0	0.0	NODATA	NODATA	NODATA	NODATA	i61-79	NODATA
ybfA	b0699	JW0688	89107558	NODATA	NODATA	NODATA	NODATA	NODATA	0.0	0.0	0.0	0.0	0.0	membrane	0.0	0.0	0.0	NODATA	NODATA	NODATA	NODATA	NODATA	CY	LIPO	NODATA	NODATA	UNK	CY	CY	CY	CY	CY	CY	1.0	0.0	1.0	1.0	1.0	0.0	0.0	0.0	0.0	0.0	o12-33i	NODATA	i12-33o	o-17-33	o13-32	NODATA
ybfC	b0704	JW0693	89107562	NODATA	NODATA	NODATA	NODATA	NODATA	0.0	0.0	0.0	0.0	0.0	whole_cell	0.0	0.0	0.0	NODATA	NODATA	NODATA	NODATA	NODATA	CY	PE	NODATA	NODATA	UNK	CY	CY	CY	CY	CY	CY	0.0	0.0	0.0	1.0	1.0	0.0	0.0	0.0	0.0	0.0	NODATA	NODATA	NODATA	i-6-23	i6-25	n4-15c19
ybfQ	b4514	JW0694	89107563	NODATA	NODATA	NODATA	NODATA	NODATA	0.0	0.0	0.0	0.0	0.0	whole_cell	0.0	0.0	0.0	NODATA	NODATA	NODATA	NODATA	NODATA	NODATA	NODATA	NODATA	NODATA	CY	CY	CY	UNK	NODATA	CY	CY	0.0	1.0	0.0	1.0	1.0	0.0	0.0	0.0	0.0	0.0	NODATA	i23-43	NODATA	i-26-43	i26-44	NODATA
ybfD	b0706	JW0696	89107564	NODATA	NODATA	NODATA	NODATA	NODATA	0.0	0.0	0.0	0.0	0.0	whole_cell	0.0	0.0	0.0	NODATA	NODATA	NODATA	NODATA	NODATA	CY	CY	NODATA	NODATA	CY	CY	CY	UNK	CY	CY	CY	0.0	1.0	0.0	1.0	1.0	0.0	0.0	0.0	0.0	0.0	NODATA	i25-45	NODATA	i-26-43	i28-46	NODATA
ybgA	b0707	JW0697	89107565	NODATA	NODATA	NODATA	NODATA	NODATA	0.0	0.0	0.0	0.0	0.0	whole_cell	0.0	0.0	0.0	NODATA	NODATA	NODATA	NODATA	NODATA	CY	CY	NODATA	NODATA	CY	CY	CY	UNK	CY	CY	CY	0.0	0.0	0.0	0.0	1.0	0.0	0.0	0.0	0.0	0.0	NODATA	NODATA	NODATA	NODATA	i48-66	NODATA
phr	b0708	JW0698	89107566	NODATA	NODATA	NODATA	NODATA	NODATA	0.0	0.0	0.0	0.0	0.0	nucleoid	0.0	0.0	0.0	NODATA	NODATA	NODATA	CY	NODATA	CY	CY	CY	NODATA	CY	CY	CY	CY	CY	CY	CY	0.0	0.0	0.0	0.0	1.0	0.0	0.0	0.0	0.0	0.0	NODATA	NODATA	NODATA	NODATA	i61-80	NODATA
ybgI	b0710	JW0700	89107568	NODATA	NODATA	CY	NODATA	NODATA	0.0	0.0	1.0	0.0	0.0	focus	0.0	1.0	0.0	NODATA	NODATA	NODATA	NODATA	NODATA	CY	CY	NODATA	NODATA	UNK	CY	CY	CY	EC	CY	CY	0.0	1.0	0.0	0.0	1.0	0.0	0.0	0.0	0.0	0.0	NODATA	o	NODATA	NODATA	i176-195	NODATA
ybgJ	b0711	JW0701	89107569	NODATA	NODATA	NODATA	NODATA	NODATA	0.0	0.0	0.0	0.0	0.0	whole_cell	0.0	0.0	0.0	NODATA	NODATA	NODATA	NODATA	NODATA	CY	CY	NODATA	NODATA	UNK	CY	CY	CY	CY	CY	CY	0.0	0.0	0.0	0.0	1.0	0.0	0.0	0.0	0.0	0.0	NODATA	NODATA	NODATA	NODATA	i155-174	NODATA
ybgL	b0713	JW0703	89107571	NODATA	NODATA	NODATA	NODATA	NODATA	0.0	0.0	0.0	0.0	0.0	whole_cell	0.0	0.0	0.0	NODATA	NODATA	NODATA	NODATA	NODATA	CY	CY	NODATA	NODATA	CY	CY	CY	CY	IM	CY	CY	0.0	0.0	0.0	1.0	1.0	0.0	0.0	0.0	0.0	0.0	NODATA	NODATA	NODATA	o-122-141	i48-67	NODATA
nei	b0714	JW0704	89107572	NODATA	NODATA	NODATA	NODATA	NODATA	0.0	0.0	0.0	0.0	0.0	nucleoid	0.0	0.0	0.0	NODATA	NODATA	NODATA	CY	NODATA	CY	CY	CY	NODATA	CY	CY	CY	CY	CY	CY	CY	0.0	0.0	0.0	0.0	1.0	0.0	0.0	0.0	0.0	0.0	NODATA	NODATA	NODATA	NODATA	i53-72	NODATA
gltA	b0720	JW0710	89107578	NODATA	NODATA	CY	NODATA	NODATA	1.0	0.0	1.0	0.0	0.0	whole_cell	0.0	1.0	0.0	NODATA	NODATA	NODATA	NODATA	NODATA	CY	NODATA	NODATA	NODATA	CY	CY	CY	CY	CY	CY	CY	1.0	1.0	0.0	1.0	2.0	0.0	0.0	0.0	0.0	2.0	o365-387i	o	NODATA	o-367-386	i129-152372-395	NODATA
sucA	b0726	JW0715	89107583	NODATA	NODATA	NODATA	NODATA	NODATA	1.0	1.0	1.0	0.0	0.0	focus	0.0	0.0	1.0	NODATA	NODATA	NODATA	NODATA	NODATA	CY	CY	NODATA	NODATA	CY	CY	CY	CY	CY	CY	CY	0.0	0.0	0.0	0.0	1.0	0.0	0.0	0.0	0.0	0.0	NODATA	NODATA	NODATA	NODATA	o53-72	NODATA
sucB	b0727	JW0716	89107584	NODATA	CY	CY	NODATA	NODATA	1.0	1.0	1.0	0.0	0.0	whole_cell	0.0	1.0	1.0	NODATA	NODATA	NODATA	NODATA	NODATA	CY	CY	NODATA	NODATA	CY	CY	CY	CY	IM	CY	CY	0.0	0.0	0.0	0.0	2.0	0.0	0.0	0.0	0.0	2.0	NODATA	NODATA	NODATA	NODATA	i232-251324-347	NODATA
sucC	b0728	JW0717	89107585	NODATA	NODATA	NODATA	NODATA	NODATA	1.0	1.0	1.0	0.0	0.0	whole_cell	0.0	1.0	1.0	NODATA	NODATA	NODATA	NODATA	NODATA	CY	CY	NODATA	NODATA	CY	CY	CY	CY	CY	CY	CY	0.0	0.0	0.0	0.0	1.0	0.0	0.0	0.0	0.0	0.0	NODATA	NODATA	NODATA	NODATA	i61-79	NODATA
sucD	b0729	JW0718	89107586	NODATA	NODATA	CY	NODATA	NODATA	1.0	1.0	1.0	0.0	0.0	whole_cell	0.0	1.0	1.0	NODATA	NODATA	NODATA	NODATA	NODATA	CY	CY	NODATA	NODATA	UNK	CY	CY	CY	CY	CY	CY	0.0	0.0	0.0	0.0	1.0	0.0	0.0	0.0	0.0	0.0	NODATA	NODATA	NODATA	NODATA	o207-230	NODATA
mngR	b0730	JW0719	89107587	NODATA	NODATA	NODATA	NODATA	NODATA	1.0	0.0	0.0	0.0	0.0	focus	0.0	1.0	0.0	NODATA	NODATA	NODATA	CY	NODATA	CY	CY	CY	NODATA	CY	CY	CY	CY	CY	CY	CY	0.0	0.0	0.0	0.0	1.0	0.0	0.0	0.0	0.0	0.0	NODATA	NODATA	NODATA	NODATA	i59-77	NODATA
mngB	b0732	JW0721	89107589	NODATA	NODATA	NODATA	NODATA	NODATA	0.0	0.0	0.0	0.0	0.0	whole_cell	0.0	0.0	0.0	NODATA	NODATA	NODATA	NODATA	NODATA	CY	CY	NODATA	NODATA	UNK	CY	CY	CY	CY	CY	CY	0.0	0.0	0.0	0.0	1.0	0.0	0.0	0.0	0.0	0.0	NODATA	NODATA	NODATA	NODATA	o61-80	NODATA
ybgC	b0736	JW0726	89107594	NODATA	NODATA	NODATA	NODATA	NODATA	0.0	0.0	0.0	0.0	0.0	whole_cell	0.0	1.0	0.0	NODATA	NODATA	NODATA	CY	NODATA	CY	CY	NODATA	NODATA	UNK	CY	CY	CY	CY	CY	CY	0.0	0.0	0.0	0.0	1.0	0.0	0.0	0.0	0.0	0.0	NODATA	NODATA	NODATA	NODATA	i61-80	NODATA
nadA	b0750	JW0733	89107601	NODATA	NODATA	CY	NODATA	NODATA	0.0	0.0	1.0	0.0	0.0	no_GFP_signal	0.0	1.0	1.0	NODATA	NODATA	CY	CY	NODATA	CY	CY	CY	NODATA	CY	CY	CY	CY	NODATA	CY	CY	0.0	0.0	0.0	0.0	1.0	0.0	0.0	0.0	0.0	0.0	NODATA	NODATA	NODATA	NODATA	o274-292	NODATA
aroG	b0754	JW0737	89107605	NODATA	NODATA	CY	NODATA	NODATA	0.0	1.0	1.0	0.0	0.0	focus	0.0	1.0	0.0	NODATA	NODATA	NODATA	NODATA	NODATA	CY	CY	NODATA	NODATA	CY	CY	CY	CY	CY	CY	CY	0.0	0.0	0.0	0.0	1.0	0.0	0.0	0.0	0.0	0.0	NODATA	NODATA	NODATA	NODATA	i53-72	NODATA
gpmA	b0755	JW0738	89107606	NODATA	NODATA	CY	NODATA	NODATA	0.0	1.0	1.0	0.0	0.0	whole_cell	0.0	1.0	0.0	NODATA	NODATA	NODATA	NODATA	NODATA	CY	CY	NODATA	NODATA	UNK	CY	CY	CY	CY	CY	CY	0.0	0.0	0.0	0.0	1.0	0.0	0.0	0.0	0.0	0.0	NODATA	NODATA	NODATA	NODATA	o173-191	NODATA
galK	b0757	JW0740	89107608	NODATA	NODATA	NODATA	NODATA	NODATA	0.0	0.0	0.0	0.0	0.0	focus	0.0	0.0	0.0	NODATA	NODATA	CY	CY	NODATA	CY	CY	CY	NODATA	CY	CY	CY	CY	CY	CY	CY	0.0	1.0	0.0	0.0	1.0	0.0	0.0	0.0	0.0	0.0	NODATA	o	NODATA	NODATA	o317-340	NODATA
modE	b0761	JW0744	89107612	NODATA	NODATA	NODATA	NODATA	NODATA	0.0	0.0	0.0	0.0	0.0	whole_cell	0.0	1.0	0.0	NODATA	NODATA	CY	CY	NODATA	CY	CY	CY	NODATA	UNK	CY	CY	CY	NODATA	CY	CY	0.0	0.0	0.0	0.0	1.0	0.0	0.0	0.0	0.0	0.0	NODATA	NODATA	NODATA	NODATA	i215-234	NODATA
ybhT	b0762	JW5102	89107613	NODATA	NODATA	NODATA	NODATA	NODATA	0.0	0.0	0.0	0.0	0.0	NODATA	0.0	0.0	0.0	NODATA	NODATA	NODATA	NODATA	NODATA	UNK	NODATA	NODATA	NODATA	UNK	CY	CY	CY	NODATA	CY	CY	1.0	1.0	1.0	1.0	1.0	0.0	0.0	0.0	0.0	0.0	i7-29o	i9-29	i7-29o	i-7-26	o8-29	NODATA
modC	b0765	JW0748	89107616	NODATA	NODATA	NODATA	NODATA	IM	0.0	0.0	0.0	0.0	0.0	focus	0.0	0.0	1.0	NODATA	NODATA	IM	CY	NODATA	IM	CY	CY	NODATA	CY	CY	CY	IM	NODATA	CY	CY	0.0	0.0	0.0	1.0	1.0	0.0	0.0	0.0	0.0	0.0	NODATA	NODATA	NODATA	o-26-48	o278-296	NODATA
ybhD	b0768	JW5896	89107619	NODATA	NODATA	NODATA	NODATA	NODATA	0.0	0.0	0.0	0.0	0.0	focus	0.0	0.0	0.0	NODATA	NODATA	NODATA	NODATA	NODATA	CY	LIPO	NODATA	NODATA	CY	IM	IM	CY	CY	CY	CY	1.0	1.0	0.0	2.0	1.0	0.0	0.0	0.0	2.0	0.0	i94-112o	o	NODATA	i-116-133-256-280	o255-279	NODATA
ybhJ	b0771	JW5103	89107622	NODATA	NODATA	NODATA	NODATA	NODATA	0.0	0.0	0.0	0.0	0.0	no_GFP_signal	0.0	0.0	0.0	NODATA	NODATA	NODATA	NODATA	NODATA	CY	CY	NODATA	NODATA	CY	CY	CY	PE	CY	CY	CY	0.0	1.0	0.0	0.0	1.0	0.0	0.0	0.0	0.0	0.0	NODATA	u	NODATA	NODATA	o147-170	NODATA
ybhB	b0773	JW0756	89107624	NODATA	NODATA	NODATA	NODATA	NODATA	1.0	0.0	0.0	0.0	0.0	whole_cell	0.0	0.0	0.0	CY	NODATA	CY	CY	NODATA	CY	CY	NODATA	NODATA	CY	CY	CY	PE	NODATA	CY	CY	0.0	0.0	0.0	0.0	1.0	0.0	0.0	0.0	0.0	0.0	NODATA	NODATA	NODATA	NODATA	i47-66	NODATA
bioA	b0774	JW0757	89107625	NODATA	NODATA	NODATA	NODATA	NODATA	0.0	0.0	0.0	0.0	0.0	whole_cell	0.0	0.0	0.0	NODATA	NODATA	CY	NODATA	NODATA	CY	CY	NODATA	NODATA	CY	CY	CY	CY	NODATA	CY	CY	0.0	0.0	0.0	0.0	2.0	0.0	0.0	0.0	0.0	2.0	NODATA	NODATA	NODATA	NODATA	o263-286313-332	NODATA
bioB	b0775	JW0758	89107626	NODATA	NODATA	PE	NODATA	NODATA	0.0	0.0	1.0	0.0	0.0	whole_cell	0.0	1.0	0.0	NODATA	NODATA	NODATA	NODATA	NODATA	CY	CY	NODATA	NODATA	UNK	CY	PE	CY	CY	CY	CY	0.0	0.0	0.0	0.0	1.0	0.0	0.0	0.0	0.0	0.0	NODATA	NODATA	NODATA	NODATA	i60-79	NODATA
bioF	b0776	JW0759	89107627	NODATA	NODATA	NODATA	NODATA	NODATA	0.0	0.0	0.0	0.0	0.0	whole_cell	0.0	1.0	0.0	NODATA	NODATA	NODATA	NODATA	NODATA	CY	NODATA	NODATA	NODATA	UNK	CY	CY	CY	CY	CY	CY	0.0	1.0	0.0	1.0	1.0	0.0	0.0	0.0	0.0	0.0	NODATA	o	NODATA	o-102-121	i59-78	NODATA
bioC	b0777	JW0760	89107628	NODATA	NODATA	NODATA	NODATA	NODATA	0.0	0.0	0.0	0.0	0.0	whole_cell	0.0	0.0	0.0	NODATA	NODATA	NODATA	NODATA	NODATA	CY	CY	NODATA	NODATA	UNK	PE	CY	CY	CY	CY	CY	0.0	0.0	0.0	0.0	1.0	0.0	0.0	0.0	0.0	0.0	NODATA	NODATA	NODATA	NODATA	i51-70	NODATA
bioD	b0778	JW0761	89107629	NODATA	NODATA	CY	NODATA	NODATA	0.0	0.0	1.0	0.0	0.0	whole_cell	0.0	0.0	0.0	NODATA	NODATA	CY	NODATA	NODATA	CY	CY	NODATA	NODATA	UNK	CY	PE	CY	NODATA	CY	CY	0.0	0.0	0.0	0.0	1.0	0.0	0.0	0.0	0.0	0.0	NODATA	NODATA	NODATA	NODATA	o146-166	NODATA
uvrB	b0779	JW0762	89107630	NODATA	NODATA	NODATA	NODATA	NODATA	1.0	0.0	0.0	0.0	0.0	whole_cell	0.0	1.0	1.0	NODATA	NODATA	CY	CY	NODATA	CY	CY	CY	NODATA	CY	CY	CY	CY	NODATA	CY	CY	0.0	0.0	0.0	1.0	1.0	0.0	0.0	0.0	0.0	0.0	NODATA	NODATA	NODATA	o-153-169	i37-56	NODATA
ybhK	b0780	JW0763	89107631	NODATA	NODATA	NODATA	NODATA	NODATA	0.0	0.0	0.0	0.0	0.0	focus	0.0	0.0	0.0	NODATA	NODATA	NODATA	NODATA	NODATA	CY	CY	NODATA	NODATA	CY	CY	CY	EC	CY	CY	CY	0.0	0.0	0.0	1.0	1.0	0.0	0.0	0.0	0.0	0.0	NODATA	NODATA	NODATA	o-185-203	o225-244	NODATA
moaA	b0781	JW0764	89107632	NODATA	NODATA	NODATA	NODATA	NODATA	0.0	0.0	0.0	0.0	0.0	focus	0.0	0.0	0.0	NODATA	NODATA	NODATA	NODATA	NODATA	CY	CY	NODATA	NODATA	CY	CY	CY	PE	CY	CY	CY	0.0	0.0	0.0	0.0	1.0	0.0	0.0	0.0	0.0	0.0	NODATA	NODATA	NODATA	NODATA	o271-291	NODATA
moaB	b0782	JW0765	89107633	NODATA	NODATA	CY	NODATA	CY	1.0	1.0	1.0	0.0	0.0	focus	0.0	1.0	0.0	NODATA	NODATA	NODATA	NODATA	NODATA	CY	CY	NODATA	NODATA	CY	CY	CY	CY	CY	CY	CY	0.0	0.0	0.0	0.0	1.0	0.0	0.0	0.0	0.0	0.0	NODATA	NODATA	NODATA	NODATA	i61-83	NODATA
moaC	b0783	JW0766	89107634	NODATA	NODATA	NODATA	NODATA	NODATA	1.0	0.0	0.0	0.0	0.0	focus	0.0	1.0	0.0	NODATA	NODATA	NODATA	NODATA	NODATA	CY	CY	NODATA	NODATA	UNK	CY	CY	CY	FB	CY	CY	0.0	0.0	0.0	0.0	1.0	0.0	0.0	0.0	0.0	0.0	NODATA	NODATA	NODATA	NODATA	o106-129	NODATA
moaD	b0784	JW0767	89107635	NODATA	NODATA	NODATA	NODATA	NODATA	0.0	0.0	0.0	0.0	0.0	whole_cell	0.0	1.0	1.0	NODATA	NODATA	NODATA	NODATA	NODATA	CY	CY	NODATA	NODATA	UNK	CY	CY	CY	FB	CY	CY	0.0	0.0	0.0	0.0	1.0	0.0	0.0	0.0	0.0	0.0	NODATA	NODATA	NODATA	NODATA	i3-22	NODATA
moaE	b0785	JW0768	89107636	NODATA	NODATA	NODATA	NODATA	NODATA	1.0	0.0	0.0	0.0	0.0	whole_cell	0.0	1.0	1.0	NODATA	NODATA	NODATA	NODATA	NODATA	CY	CY	NODATA	NODATA	CY	CY	CY	CY	FB	CY	CY	0.0	0.0	0.0	0.0	1.0	0.0	0.0	0.0	0.0	0.0	NODATA	NODATA	NODATA	NODATA	o87-106	NODATA
ybhO	b0789	JW0772	89107640	NODATA	NODATA	NODATA	NODATA	NODATA	0.0	0.0	0.0	0.0	0.0	membrane	0.0	0.0	0.0	NODATA	NODATA	M	NODATA	NODATA	CY	CY	NODATA	NODATA	UNK	CY	CY	CY	IM	CY	CY	0.0	0.0	0.0	0.0	1.0	0.0	0.0	0.0	0.0	0.0	NODATA	NODATA	NODATA	NODATA	i359-378	NODATA
ybhP	b0790	JW0773	89107641	NODATA	NODATA	NODATA	NODATA	NODATA	0.0	0.0	0.0	0.0	0.0	focus	0.0	0.0	0.0	NODATA	NODATA	NODATA	NODATA	NODATA	CY	CY	NODATA	NODATA	CY	CY	CY	CY	CY	CY	CY	0.0	0.0	0.0	0.0	1.0	0.0	0.0	0.0	0.0	0.0	NODATA	NODATA	NODATA	NODATA	i55-74	NODATA
ybiH	b0796	JW0780	89107647	NODATA	NODATA	NODATA	NODATA	NODATA	0.0	0.0	0.0	0.0	0.0	whole_cell	0.0	0.0	0.0	NODATA	NODATA	NODATA	CY	NODATA	CY	CY	CY	NODATA	CY	CY	CY	CY	CY	CY	CY	0.0	0.0	0.0	0.0	1.0	0.0	0.0	0.0	0.0	0.0	NODATA	NODATA	NODATA	NODATA	o58-76	NODATA
rhlE	b0797	JW0781	89107648	NODATA	NODATA	NODATA	NODATA	NODATA	0.0	0.0	0.0	0.0	0.0	focus	0.0	1.0	0.0	NODATA	NODATA	NODATA	NODATA	NODATA	CY	CY	NODATA	NODATA	CY	CY	CY	CY	CY	CY	CY	0.0	0.0	0.0	0.0	1.0	0.0	0.0	0.0	0.0	0.0	NODATA	NODATA	NODATA	NODATA	i42-60	NODATA
dinG	b0799	JW0784	89107650	NODATA	NODATA	NODATA	NODATA	NODATA	0.0	0.0	0.0	0.0	0.0	whole_cell	0.0	0.0	0.0	NODATA	NODATA	NODATA	CY	NODATA	CY	CY	CY	NODATA	CY	CY	CY	CY	CY	CY	CY	0.0	0.0	0.0	0.0	1.0	0.0	0.0	0.0	0.0	0.0	NODATA	NODATA	NODATA	NODATA	o56-75	NODATA
ybiB	b0800	JW0785	89107651	NODATA	NODATA	NODATA	NODATA	NODATA	0.0	0.0	0.0	0.0	0.0	whole_cell	0.0	0.0	0.0	NODATA	NODATA	NODATA	NODATA	NODATA	CY	CY	NODATA	NODATA	CY	CY	CY	CY	CY	CY	CY	0.0	1.0	0.0	0.0	1.0	0.0	0.0	0.0	0.0	0.0	NODATA	i97-117	NODATA	NODATA	o91-114	NODATA
ybiC	b0801	JW0786	89107652	NODATA	NODATA	NODATA	NODATA	NODATA	0.0	0.0	0.0	0.0	0.0	whole_cell	0.0	0.0	0.0	NODATA	NODATA	CY	NODATA	NODATA	CY	NODATA	NODATA	NODATA	CY	CY	PE	CY	CY	CY	CY	0.0	1.0	0.0	1.0	1.0	0.0	0.0	0.0	0.0	0.0	NODATA	i130-150	NODATA	i-132-151	i61-85	NODATA
ybiI	b0803	JW0788	89107654	NODATA	NODATA	NODATA	NODATA	NODATA	0.0	0.0	0.0	0.0	0.0	whole_cell	0.0	0.0	0.0	NODATA	NODATA	NODATA	NODATA	NODATA	CY	CY	NODATA	NODATA	CY	CY	CY	CY	CY	CY	CY	0.0	0.0	0.0	0.0	1.0	0.0	0.0	0.0	0.0	0.0	NODATA	NODATA	NODATA	NODATA	o10-29	NODATA
ybiX	b0804	JW5105	89107655	NODATA	NODATA	NODATA	NODATA	NODATA	1.0	0.0	0.0	0.0	0.0	whole_cell	0.0	0.0	0.0	NODATA	NODATA	NODATA	NODATA	NODATA	CY	CY	NODATA	NODATA	UNK	CY	CY	CY	CY	CY	CY	0.0	0.0	0.0	0.0	1.0	0.0	0.0	0.0	0.0	0.0	NODATA	NODATA	NODATA	NODATA	o143-166	NODATA
glnQ	b0809	JW0794	89107660	NODATA	NODATA	IM	NODATA	PE	1.0	0.0	1.0	0.0	0.0	focus	0.0	0.0	1.0	NODATA	NODATA	IM	CY	NODATA	IM	CY	CY	NODATA	CY	CY	CY	IM	NODATA	CY	CY	0.0	0.0	0.0	1.0	1.0	0.0	0.0	0.0	0.0	0.0	NODATA	NODATA	NODATA	o-86-103	o163-181	NODATA
dps	b0812	JW0797	89107663	NODATA	CY	OM	NODATA	CY	1.0	1.0	1.0	0.0	0.0	focus	0.0	1.0	0.0	NODATA	NODATA	CY	CY	NODATA	CY	CY	CY	NODATA	UNK	CY	CY	CY	CY	CY	CY	0.0	0.0	0.0	0.0	1.0	0.0	0.0	0.0	0.0	0.0	NODATA	NODATA	NODATA	NODATA	o61-79	NODATA
mntR	b0817	JW0801	89107668	NODATA	NODATA	NODATA	NODATA	NODATA	0.0	0.0	0.0	0.0	0.0	nucleoid	0.0	0.0	0.0	NODATA	NODATA	CY	NODATA	NODATA	CY	CY	CY	NODATA	CY	CY	CY	CY	CY	CY	CY	0.0	0.0	0.0	0.0	1.0	0.0	0.0	0.0	0.0	0.0	NODATA	NODATA	NODATA	NODATA	o77-96	NODATA
ybiU	b0821	JW0805	89107672	NODATA	NODATA	NODATA	NODATA	NODATA	0.0	0.0	0.0	0.0	0.0	whole_cell	0.0	0.0	0.0	NODATA	NODATA	NODATA	NODATA	NODATA	CY	CY	NODATA	NODATA	CY	CY	PE	UNK	CY	CY	CY	0.0	0.0	0.0	0.0	1.0	0.0	0.0	0.0	0.0	0.0	NODATA	NODATA	NODATA	NODATA	o61-80	NODATA
ybiV	b0822	JW0806	89107673	NODATA	NODATA	NODATA	NODATA	NODATA	0.0	0.0	0.0	0.0	0.0	whole_cell	0.0	0.0	0.0	NODATA	NODATA	NODATA	NODATA	NODATA	CY	CY	NODATA	NODATA	UNK	CY	CY	CY	PE	CY	CY	0.0	0.0	0.0	0.0	1.0	0.0	0.0	0.0	0.0	0.0	NODATA	NODATA	NODATA	NODATA	i41-60	NODATA
ybiW	b0823	JW0807	89107674	NODATA	NODATA	NODATA	NODATA	NODATA	1.0	0.0	0.0	0.0	0.0	whole_cell	0.0	0.0	0.0	NODATA	NODATA	CY	NODATA	NODATA	CY	CY	NODATA	NODATA	CY	CY	CY	CY	CY	CY	CY	0.0	0.0	0.0	0.0	1.0	0.0	0.0	0.0	0.0	0.0	NODATA	NODATA	NODATA	NODATA	o750-769	NODATA
ybiY	b0824	JW0808	89107675	NODATA	NODATA	NODATA	NODATA	NODATA	0.0	0.0	0.0	0.0	0.0	focus	0.0	0.0	0.0	NODATA	NODATA	CY	NODATA	NODATA	CY	CY	NODATA	NODATA	CY	CY	CY	CY	CY	CY	CY	0.0	0.0	0.0	0.0	1.0	0.0	0.0	0.0	0.0	0.0	NODATA	NODATA	NODATA	NODATA	o230-249	NODATA
fsaA	b0825	JW5109	89107676	NODATA	NODATA	NODATA	NODATA	NODATA	0.0	0.0	0.0	0.0	0.0	membrane	0.0	1.0	0.0	NODATA	NODATA	CY	NODATA	NODATA	CY	CY	NODATA	NODATA	UNK	CY	CY	CY	NODATA	CY	CY	0.0	0.0	0.0	1.0	1.0	0.0	0.0	0.0	0.0	0.0	NODATA	NODATA	NODATA	i-103-125	i42-61	NODATA
moeB	b0826	JW0810	89107677	NODATA	NODATA	CY	NODATA	NODATA	0.0	0.0	1.0	0.0	0.0	whole_cell	0.0	1.0	0.0	NODATA	NODATA	NODATA	NODATA	NODATA	CY	NODATA	NODATA	NODATA	UNK	CY	CY	CY	CY	CY	CY	0.0	2.0	0.0	1.0	1.0	0.0	2.0	0.0	0.0	0.0	NODATA	i34-54,184-204	NODATA	i-34-53	i189-213	NODATA
moeA	b0827	JW0811	89107678	NODATA	NODATA	NODATA	NODATA	NODATA	0.0	0.0	0.0	0.0	0.0	whole_cell	0.0	1.0	0.0	NODATA	NODATA	NODATA	NODATA	NODATA	CY	CY	NODATA	NODATA	CY	CY	CY	CY	FB	CY	CY	0.0	0.0	0.0	0.0	1.0	0.0	0.0	0.0	0.0	0.0	NODATA	NODATA	NODATA	NODATA	o296-315	NODATA
yliE	b0833	JW0817	89107684	NODATA	NODATA	NODATA	IM	IM	0.0	0.0	0.0	0.42	0.0	membrane	0.0	0.0	0.0	NODATA	IM	NODATA	NODATA	NODATA	UNK	IM	NODATA	NODATA	IM	CY	CY	CY	IM	CY	CY	2.0	2.0	2.0	3.0	2.0	2.0	2.0	2.0	3.0	2.0	i12-32o286-304i	i11-31,286-306	o10-32i287-309o	i-12-30-286-305-394-413	i12-31284-307	NODATA
yliG	b0835	JW0819	89107686	NODATA	NODATA	NODATA	NODATA	NODATA	1.0	0.0	0.0	0.0	0.0	whole_cell	0.0	0.0	0.0	NODATA	NODATA	NODATA	NODATA	NODATA	CY	CY	NODATA	NODATA	CY	CY	CY	CY	CY	CY	CY	0.0	0.0	0.0	0.0	1.0	0.0	0.0	0.0	0.0	0.0	NODATA	NODATA	NODATA	NODATA	i292-311	NODATA
yliH	b0836	JW0820	89107687	NODATA	NODATA	NODATA	NODATA	NODATA	0.0	0.0	0.0	0.0	0.0	whole_cell	0.0	0.0	0.0	NODATA	NODATA	NODATA	NODATA	NODATA	CY	CY	NODATA	NODATA	CY	CY	CY	CY	CY	CY	CY	0.0	0.0	0.0	0.0	1.0	0.0	0.0	0.0	0.0	0.0	NODATA	NODATA	NODATA	NODATA	i61-80	NODATA
yliJ	b0838	JW0822	89107689	NODATA	NODATA	NODATA	NODATA	NODATA	1.0	0.0	0.0	0.0	0.0	whole_cell	0.0	0.0	0.0	NODATA	NODATA	NODATA	NODATA	NODATA	CY	NODATA	NODATA	NODATA	CY	CY	CY	CY	CY	CY	CY	0.0	0.0	0.0	1.0	1.0	0.0	0.0	0.0	0.0	0.0	NODATA	NODATA	NODATA	o-164-181	i150-173	NODATA
deoR	b0840	JW0824	89107691	NODATA	NODATA	NODATA	NODATA	NODATA	1.0	0.0	0.0	0.0	0.0	focus	0.0	1.0	0.0	NODATA	NODATA	NODATA	CY	NODATA	CY	CY	CY	NODATA	CY	CY	CY	CY	CY	CY	CY	0.0	0.0	0.0	1.0	1.0	0.0	0.0	0.0	0.0	0.0	NODATA	NODATA	NODATA	i-95-111	o180-199	NODATA
ybjI	b0844	JW5113	89107695	NODATA	NODATA	NODATA	NODATA	NODATA	0.0	0.0	0.0	0.0	0.0	NODATA	0.0	0.0	0.0	NODATA	NODATA	NODATA	NODATA	NODATA	CY	CY	NODATA	NODATA	UNK	CY	CY	CY	PE	CY	CY	0.0	0.0	0.0	0.0	1.0	0.0	0.0	0.0	0.0	0.0	NODATA	NODATA	NODATA	NODATA	o200-218	NODATA
ybjK	b0846	JW5114	89107697	NODATA	NODATA	NODATA	NODATA	NODATA	0.0	0.0	0.0	0.0	0.0	NODATA	0.0	0.0	0.0	NODATA	NODATA	NODATA	NODATA	NODATA	UNK	CY	NODATA	NODATA	CY	CY	CY	CY	CY	CY	CY	0.0	0.0	0.0	1.0	1.0	0.0	0.0	0.0	0.0	0.0	NODATA	NODATA	NODATA	i-34-52	i40-58	NODATA
grxA	b0849	JW0833	89107700	NODATA	NODATA	NODATA	NODATA	NODATA	0.0	0.0	0.0	0.0	0.0	whole_cell	0.0	0.0	0.0	NODATA	NODATA	NODATA	NODATA	NODATA	CY	CY	NODATA	NODATA	CY	CY	CY	PE	CY	CY	CY	0.0	0.0	0.0	0.0	1.0	0.0	0.0	0.0	0.0	0.0	NODATA	NODATA	NODATA	NODATA	i11-30	NODATA
nfsA	b0851	JW0835	89107702	NODATA	NODATA	NODATA	NODATA	NODATA	0.0	0.0	0.0	0.0	0.0	whole_cell	0.0	1.0	0.0	NODATA	NODATA	NODATA	NODATA	NODATA	CY	CY	NODATA	NODATA	UNK	CY	CY	CY	CY	CY	CY	0.0	0.0	0.0	0.0	1.0	0.0	0.0	0.0	0.0	0.0	NODATA	NODATA	NODATA	NODATA	i61-81	NODATA
rimK	b0852	JW0836	89107703	NODATA	NODATA	NODATA	NODATA	NODATA	0.0	0.0	0.0	0.0	0.0	whole_cell	0.0	0.0	0.0	NODATA	NODATA	NODATA	NODATA	NODATA	CY	CY	CY	NODATA	CY	CY	CY	CY	CY	CY	CY	0.0	0.0	0.0	1.0	1.0	0.0	0.0	0.0	0.0	0.0	NODATA	NODATA	NODATA	o-60-77	i57-75	NODATA
ybjN	b0853	JW0837	89107704	NODATA	NODATA	NODATA	NODATA	NODATA	0.0	0.0	0.0	0.0	0.0	whole_cell	0.0	0.0	0.0	NODATA	NODATA	NODATA	NODATA	NODATA	CY	CY	NODATA	NODATA	CY	CY	CY	UNK	IM	CY	CY	0.0	0.0	0.0	0.0	1.0	0.0	0.0	0.0	0.0	0.0	NODATA	NODATA	NODATA	NODATA	o60-78	NODATA
potG	b0855	JW5818	89107706	NODATA	NODATA	NODATA	NODATA	NODATA	0.0	0.0	0.0	0.0	0.0	whole_cell	0.0	0.0	1.0	NODATA	NODATA	IM	CY	NODATA	IM	CY	CY	NODATA	CY	CY	CY	IM	IM	CY	CY	0.0	0.0	0.0	0.0	1.0	0.0	0.0	0.0	0.0	0.0	NODATA	NODATA	NODATA	NODATA	i61-80	NODATA
rumB	b0859	JW0843	89107710	NODATA	NODATA	NODATA	NODATA	NODATA	0.0	0.0	0.0	0.0	0.0	whole_cell	0.0	0.0	0.0	NODATA	NODATA	NODATA	NODATA	NODATA	CY	CY	CY	NODATA	UNK	CY	CY	CY	CY	CY	CY	0.0	0.0	0.0	0.0	1.0	0.0	0.0	0.0	0.0	0.0	NODATA	NODATA	NODATA	NODATA	i61-81	NODATA
ybjQ	b0866	JW0850	89107717	NODATA	NODATA	NODATA	NODATA	NODATA	0.0	0.0	0.0	0.0	0.0	focus	0.0	1.0	0.0	NODATA	NODATA	NODATA	NODATA	NODATA	UNK	CY	NODATA	NODATA	CY	CY	CY	CY	FB	CY	CY	0.0	0.0	0.0	1.0	1.0	0.0	0.0	0.0	0.0	0.0	NODATA	NODATA	NODATA	o-13-32	i23-44	NODATA
ybjS	b0868	JW5819	89107719	NODATA	NODATA	NODATA	NODATA	NODATA	0.0	0.0	0.0	0.0	0.0	whole_cell	0.0	0.0	0.0	NODATA	NODATA	NODATA	NODATA	NODATA	UNK	CY	NODATA	NODATA	UNK	CY	CY	CY	CY	CY	CY	0.0	0.0	0.0	0.0	1.0	0.0	0.0	0.0	0.0	0.0	NODATA	NODATA	NODATA	NODATA	i61-80	NODATA
ltaE	b0870	JW0854	89107721	NODATA	NODATA	NODATA	NODATA	NODATA	0.0	0.0	0.0	0.0	0.0	focus	0.0	0.0	0.0	NODATA	NODATA	NODATA	CY	NODATA	CY	CY	CY	NODATA	UNK	CY	CY	CY	CY	CY	CY	0.0	0.0	0.0	1.0	1.0	0.0	0.0	0.0	0.0	0.0	NODATA	NODATA	NODATA	o-192-209	i44-63	NODATA
poxB	b0871	JW0855	89107722	NODATA	NODATA	NODATA	NODATA	NODATA	1.0	1.0	1.0	0.0	0.0	focus	0.0	0.0	0.0	NODATA	NODATA	M	IM	NODATA	M	CY	CY	NODATA	CY	CY	CY	IM	NODATA	CY	CY	0.0	0.0	0.0	0.0	2.0	0.0	0.0	0.0	0.0	2.0	NODATA	NODATA	NODATA	NODATA	i58-82405-424	NODATA
hcp	b0873	JW0857	89107724	NODATA	NODATA	NODATA	NODATA	NODATA	0.0	0.0	0.0	0.0	0.0	whole_cell	0.0	0.0	0.0	NODATA	NODATA	CY	NODATA	NODATA	CY	CY	NODATA	NODATA	CY	CY	CY	CY	NODATA	CY	CY	0.0	1.0	0.0	0.0	1.0	0.0	0.0	0.0	0.0	0.0	NODATA	o	NODATA	NODATA	o482-505	NODATA
ybjD	b0876	JW0860	89107727	NODATA	NODATA	NODATA	NODATA	NODATA	1.0	0.0	0.0	0.0	0.0	whole_cell	0.0	0.0	0.0	NODATA	NODATA	NODATA	NODATA	NODATA	CY	CY	NODATA	NODATA	CY	CY	CY	CY	CY	CY	CY	0.0	1.0	0.0	0.0	1.0	0.0	0.0	0.0	0.0	0.0	NODATA	o	NODATA	NODATA	i29-48	NODATA
cspD	b0880	JW0864	89107731	NODATA	NODATA	NODATA	NODATA	NODATA	0.0	0.0	1.0	0.0	0.0	focus	0.0	0.0	0.0	NODATA	NODATA	CY	CY	NODATA	CY	CY	CY	NODATA	CY	CY	CY	CY	NODATA	CY	CY	0.0	0.0	0.0	0.0	1.0	0.0	0.0	0.0	0.0	0.0	NODATA	NODATA	NODATA	NODATA	i3-22	NODATA
clpS	b0881	JW0865	89107732	NODATA	NODATA	NODATA	NODATA	NODATA	0.0	1.0	1.0	0.0	0.0	whole_cell	0.0	1.0	0.0	NODATA	NODATA	NODATA	CY	NODATA	CY	CY	NODATA	NODATA	CY	CY	CY	UNK	CY	CY	CY	0.0	0.0	0.0	0.0	1.0	0.0	0.0	0.0	0.0	0.0	NODATA	NODATA	NODATA	NODATA	o40-59	NODATA
clpA	b0882	JW0866	89107733	NODATA	NODATA	NODATA	NODATA	NODATA	1.0	0.0	0.0	0.0	0.0	focus	0.0	1.0	1.0	NODATA	NODATA	NODATA	CY	NODATA	CY	CY	CY	NODATA	CY	CY	CY	EC	CY	CY	CY	0.0	0.0	0.0	0.0	1.0	0.0	0.0	0.0	0.0	0.0	NODATA	NODATA	NODATA	NODATA	o680-699	NODATA
infA	b0884	JW0867	89107734	NODATA	NODATA	NODATA	NODATA	NODATA	0.0	0.0	0.0	0.0	0.0	whole_cell	0.0	1.0	0.0	NODATA	NODATA	CY	CY	NODATA	CY	CY	CY	NODATA	CY	CY	CY	CY	NODATA	CY	CY	0.0	0.0	0.0	0.0	1.0	0.0	0.0	0.0	0.0	0.0	NODATA	NODATA	NODATA	NODATA	i44-63	NODATA
aat	b0885	JW0868	89107735	NODATA	NODATA	NODATA	NODATA	NODATA	0.0	0.0	0.0	0.0	0.0	whole_cell	0.0	0.0	0.0	NODATA	NODATA	CY	CY	NODATA	CY	CY	CY	NODATA	UNK	CY	CY	CY	NODATA	CY	CY	0.0	0.0	0.0	0.0	1.0	0.0	0.0	0.0	0.0	0.0	NODATA	NODATA	NODATA	NODATA	i35-54	NODATA
trxB	b0888	JW0871	89107738	NODATA	NODATA	CY	NODATA	NODATA	1.0	1.0	1.0	0.0	0.0	whole_cell	0.0	1.0	0.0	NODATA	NODATA	CY	CY	NODATA	CY	PE	CY	NODATA	VAR	CY	CY	CY	NODATA	CY	CY	0.0	0.0	0.0	1.0	1.0	0.0	0.0	0.0	0.0	0.0	NODATA	NODATA	NODATA	i-9-26	o251-269	n9-17c25
lrp	b0889	JW0872	89107739	NODATA	NODATA	NODATA	NODATA	NODATA	1.0	0.0	0.0	0.0	0.0	nucleoid	0.0	1.0	0.0	NODATA	NODATA	NODATA	CY	NODATA	CY	CY	CY	NODATA	UNK	CY	CY	CY	CY	CY	CY	0.0	0.0	0.0	1.0	1.0	0.0	0.0	0.0	0.0	0.0	NODATA	NODATA	NODATA	i-60-78	i61-80	NODATA
ycaJ	b0892	JW0875	89107742	NODATA	NODATA	NODATA	NODATA	NODATA	1.0	0.0	0.0	0.0	0.0	focus	0.0	1.0	0.0	NODATA	NODATA	NODATA	NODATA	NODATA	CY	CY	NODATA	NODATA	CY	CY	CY	CY	CY	CY	CY	0.0	0.0	0.0	0.0	1.0	0.0	0.0	0.0	0.0	0.0	NODATA	NODATA	NODATA	NODATA	i61-80	NODATA
serS	b0893	JW0876	89107743	CY	NODATA	CY	NODATA	NODATA	1.0	1.0	1.0	0.0	0.0	whole_cell	0.0	0.0	0.0	CY	NODATA	CY	CY	NODATA	CY	CY	CY	NODATA	CY	CY	CY	CY	NODATA	CY	CY	0.0	0.0	0.0	1.0	1.0	0.0	0.0	0.0	0.0	0.0	NODATA	NODATA	NODATA	i-147-165	o349-371	NODATA
ycaC	b0897	JW0880	89107747	NODATA	NODATA	NODATA	NODATA	NODATA	0.0	0.0	0.0	0.0	0.0	focus	0.0	1.0	0.0	NODATA	NODATA	NODATA	NODATA	NODATA	CY	CY	NODATA	NODATA	UNK	CY	CY	CY	CY	CY	CY	0.0	1.0	0.0	0.0	1.0	0.0	0.0	0.0	0.0	0.0	NODATA	u	NODATA	NODATA	i44-63	NODATA
ycaN	b0900	JW0883	89107750	NODATA	NODATA	NODATA	NODATA	NODATA	0.0	0.0	0.0	0.0	0.0	focus	0.0	0.0	0.0	NODATA	NODATA	NODATA	NODATA	NODATA	CY	CY	NODATA	NODATA	CY	CY	CY	CY	CY	CY	CY	0.0	0.0	0.0	0.0	1.0	0.0	0.0	0.0	0.0	0.0	NODATA	NODATA	NODATA	NODATA	i61-79	n8-15c24
ycaK	b0901	JW0884	89107751	NODATA	NODATA	NODATA	NODATA	NODATA	0.0	0.0	0.0	0.0	0.0	whole_cell	0.0	0.0	0.0	NODATA	NODATA	NODATA	NODATA	NODATA	CY	CY	NODATA	NODATA	CY	CY	CY	CY	CY	CY	CY	0.0	0.0	0.0	0.0	1.0	0.0	0.0	0.0	0.0	0.0	NODATA	NODATA	NODATA	NODATA	i61-79	NODATA
pflA	b0902	JW0885	89107752	NODATA	NODATA	CY	NODATA	NODATA	1.0	0.0	1.0	0.0	0.0	whole_cell	0.0	0.0	0.0	CY	NODATA	CY	CY	NODATA	CY	CY	CY	NODATA	CY	CY	CY	CY	NODATA	CY	CY	0.0	0.0	0.0	0.0	1.0	0.0	0.0	0.0	0.0	0.0	NODATA	NODATA	NODATA	NODATA	o170-189	NODATA
pflB	b0903	JW0886	89107753	NODATA	NODATA	CY	NODATA	CY	1.0	1.0	1.0	0.0	0.0	whole_cell	0.0	0.0	0.0	CY	NODATA	CY	CY	NODATA	CY	CY	CY	NODATA	CY	CY	CY	CY	NODATA	CY	CY	0.0	0.0	0.0	0.0	1.0	0.0	0.0	0.0	0.0	0.0	NODATA	NODATA	NODATA	NODATA	o698-717	NODATA
ycaO	b0905	JW0888	89107755	NODATA	NODATA	NODATA	NODATA	NODATA	0.0	0.0	0.0	0.0	0.0	NODATA	0.0	0.0	0.0	NODATA	NODATA	NODATA	NODATA	NODATA	CY	CY	NODATA	NODATA	CY	CY	CY	UNK	CY	CY	CY	0.0	0.0	0.0	0.0	1.0	0.0	0.0	0.0	0.0	0.0	NODATA	NODATA	NODATA	NODATA	o542-561	NODATA
serC	b0907	JW0890	89107757	NODATA	NODATA	CY	NODATA	NODATA	1.0	1.0	1.0	0.0	0.0	whole_cell	0.0	1.0	0.0	NODATA	NODATA	CY	CY	NODATA	CY	CY	CY	NODATA	CY	CY	CY	CY	NODATA	CY	CY	0.0	0.0	0.0	0.0	1.0	0.0	0.0	0.0	0.0	0.0	NODATA	NODATA	NODATA	NODATA	i60-79	NODATA
aroA	b0908	JW0891	89107758	NODATA	NODATA	NODATA	NODATA	NODATA	1.0	1.0	1.0	0.0	0.0	whole_cell	0.0	0.0	0.0	NODATA	NODATA	CY	NODATA	NODATA	CY	CY	NODATA	NODATA	UNK	CY	PE	CY	CY	CY	CY	0.0	1.0	0.0	0.0	1.0	0.0	0.0	0.0	0.0	0.0	NODATA	o	NODATA	NODATA	i61-84	NODATA
cmk	b0910	JW0893	89107760	NODATA	NODATA	CY	NODATA	NODATA	1.0	0.0	1.0	0.0	0.0	whole_cell	0.0	0.0	0.0	NODATA	NODATA	CY	CY	NODATA	CY	CY	CY	NODATA	CY	CY	CY	CY	NODATA	CY	CY	0.0	0.0	0.0	0.0	1.0	0.0	0.0	0.0	0.0	0.0	NODATA	NODATA	NODATA	NODATA	i31-49	NODATA
rpsA	b0911	JW0894	89107761	NODATA	NODATA	CY	NODATA	CY	1.0	1.0	1.0	0.0	0.0	focus	0.0	1.0	0.0	NODATA	NODATA	NODATA	CY	NODATA	CY	CY	CY	NODATA	CY	CY	CY	CY	CY	CY	CY	0.0	0.0	0.0	0.0	1.0	0.0	0.0	0.0	0.0	0.0	NODATA	NODATA	NODATA	NODATA	i483-502	NODATA
ihfB	b0912	JW0895	89107762	NODATA	NODATA	NODATA	NODATA	NODATA	1.0	0.0	0.0	0.0	0.0	whole_cell	0.0	1.0	1.0	NODATA	NODATA	NODATA	CY	NODATA	CY	CY	CY	NODATA	CY	CY	CY	CY	CY	CY	CY	0.0	0.0	0.0	0.0	1.0	0.0	0.0	0.0	0.0	0.0	NODATA	NODATA	NODATA	NODATA	i30-49	NODATA
lpxK	b0915	JW0898	89107765	NODATA	NODATA	NODATA	NODATA	NODATA	0.0	0.0	0.0	0.0	0.0	membrane	0.0	0.0	0.0	NODATA	NODATA	NODATA	IM	NODATA	CY	NODATA	IM	NODATA	UNK	CY	IM	CY	CY	CY	CY	1.0	0.0	1.0	0.0	1.0	0.0	0.0	0.0	0.0	0.0	o12-34i	NODATA	o15-34i	NODATA	i44-63	NODATA
ycaQ	b0916	JW0899	89107766	NODATA	NODATA	NODATA	NODATA	NODATA	0.0	0.0	0.0	0.0	0.0	whole_cell	0.0	0.0	0.0	NODATA	NODATA	NODATA	NODATA	NODATA	CY	CY	NODATA	NODATA	CY	CY	CY	UNK	CY	CY	CY	0.0	0.0	0.0	1.0	1.0	0.0	0.0	0.0	0.0	0.0	NODATA	NODATA	NODATA	i-34-53	i53-71	NODATA
ycaR	b0917	JW0900	89107767	NODATA	NODATA	NODATA	NODATA	NODATA	0.0	0.0	0.0	0.0	0.0	focus	0.0	0.0	0.0	NODATA	NODATA	NODATA	NODATA	NODATA	CY	CY	NODATA	NODATA	CY	CY	CY	UNK	CY	CY	CY	0.0	0.0	0.0	0.0	1.0	0.0	0.0	0.0	0.0	0.0	NODATA	NODATA	NODATA	NODATA	i30-48	NODATA
kdsB	b0918	JW0901	89107768	NODATA	NODATA	NODATA	NODATA	NODATA	0.0	1.0	1.0	0.0	0.0	whole_cell	0.0	0.0	0.0	NODATA	NODATA	CY	CY	NODATA	CY	CY	CY	NODATA	CY	CY	CY	CY	CY	CY	CY	0.0	0.0	0.0	0.0	1.0	0.0	0.0	0.0	0.0	0.0	NODATA	NODATA	NODATA	NODATA	i61-79	NODATA
ycbJ	b0919	JW0902	89107769	NODATA	NODATA	NODATA	NODATA	NODATA	0.0	0.0	0.0	0.0	0.0	whole_cell	0.0	0.0	0.0	NODATA	NODATA	NODATA	NODATA	NODATA	UNK	CY	NODATA	NODATA	UNK	CY	CY	CY	CY	CY	CY	0.0	0.0	0.0	0.0	1.0	0.0	0.0	0.0	0.0	0.0	NODATA	NODATA	NODATA	NODATA	i58-76	NODATA
smtA	b0921	JW0904	89107771	NODATA	NODATA	NODATA	NODATA	NODATA	0.0	0.0	0.0	0.0	0.0	whole_cell	0.0	0.0	0.0	NODATA	NODATA	NODATA	NODATA	NODATA	CY	CY	NODATA	NODATA	CY	CY	CY	CY	CY	CY	CY	0.0	0.0	0.0	0.0	1.0	0.0	0.0	0.0	0.0	0.0	NODATA	NODATA	NODATA	NODATA	i49-67	NODATA
mukF	b0922	JW0905	89107772	NODATA	NODATA	NODATA	NODATA	NODATA	1.0	0.0	0.0	0.0	0.0	focus	0.0	1.0	1.0	NODATA	NODATA	CY	CY	NODATA	CY	CY	NODATA	NODATA	CY	CY	CY	CY	NODATA	CY	CY	0.0	0.0	0.0	0.0	1.0	0.0	0.0	0.0	0.0	0.0	NODATA	NODATA	NODATA	NODATA	i366-384	NODATA
mukE	b0923	JW0906	89107773	NODATA	NODATA	NODATA	NODATA	NODATA	1.0	0.0	0.0	0.0	0.0	NODATA	0.0	1.0	1.0	NODATA	NODATA	CY	CY	NODATA	CY	CY	NODATA	NODATA	CY	CY	CY	CY	NODATA	CY	CY	0.0	0.0	0.0	0.0	1.0	0.0	0.0	0.0	0.0	0.0	NODATA	NODATA	NODATA	NODATA	o54-72	NODATA
mukB	b0924	JW0907	89107774	NODATA	NODATA	NODATA	NODATA	NODATA	1.0	0.0	0.0	0.0	0.0	whole_cell	0.0	1.0	1.0	NODATA	NODATA	CY	NODATA	NODATA	CY	CY	NODATA	NODATA	CY	CY	CY	CY	NODATA	CY	CY	0.0	1.0	0.0	1.0	1.0	0.0	0.0	0.0	0.0	0.0	NODATA	u	NODATA	o-28-52	i41-59	NODATA
ycbL	b0927	JW0910	89107777	NODATA	NODATA	CY	NODATA	NODATA	1.0	0.0	1.0	0.0	0.0	focus	0.0	0.0	0.0	NODATA	NODATA	NODATA	NODATA	NODATA	CY	CY	NODATA	NODATA	UNK	CY	CY	CY	CY	CY	CY	0.0	0.0	0.0	0.0	1.0	0.0	0.0	0.0	0.0	0.0	NODATA	NODATA	NODATA	NODATA	i149-168	NODATA
aspC	b0928	JW0911	89107778	NODATA	NODATA	PE	NODATA	NODATA	1.0	1.0	1.0	0.0	0.0	whole_cell	0.0	0.0	0.0	NODATA	NODATA	CY	CY	NODATA	CY	CY	CY	NODATA	CY	CY	CY	CY	NODATA	CY	CY	0.0	0.0	0.0	0.0	1.0	0.0	0.0	0.0	0.0	0.0	NODATA	NODATA	NODATA	NODATA	o314-337	NODATA
asnS	b0930	JW0913	89107780	NODATA	NODATA	NODATA	NODATA	NODATA	1.0	1.0	1.0	0.0	0.0	whole_cell	0.0	0.0	0.0	CY	NODATA	CY	CY	NODATA	CY	CY	CY	NODATA	CY	CY	CY	CY	NODATA	CY	CY	0.0	0.0	0.0	0.0	1.0	0.0	0.0	0.0	0.0	0.0	NODATA	NODATA	NODATA	NODATA	i38-57	NODATA
pncB	b0931	JW0914	89107781	NODATA	NODATA	NODATA	NODATA	NODATA	0.0	0.0	0.0	0.0	0.0	whole_cell	0.0	0.0	0.0	NODATA	NODATA	CY	NODATA	NODATA	PE	CY	PE	NODATA	CY	CY	CY	CY	CY	CY	CY	0.0	0.0	0.0	0.0	1.0	0.0	0.0	0.0	0.0	0.0	NODATA	NODATA	NODATA	NODATA	o343-361	NODATA
ssuB	b0933	JW0916	89107783	NODATA	NODATA	NODATA	NODATA	NODATA	1.0	0.0	0.0	0.0	0.0	whole_cell	0.0	0.0	1.0	NODATA	NODATA	IM	CY	NODATA	IM	CY	CY	NODATA	CY	CY	CY	IM	IM	CY	CY	0.0	0.0	0.0	0.0	1.0	0.0	0.0	0.0	0.0	0.0	NODATA	NODATA	NODATA	NODATA	o179-197	NODATA
ssuD	b0935	JW0918	89107785	NODATA	NODATA	NODATA	IM	NODATA	0.0	0.0	0.0	1.03	0.0	whole_cell	0.0	1.0	0.0	NODATA	NODATA	NODATA	NODATA	NODATA	CY	CY	NODATA	NODATA	UNK	CY	CY	CY	CY	CY	CY	0.0	0.0	0.0	0.0	1.0	0.0	0.0	0.0	0.0	0.0	NODATA	NODATA	NODATA	NODATA	o53-72	NODATA
ssuE	b0937	JW0920	89107787	NODATA	NODATA	NODATA	NODATA	NODATA	0.0	0.0	0.0	0.0	0.0	whole_cell	0.0	1.0	0.0	NODATA	NODATA	NODATA	NODATA	NODATA	CY	CY	NODATA	NODATA	UNK	CY	CY	CY	CY	CY	CY	0.0	1.0	0.0	0.0	1.0	0.0	0.0	0.0	0.0	0.0	NODATA	o	NODATA	NODATA	i113-132	NODATA
pyrD	b0945	JW0928	89107795	NODATA	NODATA	CY	NODATA	CY	0.0	1.0	1.0	0.0	0.0	whole_cell	0.0	1.0	0.0	NODATA	NODATA	M	IM	NODATA	IM	CY	CY	NODATA	UNK	CY	CY	CY	NODATA	CY	CY	0.0	0.0	0.0	0.0	1.0	0.0	0.0	0.0	0.0	0.0	NODATA	NODATA	NODATA	NODATA	i61-80	NODATA
ycbY	b0948	JW0931	89107798	NODATA	NODATA	PE	NODATA	NODATA	1.0	0.0	1.0	0.0	0.0	whole_cell	0.0	0.0	0.0	NODATA	NODATA	NODATA	NODATA	NODATA	CY	CY	NODATA	NODATA	UNK	CY	CY	CY	CY	CY	CY	1.0	0.0	0.0	0.0	1.0	0.0	0.0	0.0	0.0	0.0	o459-479i	NODATA	NODATA	NODATA	o624-643	NODATA
rmf	b0953	JW0936	89107803	NODATA	NODATA	NODATA	NODATA	NODATA	0.0	0.0	0.0	0.0	0.0	whole_cell	0.0	0.0	0.0	NODATA	NODATA	NODATA	CY	NODATA	CY	CY	CY	NODATA	UNK	CY	CY	CY	CY	CY	CY	0.0	0.0	0.0	0.0	1.0	0.0	0.0	0.0	0.0	0.0	NODATA	NODATA	NODATA	NODATA	i9-28	NODATA
fabA	b0954	JW0937	89107804	NODATA	NODATA	NODATA	NODATA	NODATA	1.0	0.0	0.0	0.0	0.0	whole_cell	0.0	1.0	0.0	CY	NODATA	CY	NODATA	NODATA	CY	NODATA	NODATA	NODATA	CY	CY	CY	CY	NODATA	CY	CY	0.0	0.0	0.0	2.0	1.0	0.0	0.0	0.0	2.0	0.0	NODATA	NODATA	NODATA	o-81-100-139-158	i131-150	NODATA
ycbZ	b0955	JW0938	89107805	NODATA	NODATA	NODATA	NODATA	NODATA	0.0	0.0	0.0	0.0	0.0	NODATA	0.0	0.0	0.0	NODATA	NODATA	NODATA	NODATA	NODATA	UNK	CY	NODATA	NODATA	CY	CY	CY	CY	CY	CY	CY	0.0	1.0	0.0	0.0	1.0	0.0	0.0	0.0	0.0	0.0	NODATA	o	NODATA	NODATA	i514-533	NODATA
ycbG	b0956	JW0939	89107806	NODATA	NODATA	NODATA	NODATA	NODATA	0.0	0.0	0.0	0.0	0.0	whole_cell	0.0	0.0	0.0	NODATA	NODATA	NODATA	NODATA	NODATA	CY	CY	NODATA	NODATA	CY	CY	CY	CY	IM	CY	CY	0.0	0.0	0.0	0.0	1.0	0.0	0.0	0.0	0.0	0.0	NODATA	NODATA	NODATA	NODATA	o87-105	NODATA
yccR	b0959	JW0942	89107809	NODATA	NODATA	NODATA	NODATA	NODATA	0.0	0.0	0.0	0.0	0.0	whole_cell	0.0	0.0	0.0	NODATA	NODATA	NODATA	NODATA	NODATA	CY	CY	NODATA	NODATA	UNK	CY	CY	CY	FB	CY	CY	1.0	0.0	0.0	0.0	1.0	0.0	0.0	0.0	0.0	0.0	i165-183o	NODATA	NODATA	NODATA	o58-77	NODATA
helD	b0962	JW0945	89107812	NODATA	NODATA	NODATA	NODATA	NODATA	0.0	0.0	0.0	0.0	0.0	whole_cell	0.0	0.0	0.0	NODATA	NODATA	NODATA	CY	NODATA	CY	CY	CY	NODATA	CY	CY	CY	CY	CY	CY	CY	0.0	0.0	0.0	0.0	1.0	0.0	0.0	0.0	0.0	0.0	NODATA	NODATA	NODATA	NODATA	o606-625	NODATA
mgsA	b0963	JW5129	89107813	NODATA	NODATA	CY	NODATA	NODATA	1.0	0.0	1.0	0.0	0.0	focus	0.0	0.0	0.0	NODATA	NODATA	CY	CY	NODATA	CY	CY	CY	NODATA	UNK	CY	CY	CY	NODATA	CY	CY	0.0	0.0	0.0	0.0	1.0	0.0	0.0	0.0	0.0	0.0	NODATA	NODATA	NODATA	NODATA	i56-74	NODATA
yccT	b0964	JW0947	89107814	NODATA	NODATA	NODATA	NODATA	NODATA	0.0	0.0	0.0	0.0	0.0	whole_cell	0.0	0.0	0.0	NODATA	NODATA	NODATA	NODATA	NODATA	CY	PE	NODATA	NODATA	UNK	CY	OM	CY	IM	CY	CY	0.0	1.0	0.0	0.0	1.0	0.0	0.0	0.0	0.0	0.0	NODATA	o	NODATA	NODATA	i146-164	n5-15c19
yccU	b0965	JW5130	89107815	NODATA	NODATA	CY	NODATA	NODATA	1.0	0.0	1.0	0.0	0.0	NODATA	0.0	0.0	0.0	NODATA	NODATA	NODATA	NODATA	NODATA	UNK	CY	NODATA	NODATA	UNK	CY	CY	CY	FB	CY	CY	0.0	0.0	0.0	0.0	1.0	0.0	0.0	0.0	0.0	0.0	NODATA	NODATA	NODATA	NODATA	o61-82	NODATA
yccW	b0967	JW5898	89107817	NODATA	NODATA	NODATA	NODATA	NODATA	0.0	0.0	0.0	0.0	0.0	focus	0.0	0.0	0.0	NODATA	NODATA	NODATA	NODATA	NODATA	CY	CY	NODATA	NODATA	CY	CY	CY	CY	EC	CY	CY	0.0	0.0	0.0	0.0	1.0	0.0	0.0	0.0	0.0	0.0	NODATA	NODATA	NODATA	NODATA	i57-76	NODATA
yccX	b0968	JW5131	89107818	NODATA	NODATA	NODATA	NODATA	NODATA	0.0	0.0	0.0	0.0	0.0	NODATA	0.0	0.0	0.0	NODATA	NODATA	NODATA	NODATA	NODATA	CY	CY	NODATA	NODATA	CY	CY	CY	CY	EC	CY	CY	0.0	0.0	0.0	0.0	1.0	0.0	0.0	0.0	0.0	0.0	NODATA	NODATA	NODATA	NODATA	i61-80	n4-11c16
yccK	b0969	JW0952	89107819	NODATA	NODATA	NODATA	NODATA	NODATA	1.0	0.0	0.0	0.0	0.0	whole_cell	0.0	0.0	0.0	NODATA	NODATA	CY	NODATA	NODATA	CY	CY	NODATA	NODATA	CY	CY	CY	CY	CY	CY	CY	0.0	0.0	0.0	0.0	1.0	0.0	0.0	0.0	0.0	0.0	NODATA	NODATA	NODATA	NODATA	o52-71	NODATA
hyaD	b0975	JW0957	89107824	NODATA	NODATA	NODATA	NODATA	NODATA	0.0	0.0	0.0	0.0	0.0	whole_cell	0.0	0.0	0.0	NODATA	NODATA	NODATA	NODATA	NODATA	CY	CY	NODATA	NODATA	CY	CY	CY	EC	EC	CY	CY	0.0	0.0	0.0	0.0	1.0	0.0	0.0	0.0	0.0	0.0	NODATA	NODATA	NODATA	NODATA	o117-136	NODATA
hyaE	b0976	JW0958	89107825	NODATA	NODATA	NODATA	NODATA	NODATA	0.0	0.0	0.0	0.0	0.0	whole_cell	0.0	0.0	0.0	NODATA	NODATA	NODATA	NODATA	NODATA	CY	CY	NODATA	NODATA	CY	CY	CY	CY	CY	CY	CY	0.0	0.0	0.0	0.0	1.0	0.0	0.0	0.0	0.0	0.0	NODATA	NODATA	NODATA	NODATA	o54-73	NODATA
hyaF	b0977	JW0959	89107826	NODATA	NODATA	NODATA	NODATA	NODATA	0.0	0.0	0.0	0.0	0.0	whole_cell	0.0	0.0	0.0	NODATA	NODATA	NODATA	NODATA	NODATA	CY	CY	NODATA	NODATA	CY	CY	CY	CY	CY	CY	CY	0.0	0.0	0.0	0.0	1.0	0.0	0.0	0.0	0.0	0.0	NODATA	NODATA	NODATA	NODATA	i225-244	NODATA
etp	b0982	JW5132	89107831	NODATA	NODATA	NODATA	NODATA	NODATA	0.0	0.0	0.0	0.0	0.0	whole_cell	0.0	0.0	0.0	NODATA	NODATA	NODATA	NODATA	NODATA	CY	CY	NODATA	NODATA	CY	CY	CY	EC	EC	CY	CY	0.0	0.0	0.0	0.0	1.0	0.0	0.0	0.0	0.0	0.0	NODATA	NODATA	NODATA	NODATA	i61-80	NODATA
insB-4	b0988	JW0972	89107838	NODATA	NODATA	NODATA	NODATA	NODATA	0.0	0.0	0.0	0.0	0.0	NODATA	0.0	0.0	0.0	NODATA	NODATA	NODATA	NODATA	NODATA	UNK	NODATA	NODATA	NODATA	UNK	CY	CY	CY	CY	CY	CY	0.0	0.0	0.0	0.0	1.0	0.0	0.0	0.0	0.0	0.0	NODATA	NODATA	NODATA	NODATA	o94-113	NODATA
cspH	b0989	JW5134	89107839	NODATA	NODATA	NODATA	NODATA	NODATA	0.0	0.0	0.0	0.0	0.0	whole_cell	0.0	0.0	0.0	NODATA	NODATA	CY	NODATA	NODATA	CY	CY	NODATA	NODATA	UNK	CY	CY	CY	CY	CY	CY	0.0	0.0	0.0	0.0	1.0	0.0	0.0	0.0	0.0	0.0	NODATA	NODATA	NODATA	NODATA	i6-24	NODATA
cspG	b0990	JW0974	89107840	NODATA	NODATA	NODATA	NODATA	NODATA	0.0	0.0	1.0	0.0	0.0	whole_cell	0.0	0.0	0.0	NODATA	NODATA	CY	NODATA	NODATA	CY	CY	NODATA	NODATA	CY	CY	PE	CY	CY	CY	CY	0.0	0.0	0.0	0.0	1.0	0.0	0.0	0.0	0.0	0.0	NODATA	NODATA	NODATA	NODATA	i4-23	NODATA
gnsA	b4517	JW0976	89107842	NODATA	NODATA	NODATA	NODATA	NODATA	0.0	0.0	0.0	0.0	0.0	focus	0.0	0.0	0.0	NODATA	NODATA	NODATA	NODATA	NODATA	NODATA	CY	NODATA	NODATA	CY	CY	CY	UNK	CY	CY	CY	0.0	0.0	0.0	0.0	1.0	0.0	0.0	0.0	0.0	0.0	NODATA	NODATA	NODATA	NODATA	i5-24	NODATA
torR	b0995	JW0980	89107846	NODATA	NODATA	NODATA	NODATA	NODATA	0.0	0.0	0.0	0.0	0.0	whole_cell	0.0	1.0	0.0	NODATA	NODATA	CY	CY	NODATA	CY	CY	CY	NODATA	CY	CY	CY	CY	CY	CY	CY	0.0	0.0	0.0	0.0	1.0	0.0	0.0	0.0	0.0	0.0	NODATA	NODATA	NODATA	NODATA	i61-80	NODATA
torD	b0998	JW0983	89107849	NODATA	NODATA	NODATA	NODATA	NODATA	0.0	0.0	0.0	0.0	0.0	whole_cell	0.0	1.0	1.0	CY	NODATA	CY	CY	NODATA	CY	CY	CY	NODATA	CY	CY	CY	CY	NODATA	CY	CY	0.0	1.0	0.0	0.0	1.0	0.0	0.0	0.0	0.0	0.0	NODATA	o	NODATA	NODATA	o59-77	NODATA
cbpM	b0999	JW0984	89107850	NODATA	NODATA	NODATA	NODATA	NODATA	0.0	0.0	0.0	0.0	0.0	focus	0.0	0.0	0.0	NODATA	NODATA	NODATA	NODATA	NODATA	CY	CY	NODATA	NODATA	CY	CY	CY	CY	CY	CY	CY	0.0	0.0	0.0	0.0	1.0	0.0	0.0	0.0	0.0	0.0	NODATA	NODATA	NODATA	NODATA	o39-58	NODATA
cbpA	b1000	JW0985	89107851	NODATA	NODATA	NODATA	NODATA	NODATA	1.0	0.0	0.0	0.0	0.0	whole_cell	0.0	1.0	0.0	NODATA	NODATA	CY	CY	NODATA	CY	CY	CY	NODATA	CY	CY	PE	CY	NODATA	CY	CY	0.0	0.0	0.0	0.0	1.0	0.0	0.0	0.0	0.0	0.0	NODATA	NODATA	NODATA	NODATA	o241-260	NODATA
ymdF	b4518	JW5136	89107856	NODATA	NODATA	NODATA	NODATA	NODATA	0.0	0.0	0.0	0.0	0.0	NODATA	0.0	0.0	0.0	NODATA	NODATA	NODATA	NODATA	NODATA	UNK	CY	NODATA	NODATA	UNK	CY	CY	CY	EC	CY	CY	0.0	0.0	0.0	0.0	1.0	0.0	0.0	0.0	0.0	0.0	NODATA	NODATA	NODATA	NODATA	i36-54	NODATA
ycdH	b1007	JW5138	89107858	NODATA	NODATA	NODATA	NODATA	NODATA	0.0	0.0	0.0	0.0	0.0	NODATA	0.0	0.0	0.0	NODATA	NODATA	NODATA	NODATA	NODATA	UNK	CY	NODATA	NODATA	UNK	CY	CY	CY	CY	CY	CY	0.0	0.0	0.0	0.0	1.0	0.0	0.0	0.0	0.0	0.0	NODATA	NODATA	NODATA	NODATA	i87-106	NODATA
ycdL	b1011	JW5139	89107862	NODATA	NODATA	NODATA	NODATA	NODATA	0.0	0.0	0.0	0.0	0.0	NODATA	0.0	1.0	0.0	NODATA	NODATA	NODATA	NODATA	NODATA	CY	CY	NODATA	NODATA	UNK	CY	PE	CY	CY	CY	CY	0.0	0.0	0.0	0.0	1.0	0.0	0.0	0.0	0.0	0.0	NODATA	NODATA	NODATA	NODATA	i156-175	NODATA
ycdC	b1013	JW0998	89107864	NODATA	NODATA	NODATA	NODATA	NODATA	0.0	0.0	0.0	0.0	0.0	nucleoid	0.0	0.0	0.0	NODATA	NODATA	NODATA	NODATA	NODATA	CY	CY	NODATA	NODATA	CY	CY	CY	CY	CY	CY	CY	0.0	0.0	0.0	0.0	1.0	0.0	0.0	0.0	0.0	0.0	NODATA	NODATA	NODATA	NODATA	i146-165	NODATA
putA	b1014	JW0999	89107865	NODATA	NODATA	OM	NODATA	CY-IM	1.0	0.0	1.0	0.0	0.0	ring	0.0	1.0	0.0	NODATA	NODATA	NODATA	CY-IM	NODATA	CY	CY	CY	NODATA	CY	CY	CY	CY	CY	CY	CY	0.0	1.0	0.0	1.0	1.0	0.0	0.0	0.0	0.0	0.0	NODATA	i809-829	NODATA	i-203-222	o772-796	NODATA
phoH	b1020	JW1005	89107869	NODATA	NODATA	NODATA	NODATA	NODATA	0.0	0.0	0.0	0.0	0.0	whole_cell	0.0	1.0	0.0	CY	NODATA	CY	CY	NODATA	CY	CY	CY	NODATA	CY	CY	CY	CY	NODATA	CY	CY	0.0	0.0	0.0	0.0	1.0	0.0	0.0	0.0	0.0	0.0	NODATA	NODATA	NODATA	NODATA	o276-295	NODATA
insF-4	b1026	JW1012	89107875	NODATA	NODATA	NODATA	NODATA	NODATA	0.0	0.0	0.0	0.0	0.0	whole_cell	0.0	0.0	0.0	NODATA	NODATA	NODATA	NODATA	NODATA	NODATA	NODATA	NODATA	NODATA	UNK	CY	CY	CY	NODATA	CY	CY	0.0	0.0	0.0	0.0	1.0	0.0	0.0	0.0	0.0	0.0	NODATA	NODATA	NODATA	NODATA	i61-79	NODATA
insE-4	b1027	JW5144	89107876	NODATA	NODATA	NODATA	NODATA	NODATA	0.0	0.0	0.0	0.0	0.0	NODATA	0.0	0.0	0.0	NODATA	NODATA	NODATA	NODATA	NODATA	NODATA	NODATA	NODATA	NODATA	UNK	CY	CY	CY	NODATA	CY	CY	0.0	0.0	0.0	0.0	1.0	0.0	0.0	0.0	0.0	0.0	NODATA	NODATA	NODATA	NODATA	i54-73	NODATA
ycdW	b1033	JW5146	89107878	NODATA	NODATA	NODATA	NODATA	NODATA	0.0	0.0	0.0	0.0	0.0	whole_cell	0.0	0.0	0.0	NODATA	NODATA	NODATA	NODATA	NODATA	CY	CY	CY	NODATA	CY	CY	CY	CY	CY	CY	CY	0.0	0.0	0.0	1.0	1.0	0.0	0.0	0.0	0.0	0.0	NODATA	NODATA	NODATA	o-137-155	i57-76	NODATA
ycdX	b1034	JW1017	89107879	NODATA	NODATA	NODATA	NODATA	NODATA	1.0	0.0	0.0	0.0	0.0	whole_cell	0.0	0.0	0.0	NODATA	NODATA	NODATA	NODATA	NODATA	CY	CY	NODATA	NODATA	CY	CY	CY	EC	CY	CY	CY	0.0	0.0	0.0	0.0	1.0	0.0	0.0	0.0	0.0	0.0	NODATA	NODATA	NODATA	NODATA	o188-207	NODATA
ycdY	b1035	JW1018	89107880	NODATA	NODATA	NODATA	NODATA	NODATA	0.0	0.0	0.0	0.0	0.0	whole_cell	0.0	0.0	0.0	NODATA	NODATA	NODATA	NODATA	NODATA	CY	CY	NODATA	NODATA	UNK	CY	CY	CY	CY	CY	CY	0.0	0.0	0.0	0.0	1.0	0.0	0.0	0.0	0.0	0.0	NODATA	NODATA	NODATA	NODATA	o55-74	NODATA
csgE	b1039	JW1022	89107884	NODATA	NODATA	NODATA	NODATA	NODATA	0.0	0.0	0.0	0.0	0.0	whole_cell	0.0	0.0	1.0	NODATA	NODATA	NODATA	NODATA	NODATA	CY	PE	NODATA	NODATA	UNK	CY	CY	CY	CY	CY	CY	0.0	0.0	0.0	0.0	1.0	0.0	0.0	0.0	0.0	0.0	NODATA	NODATA	NODATA	NODATA	o54-72	n5-16c22
csgD	b1040	JW1023	89107885	NODATA	NODATA	NODATA	NODATA	NODATA	0.0	0.0	0.0	0.0	0.0	focus	0.0	0.0	0.0	NODATA	NODATA	NODATA	NODATA	NODATA	CY	CY	NODATA	NODATA	CY	CY	CY	CY	CY	CY	CY	0.0	0.0	0.0	0.0	1.0	0.0	0.0	0.0	0.0	0.0	NODATA	NODATA	NODATA	NODATA	i148-167	NODATA
insD_v2	UniqueToW3110	JW5899	89107889	NODATA	NODATA	NODATA	NODATA	NODATA	0.0	0.0	0.0	0.0	0.0	NODATA	0.0	0.0	0.0	NODATA	NODATA	NODATA	NODATA	NODATA	NODATA	NODATA	NODATA	NODATA	CY	CY	CY	CY	CY	CY	CY	0.0	0.0	0.0	0.0	1.0	0.0	0.0	0.0	0.0	0.0	NODATA	NODATA	NODATA	NODATA	o228-248	NODATA
ymdB	b1045	JW1032	89107892	NODATA	NODATA	NODATA	NODATA	NODATA	0.0	0.0	0.0	0.0	0.0	focus	0.0	0.0	0.0	NODATA	NODATA	NODATA	NODATA	NODATA	UNK	CY	NODATA	NODATA	UNK	CY	CY	CY	IM	CY	CY	0.0	0.0	0.0	0.0	1.0	0.0	0.0	0.0	0.0	0.0	NODATA	NODATA	NODATA	NODATA	i44-62	NODATA
msyB	b1051	JW1039	89107898	NODATA	NODATA	NODATA	NODATA	NODATA	1.0	0.0	0.0	0.0	0.0	whole_cell	0.0	0.0	0.0	NODATA	NODATA	NODATA	NODATA	NODATA	CY	CY	NODATA	NODATA	CY	CY	CY	IM	IM	CY	CY	0.0	0.0	0.0	0.0	1.0	0.0	0.0	0.0	0.0	0.0	NODATA	NODATA	NODATA	NODATA	o61-79	NODATA
yceA	b1055	JW1042	89107901	NODATA	NODATA	NODATA	NODATA	NODATA	0.0	0.0	0.0	0.0	0.0	whole_cell	0.0	0.0	0.0	NODATA	NODATA	NODATA	NODATA	NODATA	CY	CY	NODATA	NODATA	CY	CY	CY	CY	IM	CY	CY	0.0	0.0	0.0	1.0	1.0	0.0	0.0	0.0	0.0	0.0	NODATA	NODATA	NODATA	i-44-61	i48-67	NODATA
solA	b1059	JW1046	89107905	NODATA	NODATA	NODATA	NODATA	NODATA	0.0	0.0	0.0	0.0	0.0	whole_cell	0.0	0.0	0.0	NODATA	NODATA	NODATA	NODATA	NODATA	CY	CY	NODATA	NODATA	CY	CY	CY	CY	CY	CY	CY	0.0	0.0	0.0	1.0	1.0	0.0	0.0	0.0	0.0	0.0	NODATA	NODATA	NODATA	i-6-30	i294-313	NODATA
dinI	b1061	JW1048	89107907	NODATA	NODATA	NODATA	NODATA	NODATA	0.0	0.0	0.0	0.0	0.0	NODATA	0.0	1.0	0.0	NODATA	NODATA	NODATA	CY	NODATA	CY	CY	CY	NODATA	UNK	CY	CY	CY	IM	CY	CY	0.0	0.0	0.0	0.0	1.0	0.0	0.0	0.0	0.0	0.0	NODATA	NODATA	NODATA	NODATA	i5-24	NODATA
pyrC	b1062	JW1049	89107908	NODATA	NODATA	CY	NODATA	NODATA	1.0	0.0	1.0	0.0	0.0	whole_cell	0.0	1.0	0.0	NODATA	NODATA	NODATA	CY	NODATA	CY	CY	CY	NODATA	CY	CY	CY	CY	CY	CY	CY	0.0	0.0	0.0	0.0	1.0	0.0	0.0	0.0	0.0	0.0	NODATA	NODATA	NODATA	NODATA	o274-293	NODATA
rimJ	b1066	JW1053	89107912	NODATA	NODATA	NODATA	NODATA	NODATA	0.0	0.0	0.0	0.0	0.0	whole_cell	0.0	0.0	0.0	NODATA	NODATA	CY	CY	NODATA	CY	CY	CY	NODATA	CY	CY	CY	CY	NODATA	CY	CY	0.0	0.0	0.0	0.0	1.0	0.0	0.0	0.0	0.0	0.0	NODATA	NODATA	NODATA	NODATA	i44-62	NODATA
mviM	b1068	JW1055	89107914	NODATA	NODATA	NODATA	NODATA	NODATA	0.0	0.0	0.0	0.0	0.0	focus	0.0	0.0	0.0	NODATA	NODATA	NODATA	NODATA	NODATA	CY	PE	NODATA	NODATA	UNK	CY	CY	CY	CY	CY	CY	0.0	0.0	0.0	1.0	1.0	0.0	0.0	0.0	0.0	0.0	NODATA	NODATA	NODATA	i-6-25	i43-62	n6-14c26
rne	b1084	JW1071	89107930	NODATA	NODATA	IM	NODATA	CY	1.0	0.0	1.0	0.0	0.0	membrane_&_focus	0.0	1.0	1.0	NODATA	NODATA	CY	CY	NODATA	CY	CY	CY	NODATA	CY	CY	CY	CY	NODATA	CY	CY	1.0	1.0	0.0	0.0	1.0	0.0	0.0	0.0	0.0	0.0	i113-130o	o	NODATA	NODATA	i42-61	NODATA
rluC	b1086	JW1072	89107932	NODATA	NODATA	NODATA	NODATA	NODATA	0.0	0.0	0.0	0.0	0.0	focus	0.0	0.0	0.0	NODATA	NODATA	NODATA	CY	NODATA	CY	CY	CY	NODATA	CY	CY	CY	CY	CY	CY	CY	0.0	0.0	0.0	0.0	1.0	0.0	0.0	0.0	0.0	0.0	NODATA	NODATA	NODATA	NODATA	i267-286	NODATA
yceF	b1087	JW5155	89107933	NODATA	NODATA	NODATA	NODATA	NODATA	0.0	0.0	0.0	0.0	0.0	whole_cell	0.0	0.0	0.0	NODATA	NODATA	CY	NODATA	NODATA	CY	CY	NODATA	NODATA	CY	CY	CY	CY	IM	CY	CY	0.0	0.0	0.0	1.0	1.0	0.0	0.0	0.0	0.0	0.0	NODATA	NODATA	NODATA	i-95-112	i61-79	NODATA
yceD	b1088	JW1074	89107934	NODATA	NODATA	CY	NODATA	NODATA	0.0	0.0	1.0	0.0	0.0	whole_cell	0.0	0.0	0.0	NODATA	NODATA	NODATA	NODATA	NODATA	CY	CY	NODATA	NODATA	CY	CY	CY	UNK	CY	CY	CY	0.0	0.0	0.0	0.0	1.0	0.0	0.0	0.0	0.0	0.0	NODATA	NODATA	NODATA	NODATA	i101-120	NODATA
rpmF	b1089	JW1075	89107935	NODATA	NODATA	NODATA	NODATA	CY	0.0	0.0	0.0	0.0	0.0	whole_cell	0.0	1.0	0.0	NODATA	NODATA	NODATA	CY	NODATA	CY	CY	CY	NODATA	UNK	CY	CY	CY	CY	CY	CY	0.0	0.0	0.0	0.0	1.0	0.0	0.0	0.0	0.0	0.0	NODATA	NODATA	NODATA	NODATA	i18-37	NODATA
fabH	b1091	JW1077	89107937	NODATA	NODATA	CY	NODATA	NODATA	1.0	0.0	1.0	0.0	0.0	whole_cell	0.0	0.0	0.0	NODATA	NODATA	CY	CY	NODATA	CY	NODATA	CY	NODATA	CY	CY	CY	CY	NODATA	CY	CY	0.0	1.0	0.0	2.0	1.0	0.0	0.0	0.0	2.0	0.0	NODATA	i150-170	NODATA	o-105-121-152-168	i61-83	NODATA
fabD	b1092	JW1078	89107938	NODATA	NODATA	CY	NODATA	NODATA	1.0	1.0	1.0	0.0	0.0	whole_cell	0.0	0.0	0.0	NODATA	NODATA	NODATA	CY	NODATA	CY	CY	CY	NODATA	UNK	CY	CY	CY	CY	CY	CY	0.0	0.0	0.0	1.0	1.0	0.0	0.0	0.0	0.0	0.0	NODATA	NODATA	NODATA	o-86-105	o57-75	NODATA
fabG	b1093	JW1079	89107939	NODATA	NODATA	CY	NODATA	NODATA	1.0	0.0	1.0	0.0	0.0	whole_cell	0.0	1.0	0.0	NODATA	NODATA	NODATA	CY	NODATA	CY	CY	CY	NODATA	CY	CY	CY	CY	CY	CY	CY	0.0	0.0	0.0	0.0	1.0	0.0	0.0	0.0	0.0	0.0	NODATA	NODATA	NODATA	NODATA	i61-79	NODATA
acpP	b1094	JW1080	89107940	NODATA	NODATA	CY	NODATA	NODATA	0.0	0.0	1.0	0.0	0.0	whole_cell	0.0	1.0	0.0	NODATA	NODATA	CY	CY	NODATA	CY	CY	NODATA	NODATA	CY	CY	CY	CY	NODATA	CY	CY	0.0	0.0	0.0	0.0	1.0	0.0	0.0	0.0	0.0	0.0	NODATA	NODATA	NODATA	NODATA	i5-24	NODATA
fabF	b1095	JW1081	89107941	NODATA	NODATA	PE	NODATA	NODATA	1.0	0.0	1.0	0.0	0.0	whole_cell	0.0	1.0	0.0	NODATA	NODATA	NODATA	CY	NODATA	CY	PE	CY	NODATA	CY	CY	CY	CY	CY	CY	CY	0.0	1.0	0.0	1.0	1.0	0.0	0.0	0.0	0.0	0.0	NODATA	o	NODATA	o-147-166	o335-355	n6-15c20
pabC	b1096	JW1082	89107942	NODATA	NODATA	NODATA	NODATA	NODATA	0.0	0.0	0.0	0.0	0.0	whole_cell	0.0	1.0	1.0	NODATA	NODATA	NODATA	NODATA	NODATA	CY	CY	NODATA	NODATA	UNK	CY	CY	CY	CY	CY	CY	0.0	1.0	0.0	0.0	1.0	0.0	0.0	0.0	0.0	0.0	NODATA	o	NODATA	NODATA	i194-213	NODATA
tmk	b1098	JW1084	89107944	NODATA	NODATA	NODATA	NODATA	NODATA	0.0	0.0	0.0	0.0	0.0	whole_cell	0.0	0.0	0.0	NODATA	NODATA	NODATA	NODATA	NODATA	CY	CY	NODATA	NODATA	CY	CY	CY	CY	CY	CY	CY	0.0	0.0	0.0	0.0	1.0	0.0	0.0	0.0	0.0	0.0	NODATA	NODATA	NODATA	NODATA	o135-154	NODATA
holB	b1099	JW1085	89107945	NODATA	NODATA	NODATA	NODATA	NODATA	0.0	0.0	0.0	0.0	0.0	whole_cell	0.0	1.0	1.0	NODATA	NODATA	NODATA	CY	NODATA	CY	CY	CY	NODATA	UNK	CY	CY	CY	CY	CY	CY	0.0	0.0	0.0	0.0	1.0	0.0	0.0	0.0	0.0	0.0	NODATA	NODATA	NODATA	NODATA	i35-54	NODATA
ycfH	b1100	JW1086	89107946	NODATA	NODATA	CY	NODATA	NODATA	1.0	0.0	1.0	0.0	0.0	whole_cell	0.0	0.0	0.0	NODATA	NODATA	NODATA	NODATA	NODATA	CY	CY	NODATA	NODATA	CY	CY	CY	CY	EC	CY	CY	0.0	0.0	0.0	1.0	1.0	0.0	0.0	0.0	0.0	0.0	NODATA	NODATA	NODATA	o-163-180	i57-76	NODATA
hinT	b1103	JW1089	89107949	NODATA	NODATA	NODATA	NODATA	NODATA	0.0	0.0	0.0	0.0	0.0	whole_cell	0.0	0.0	0.0	NODATA	NODATA	NODATA	NODATA	NODATA	CY	CY	NODATA	NODATA	CY	CY	CY	CY	CY	CY	CY	0.0	0.0	0.0	0.0	1.0	0.0	0.0	0.0	0.0	0.0	NODATA	NODATA	NODATA	NODATA	o45-64	NODATA
ycfN	b1106	JW1092	89107952	NODATA	NODATA	NODATA	NODATA	NODATA	0.0	0.0	0.0	0.0	0.0	whole_cell	0.0	0.0	0.0	NODATA	NODATA	NODATA	NODATA	NODATA	CY	CY	NODATA	NODATA	CY	CY	CY	CY	CY	CY	CY	0.0	0.0	0.0	0.0	1.0	0.0	0.0	0.0	0.0	0.0	NODATA	NODATA	NODATA	NODATA	o193-216	NODATA
nagZ	b1107	JW1093	89107953	NODATA	NODATA	CY	NODATA	NODATA	1.0	0.0	1.0	0.0	0.0	whole_cell	0.0	0.0	0.0	CY	NODATA	CY	NODATA	NODATA	CY	CY	NODATA	NODATA	CY	CY	CY	CY	NODATA	CY	CY	0.0	0.0	0.0	0.0	1.0	0.0	0.0	0.0	0.0	0.0	NODATA	NODATA	NODATA	NODATA	o265-283	NODATA
ycfP	b1108	JW5158	89107954	NODATA	NODATA	CY	NODATA	NODATA	0.0	0.0	1.0	0.0	0.0	whole_cell	0.0	0.0	0.0	NODATA	NODATA	NODATA	NODATA	NODATA	CY	CY	NODATA	NODATA	CY	CY	CY	UNK	IM	CY	CY	0.0	0.0	0.0	0.0	1.0	0.0	0.0	0.0	0.0	0.0	NODATA	NODATA	NODATA	NODATA	i61-80	NODATA
ycfQ	b1111	JW5159	89107957	NODATA	NODATA	NODATA	NODATA	NODATA	0.0	0.0	0.0	0.0	0.0	whole_cell	0.0	0.0	0.0	NODATA	NODATA	NODATA	NODATA	NODATA	CY	CY	NODATA	NODATA	CY	CY	CY	CY	CY	CY	CY	0.0	0.0	0.0	0.0	1.0	0.0	0.0	0.0	0.0	0.0	NODATA	NODATA	NODATA	NODATA	o144-162	NODATA
mfd	b1114	JW1100	89107960	NODATA	NODATA	NODATA	NODATA	NODATA	1.0	0.0	0.0	0.0	0.0	whole_cell	0.0	1.0	0.0	NODATA	NODATA	NODATA	CY	NODATA	CY	CY	CY	NODATA	CY	CY	CY	CY	CY	CY	CY	0.0	0.0	0.0	0.0	1.0	0.0	0.0	0.0	0.0	0.0	NODATA	NODATA	NODATA	NODATA	i1066-1089	NODATA
nagK	b1119	JW1105	89107965	NODATA	NODATA	NODATA	NODATA	NODATA	1.0	0.0	0.0	0.0	0.0	whole_cell	0.0	0.0	0.0	NODATA	NODATA	NODATA	CY	NODATA	CY	NODATA	NODATA	NODATA	CY	CY	CY	CY	FB	CY	CY	0.0	1.0	0.0	2.0	1.0	0.0	0.0	0.0	2.0	0.0	NODATA	i122-142	NODATA	i-122-140-248-266	i46-65	NODATA
cobB	b1120	JW1106	89107966	NODATA	NODATA	NODATA	NODATA	NODATA	1.0	0.0	0.0	0.0	0.0	whole_cell	0.0	0.0	0.0	NODATA	NODATA	CY	NODATA	NODATA	CY	NODATA	NODATA	NODATA	CY	CY	CY	CY	CY	CY	CY	0.0	0.0	0.0	1.0	1.0	0.0	0.0	0.0	0.0	0.0	NODATA	NODATA	NODATA	o-200-217	o213-232	n43-51c55
potA	b1126	JW1112	89107972	NODATA	NODATA	IM	NODATA	PE	0.0	0.0	1.0	0.0	0.0	whole_cell	0.0	0.0	1.0	NODATA	NODATA	IM	CY	NODATA	IM	CY	CY	NODATA	CY	CY	CY	IM	IM	CY	CY	0.0	0.0	0.0	0.0	1.0	0.0	0.0	0.0	0.0	0.0	NODATA	NODATA	NODATA	NODATA	i306-325	NODATA
pepT	b1127	JW1113	89107973	NODATA	NODATA	NODATA	NODATA	NODATA	1.0	0.0	0.0	0.0	0.0	focus	0.0	1.0	0.0	NODATA	NODATA	CY	NODATA	NODATA	CY	CY	NODATA	NODATA	CY	CY	CY	CY	EC	CY	CY	0.0	0.0	0.0	0.0	1.0	0.0	0.0	0.0	0.0	0.0	NODATA	NODATA	NODATA	NODATA	i332-351	NODATA
ycfD	b1128	JW1114	89107974	NODATA	NODATA	NODATA	NODATA	NODATA	1.0	0.0	0.0	0.0	0.0	whole_cell	0.0	0.0	0.0	NODATA	NODATA	NODATA	NODATA	NODATA	CY	CY	NODATA	NODATA	CY	CY	CY	CY	CY	CY	CY	0.0	0.0	0.0	0.0	1.0	0.0	0.0	0.0	0.0	0.0	NODATA	NODATA	NODATA	NODATA	i299-317	NODATA
phoP	b1130	JW1116	89107976	NODATA	NODATA	CY	NODATA	NODATA	0.0	0.0	1.0	0.0	0.0	whole_cell	0.0	1.0	0.0	NODATA	NODATA	CY	CY	NODATA	CY	CY	CY	NODATA	CY	CY	CY	CY	CY	CY	CY	0.0	0.0	0.0	0.0	1.0	0.0	0.0	0.0	0.0	0.0	NODATA	NODATA	NODATA	NODATA	i61-81	NODATA
purB	b1131	JW1117	89107977	NODATA	NODATA	CY	NODATA	NODATA	1.0	0.0	1.0	0.0	0.0	focus	0.0	1.0	0.0	NODATA	NODATA	NODATA	CY	NODATA	CY	CY	CY	NODATA	UNK	CY	CY	CY	CY	CY	CY	0.0	0.0	0.0	1.0	1.0	0.0	0.0	0.0	0.0	0.0	NODATA	NODATA	NODATA	i-56-73	o249-268	NODATA
trmU	b1133	JW1119	89107979	NODATA	NODATA	NODATA	NODATA	NODATA	1.0	0.0	0.0	0.0	0.0	whole_cell	0.0	0.0	0.0	NODATA	NODATA	CY	CY	NODATA	CY	CY	CY	NODATA	CY	CY	CY	CY	NODATA	CY	CY	0.0	0.0	0.0	1.0	1.0	0.0	0.0	0.0	0.0	0.0	NODATA	NODATA	NODATA	i-8-25	i61-80	NODATA
ymfB	b1134	JW1120	89107980	NODATA	NODATA	NODATA	NODATA	NODATA	0.0	0.0	0.0	0.0	0.0	whole_cell	0.0	0.0	0.0	NODATA	NODATA	NODATA	NODATA	NODATA	CY	CY	NODATA	NODATA	CY	CY	CY	CY	EC	CY	CY	0.0	0.0	0.0	0.0	1.0	0.0	0.0	0.0	0.0	0.0	NODATA	NODATA	NODATA	NODATA	i94-113	NODATA
ymfC	b1135	JW1121	89107981	NODATA	NODATA	NODATA	NODATA	NODATA	0.0	0.0	0.0	0.0	0.0	whole_cell	0.0	0.0	0.0	NODATA	NODATA	NODATA	NODATA	NODATA	CY	CY	NODATA	NODATA	UNK	CY	PE	CY	CY	CY	CY	0.0	0.0	0.0	0.0	1.0	0.0	0.0	0.0	0.0	0.0	NODATA	NODATA	NODATA	NODATA	o139-158	NODATA
icd	b1136	JW1122	89107982	NODATA	NODATA	CY	NODATA	NODATA	1.0	1.0	1.0	0.0	0.0	whole_cell	0.0	1.0	0.0	NODATA	NODATA	NODATA	NODATA	NODATA	CY	CY	NODATA	NODATA	CY	CY	CY	CY	CY	CY	CY	0.0	0.0	0.0	0.0	1.0	0.0	0.0	0.0	0.0	0.0	NODATA	NODATA	NODATA	NODATA	o346-366	NODATA
ymfD	b1137	JW1123	89107983	NODATA	NODATA	NODATA	NODATA	NODATA	0.0	0.0	0.0	0.0	0.0	whole_cell	0.0	0.0	0.0	NODATA	NODATA	NODATA	NODATA	NODATA	CY	CY	NODATA	NODATA	UNK	OM	CY	CY	CY	CY	CY	0.0	0.0	0.0	0.0	1.0	0.0	0.0	0.0	0.0	0.0	NODATA	NODATA	NODATA	NODATA	i40-59	NODATA
lit	b1139	JW1125	89107985	NODATA	NODATA	NODATA	NODATA	NODATA	0.0	0.0	0.0	0.0	0.0	whole_cell	0.0	0.0	0.0	NODATA	NODATA	NODATA	NODATA	IM	IM	NODATA	NODATA	NODATA	CY	CY	CY	IM	IM	CY	CY	1.0	0.0	0.0	1.0	1.0	0.0	0.0	0.0	0.0	0.0	i61-81o	NODATA	NODATA	i-61-81	i58-77	NODATA
intE	b1140	JW1126	89107986	NODATA	NODATA	NODATA	NODATA	NODATA	0.0	0.0	0.0	0.0	0.0	nucleoid_&_focus	0.0	0.0	0.0	NODATA	NODATA	NODATA	NODATA	NODATA	CY	CY	NODATA	NODATA	UNK	CY	OM	CY	CY	CY	CY	0.0	0.0	0.0	0.0	1.0	0.0	0.0	0.0	0.0	0.0	NODATA	NODATA	NODATA	NODATA	i61-79	NODATA
ymfG	b1141	JW1127	89107987	NODATA	NODATA	NODATA	NODATA	NODATA	0.0	0.0	0.0	0.0	0.0	nucleoid	0.0	0.0	0.0	NODATA	NODATA	NODATA	NODATA	NODATA	UNK	CY	NODATA	NODATA	UNK	PE	CY	CY	CY	CY	CY	0.0	0.0	0.0	0.0	1.0	0.0	0.0	0.0	0.0	0.0	NODATA	NODATA	NODATA	NODATA	i44-62	NODATA
ymfJ	b1144	JW1130	89107990	NODATA	NODATA	NODATA	NODATA	CY	0.0	0.0	0.0	0.0	0.0	whole_cell	0.0	0.0	0.0	NODATA	NODATA	NODATA	NODATA	NODATA	CY	NODATA	NODATA	NODATA	CY	CY	CY	UNK	CY	CY	CY	0.0	0.0	0.0	0.0	1.0	0.0	0.0	0.0	0.0	0.0	NODATA	NODATA	NODATA	NODATA	i33-51	NODATA
ymfK	b1145	JW1131	89107991	NODATA	NODATA	NODATA	NODATA	NODATA	0.0	0.0	0.0	0.0	0.0	whole_cell	0.0	1.0	0.0	NODATA	NODATA	NODATA	NODATA	NODATA	UNK	CY	NODATA	NODATA	UNK	CY	CY	CY	CY	CY	CY	0.0	0.0	0.0	1.0	1.0	0.0	0.0	0.0	0.0	0.0	NODATA	NODATA	NODATA	o-199-215	i57-75	NODATA
ymfL	b1147	JW1133	89107993	NODATA	NODATA	NODATA	NODATA	NODATA	0.0	0.0	0.0	0.0	0.0	focus	0.0	0.0	0.0	NODATA	NODATA	NODATA	NODATA	NODATA	CY	CY	NODATA	NODATA	CY	CY	CY	UNK	CY	CY	CY	0.0	0.0	0.0	0.0	1.0	0.0	0.0	0.0	0.0	0.0	NODATA	NODATA	NODATA	NODATA	i56-74	NODATA
ymfN	b1149	JW1135	89107995	NODATA	NODATA	NODATA	NODATA	NODATA	0.0	0.0	0.0	0.0	0.0	whole_cell	0.0	0.0	0.0	NODATA	NODATA	NODATA	NODATA	NODATA	CY	CY	NODATA	NODATA	UNK	CY	PE	CY	CY	CY	CY	0.0	0.0	0.0	0.0	1.0	0.0	0.0	0.0	0.0	0.0	NODATA	NODATA	NODATA	NODATA	o61-81	NODATA
ymfP	b1152	JW5170	89107998	NODATA	NODATA	NODATA	NODATA	NODATA	0.0	0.0	0.0	0.0	0.0	NODATA	0.0	0.0	0.0	NODATA	NODATA	NODATA	NODATA	NODATA	CY	CY	NODATA	NODATA	CY	CY	CY	UNK	CY	CY	CY	0.0	0.0	0.0	0.0	1.0	0.0	0.0	0.0	0.0	0.0	NODATA	NODATA	NODATA	NODATA	o61-81	NODATA
ymfS	b1155	JW5171	89108001	NODATA	NODATA	NODATA	NODATA	NODATA	0.0	0.0	0.0	0.0	0.0	whole_cell	0.0	0.0	0.0	NODATA	NODATA	NODATA	NODATA	NODATA	CY	CY	NODATA	NODATA	UNK	CY	CY	CY	CY	CY	CY	0.0	0.0	0.0	0.0	1.0	0.0	0.0	0.0	0.0	0.0	NODATA	NODATA	NODATA	NODATA	i61-79	NODATA
tfaE	b1156	JW1142	89108002	NODATA	NODATA	NODATA	NODATA	NODATA	1.0	0.0	0.0	0.0	0.0	whole_cell	0.0	0.0	0.0	NODATA	NODATA	NODATA	NODATA	NODATA	NODATA	CY	NODATA	NODATA	UNK	CY	PE	CY	CY	CY	CY	0.0	0.0	0.0	0.0	1.0	0.0	0.0	0.0	0.0	0.0	NODATA	NODATA	NODATA	NODATA	i131-149	NODATA
pin	b1158	JW1144	89108003	NODATA	NODATA	NODATA	NODATA	NODATA	0.0	0.0	0.0	0.0	0.0	focus	0.0	0.0	0.0	NODATA	NODATA	NODATA	NODATA	NODATA	CY	CY	NODATA	NODATA	UNK	CY	CY	CY	CY	CY	CY	0.0	0.0	0.0	0.0	1.0	0.0	0.0	0.0	0.0	0.0	NODATA	NODATA	NODATA	NODATA	o101-125	NODATA
mcrA	b1159	JW1145	89108004	NODATA	NODATA	NODATA	NODATA	NODATA	0.0	0.0	0.0	0.0	0.0	whole_cell	0.0	0.0	0.0	NODATA	NODATA	NODATA	NODATA	NODATA	CY	CY	NODATA	NODATA	CY	CY	CY	CY	EC	CY	CY	0.0	0.0	0.0	0.0	1.0	0.0	0.0	0.0	0.0	0.0	NODATA	NODATA	NODATA	NODATA	i207-225	NODATA
ycgE	b1162	JW1149	89108007	NODATA	NODATA	NODATA	NODATA	NODATA	0.0	0.0	0.0	0.0	0.0	focus	0.0	0.0	0.0	NODATA	NODATA	NODATA	NODATA	NODATA	CY	CY	NODATA	NODATA	CY	CY	CY	CY	CY	CY	CY	0.0	0.0	0.0	0.0	1.0	0.0	0.0	0.0	0.0	0.0	NODATA	NODATA	NODATA	NODATA	i61-79	NODATA
ymgB	b1166	JW1153	89108011	NODATA	NODATA	NODATA	NODATA	NODATA	0.0	0.0	0.0	0.0	0.0	whole_cell	0.0	0.0	0.0	NODATA	NODATA	NODATA	NODATA	NODATA	CY	CY	NODATA	NODATA	CY	CY	CY	UNK	CY	CY	CY	0.0	0.0	0.0	0.0	1.0	0.0	0.0	0.0	0.0	0.0	NODATA	NODATA	NODATA	NODATA	i44-62	NODATA
ymgC	b1167	JW1154	89108012	NODATA	NODATA	NODATA	NODATA	NODATA	0.0	0.0	0.0	0.0	0.0	whole_cell	0.0	0.0	0.0	NODATA	NODATA	NODATA	NODATA	NODATA	CY	CY	NODATA	NODATA	CY	CY	CY	UNK	CY	CY	CY	0.0	0.0	0.0	0.0	1.0	0.0	0.0	0.0	0.0	0.0	NODATA	NODATA	NODATA	NODATA	i9-27	NODATA
minE	b1174	JW1163	89108019	NODATA	NODATA	CY	NODATA	NODATA	1.0	0.0	1.0	0.0	0.0	whole_cell	0.0	1.0	0.0	NODATA	NODATA	NODATA	CY-IM	NODATA	CY	CY	CY	NODATA	CY	CY	CY	CY	IM	CY	CY	0.0	0.0	0.0	0.0	1.0	0.0	0.0	0.0	0.0	0.0	NODATA	NODATA	NODATA	NODATA	i54-72	NODATA
minD	b1175	JW1164	89108020	NODATA	NODATA	CY	NODATA	NODATA	1.0	1.0	1.0	0.0	0.0	whole_cell	0.0	1.0	0.0	NODATA	NODATA	IM	IM	NODATA	IM	CY	IM	NODATA	CY	CY	CY	IM	NODATA	CY	CY	0.0	0.0	0.0	0.0	1.0	0.0	0.0	0.0	0.0	0.0	NODATA	NODATA	NODATA	NODATA	o200-218	NODATA
minC	b1176	JW1165	89108021	NODATA	NODATA	NODATA	NODATA	NODATA	0.0	0.0	0.0	0.0	0.0	whole_cell	0.0	1.0	0.0	NODATA	NODATA	NODATA	CY-IM	NODATA	CY	CY	CY	NODATA	CY	CY	CY	IM	IM	CY	CY	0.0	0.0	0.0	0.0	1.0	0.0	0.0	0.0	0.0	0.0	NODATA	NODATA	NODATA	NODATA	o153-172	NODATA
ycgM	b1180	JW1169	89108025	NODATA	NODATA	NODATA	NODATA	NODATA	1.0	0.0	0.0	0.0	0.0	no_GFP_signal	0.0	0.0	0.0	NODATA	NODATA	NODATA	NODATA	NODATA	UNK	CY	NODATA	NODATA	UNK	PE	CY	CY	CY	CY	CY	0.0	0.0	0.0	0.0	1.0	0.0	0.0	0.0	0.0	0.0	NODATA	NODATA	NODATA	NODATA	i141-160	NODATA
ycgN	b1181	JW5180	89108026	NODATA	NODATA	NODATA	NODATA	NODATA	0.0	0.0	0.0	0.0	0.0	no_GFP_signal	0.0	0.0	0.0	NODATA	NODATA	NODATA	NODATA	NODATA	CY	CY	NODATA	NODATA	CY	CY	CY	CY	IM	CY	CY	0.0	0.0	0.0	0.0	1.0	0.0	0.0	0.0	0.0	0.0	NODATA	NODATA	NODATA	NODATA	i60-79	NODATA
umuC	b1184	JW1173	89108029	NODATA	NODATA	NODATA	NODATA	NODATA	0.0	0.0	0.0	0.0	0.0	whole_cell	0.0	1.0	1.0	NODATA	NODATA	NODATA	CY	NODATA	CY	CY	CY	NODATA	CY	CY	CY	IM	CY	CY	CY	0.0	0.0	0.0	0.0	1.0	0.0	0.0	0.0	0.0	0.0	NODATA	NODATA	NODATA	NODATA	i56-74	NODATA
fadR	b1187	JW1176	89108032	NODATA	NODATA	NODATA	NODATA	NODATA	0.0	0.0	0.0	0.0	0.0	whole_cell	0.0	1.0	0.0	NODATA	NODATA	CY	CY	NODATA	CY	NODATA	CY	NODATA	UNK	CY	CY	CY	CY	CY	CY	0.0	0.0	0.0	1.0	1.0	0.0	0.0	0.0	0.0	0.0	NODATA	NODATA	NODATA	o-151-168	i47-65	NODATA
ycgB	b1188	JW1177	89108033	NODATA	NODATA	NODATA	NODATA	NODATA	1.0	0.0	0.0	0.0	0.0	whole_cell	0.0	0.0	0.0	NODATA	NODATA	NODATA	NODATA	NODATA	CY	CY	NODATA	NODATA	CY	CY	CY	CY	CY	CY	CY	0.0	0.0	0.0	0.0	1.0	0.0	0.0	0.0	0.0	0.0	NODATA	NODATA	NODATA	NODATA	o57-76	NODATA
dadA	b1189	JW1178	89108034	NODATA	NODATA	OM	NODATA	CY	0.0	0.0	1.0	0.0	0.0	membrane	0.0	1.0	0.0	NODATA	NODATA	IM	NODATA	IM	IM	CY	NODATA	NODATA	CY	CY	CY	IM	NODATA	CY	CY	0.0	0.0	0.0	0.0	2.0	0.0	0.0	0.0	0.0	2.0	NODATA	NODATA	NODATA	NODATA	i4-22377-396	n3-11c16
dadX	b1190	JW1179	89108035	NODATA	NODATA	NODATA	NODATA	NODATA	0.0	0.0	0.0	0.0	0.0	whole_cell	0.0	0.0	0.0	CY	NODATA	NODATA	NODATA	NODATA	CY	CY	NODATA	NODATA	CY	CY	CY	CY	CY	CY	CY	0.0	0.0	0.0	0.0	1.0	0.0	0.0	0.0	0.0	0.0	NODATA	NODATA	NODATA	NODATA	i61-82	NODATA
ldcA	b1192	JW1181	89108037	NODATA	NODATA	NODATA	NODATA	NODATA	0.0	0.0	0.0	0.0	0.0	whole_cell	0.0	0.0	0.0	NODATA	NODATA	CY	CY	NODATA	CY-M	CY	CY	NODATA	UNK	CY	CY	CY	NODATA	CY	CY	0.0	0.0	0.0	0.0	1.0	0.0	0.0	0.0	0.0	0.0	NODATA	NODATA	NODATA	NODATA	i58-77	NODATA
dhaH	b1198	JW5185	89108043	NODATA	NODATA	CY	NODATA	NODATA	0.0	1.0	0.0	0.0	0.0	whole_cell	0.0	0.0	1.0	NODATA	NODATA	NODATA	NODATA	NODATA	CY	CY	NODATA	NODATA	CY	CY	CY	CY	CY	CY	CY	0.0	0.0	0.0	0.0	1.0	0.0	0.0	0.0	0.0	0.0	NODATA	NODATA	NODATA	NODATA	i60-78	NODATA
dhaL	b1199	JW5186	89108044	NODATA	NODATA	CY	NODATA	NODATA	0.0	0.0	0.0	0.0	0.0	whole_cell	0.0	1.0	1.0	NODATA	NODATA	NODATA	NODATA	NODATA	CY	NODATA	NODATA	NODATA	UNK	CY	CY	CY	CY	CY	CY	0.0	0.0	0.0	1.0	1.0	0.0	0.0	0.0	0.0	0.0	NODATA	NODATA	NODATA	o-70-89	i127-151	NODATA
dhaK	b1200	JW5187	89108045	NODATA	NODATA	NODATA	NODATA	NODATA	0.0	0.0	0.0	0.0	0.0	whole_cell	0.0	1.0	1.0	NODATA	NODATA	NODATA	NODATA	NODATA	CY	CY	NODATA	NODATA	UNK	CY	CY	CY	CY	CY	CY	0.0	0.0	0.0	0.0	1.0	0.0	0.0	0.0	0.0	0.0	NODATA	NODATA	NODATA	NODATA	i61-82	NODATA
dhaR	b1201	JW5188	89108046	NODATA	NODATA	NODATA	NODATA	NODATA	0.0	0.0	0.0	0.0	0.0	focus	0.0	1.0	0.0	NODATA	NODATA	NODATA	NODATA	NODATA	CY	CY	NODATA	NODATA	UNK	CY	CY	CY	CY	CY	CY	0.0	1.0	0.0	0.0	1.0	0.0	0.0	0.0	0.0	0.0	NODATA	o	NODATA	NODATA	i53-77	NODATA
ychF	b1203	JW1194	89108048	NODATA	NODATA	CY	NODATA	NODATA	0.0	1.0	1.0	0.0	0.0	whole_cell	0.0	0.0	0.0	NODATA	NODATA	NODATA	NODATA	NODATA	CY	CY	NODATA	NODATA	CY	CY	CY	CY	CY	CY	CY	0.0	0.0	0.0	0.0	1.0	0.0	0.0	0.0	0.0	0.0	NODATA	NODATA	NODATA	NODATA	i61-80	NODATA
pth	b1204	JW1195	89108049	NODATA	NODATA	NODATA	NODATA	NODATA	1.0	0.0	0.0	0.0	0.0	whole_cell	0.0	0.0	0.0	NODATA	NODATA	CY	CY	NODATA	CY	PE	CY	NODATA	IM	CY	CY	CY	NODATA	CY	CY	0.0	0.0	0.0	0.0	1.0	0.0	0.0	0.0	0.0	0.0	NODATA	NODATA	NODATA	NODATA	i61-79	NODATA
prsA	b1207	JW1198	89108052	NODATA	NODATA	CY	NODATA	NODATA	1.0	0.0	1.0	0.0	0.0	whole_cell	0.0	1.0	0.0	NODATA	NODATA	CY	NODATA	NODATA	CY	CY	NODATA	NODATA	CY	CY	CY	CY	NODATA	CY	CY	0.0	0.0	0.0	0.0	1.0	0.0	0.0	0.0	0.0	0.0	NODATA	NODATA	NODATA	NODATA	i51-69	NODATA
ispE	b1208	JW1199	89108053	NODATA	NODATA	NODATA	NODATA	NODATA	0.0	0.0	0.0	0.0	0.0	whole_cell	0.0	0.0	0.0	NODATA	NODATA	NODATA	NODATA	NODATA	CY	CY	CY	NODATA	CY	CY	CY	CY	CY	CY	CY	0.0	0.0	0.0	0.0	1.0	0.0	0.0	0.0	0.0	0.0	NODATA	NODATA	NODATA	NODATA	o206-225	NODATA
hemA	b1210	JW1201	89108055	NODATA	NODATA	NODATA	NODATA	NODATA	0.0	0.0	0.0	0.0	0.0	focus	0.0	1.0	0.0	NODATA	NODATA	NODATA	CY	NODATA	CY	NODATA	CY	NODATA	CY	CY	CY	CY	CY	CY	CY	0.0	0.0	0.0	2.0	1.0	0.0	0.0	0.0	2.0	0.0	NODATA	NODATA	NODATA	i-156-173-180-197	o341-359	NODATA
prfA	b1211	JW1202	89108056	NODATA	NODATA	NODATA	NODATA	NODATA	0.0	0.0	0.0	0.0	0.0	whole_cell	0.0	0.0	0.0	CY	NODATA	CY	CY	NODATA	CY	CY	CY	NODATA	CY	CY	CY	CY	NODATA	CY	CY	0.0	0.0	0.0	0.0	1.0	0.0	0.0	0.0	0.0	0.0	NODATA	NODATA	NODATA	NODATA	i38-56	NODATA
prmC	b1212	JW1203	89108057	NODATA	NODATA	NODATA	NODATA	NODATA	0.0	0.0	0.0	0.0	0.0	whole_cell	0.0	0.0	0.0	NODATA	NODATA	NODATA	NODATA	NODATA	CY	CY	NODATA	NODATA	CY	CY	CY	CY	CY	CY	CY	0.0	0.0	0.0	0.0	1.0	0.0	0.0	0.0	0.0	0.0	NODATA	NODATA	NODATA	NODATA	i61-84	NODATA
ychA	b1214	JW1205	89108059	NODATA	NODATA	NODATA	NODATA	NODATA	0.0	0.0	0.0	0.0	0.0	whole_cell	0.0	0.0	0.0	NODATA	NODATA	NODATA	NODATA	NODATA	CY	CY	NODATA	NODATA	CY	CY	CY	CY	EC	CY	CY	0.0	0.0	0.0	1.0	1.0	0.0	0.0	0.0	0.0	0.0	NODATA	NODATA	NODATA	i-99-121	i98-117	NODATA
kdsA	b1215	JW1206	89108060	NODATA	NODATA	CY	NODATA	NODATA	1.0	1.0	1.0	0.0	0.0	whole_cell	0.0	0.0	0.0	NODATA	NODATA	CY	CY	NODATA	CY	CY	CY	NODATA	CY	CY	CY	CY	NODATA	CY	CY	0.0	0.0	0.0	1.0	1.0	0.0	0.0	0.0	0.0	0.0	NODATA	NODATA	NODATA	o-170-187	o220-238	NODATA
chaB	b1217	JW1208	89108065	NODATA	NODATA	NODATA	NODATA	NODATA	0.0	0.0	0.0	0.0	0.0	whole_cell	0.0	0.0	0.0	NODATA	NODATA	NODATA	CY	NODATA	CY	CY	CY	NODATA	UNK	CY	PE	CY	CY	CY	CY	0.0	0.0	0.0	0.0	1.0	0.0	0.0	0.0	0.0	0.0	NODATA	NODATA	NODATA	NODATA	i43-62	NODATA
chaC	b1218	JW1209	89108066	NODATA	NODATA	NODATA	NODATA	NODATA	0.0	0.0	0.0	0.0	0.0	whole_cell	0.0	0.0	0.0	NODATA	NODATA	NODATA	CY	NODATA	CY	CY	CY	NODATA	UNK	CY	CY	CY	CY	CY	CY	0.0	0.0	0.0	0.0	1.0	0.0	0.0	0.0	0.0	0.0	NODATA	NODATA	NODATA	NODATA	o60-79	NODATA
narL	b1221	JW1212	89108069	NODATA	NODATA	NODATA	NODATA	NODATA	1.0	0.0	0.0	0.0	0.0	whole_cell	0.0	1.0	0.0	NODATA	NODATA	NODATA	CY	NODATA	CY	CY	CY	NODATA	CY	CY	CY	CY	CY	CY	CY	0.0	0.0	0.0	0.0	1.0	0.0	0.0	0.0	0.0	0.0	NODATA	NODATA	NODATA	NODATA	i61-79	NODATA
narH	b1225	JW1216	89108073	NODATA	NODATA	IM	NODATA	IM	1.0	0.0	1.0	0.0	0.0	whole_cell	0.0	1.0	1.0	NODATA	NODATA	M	NODATA	NODATA	M	CY	IM	NODATA	CY	CY	CY	PE	NODATA	CY	CY	0.0	0.0	0.0	0.0	1.0	0.0	0.0	0.0	0.0	0.0	NODATA	NODATA	NODATA	NODATA	o60-79	NODATA
narJ	b1226	JW1217	89108074	NODATA	NODATA	NODATA	NODATA	NODATA	0.0	0.0	0.0	0.0	0.0	whole_cell	0.0	1.0	0.0	NODATA	NODATA	NODATA	NODATA	NODATA	CY	CY	NODATA	NODATA	CY	CY	CY	CY	CY	CY	CY	0.0	0.0	0.0	0.0	1.0	0.0	0.0	0.0	0.0	0.0	NODATA	NODATA	NODATA	NODATA	o162-181	NODATA
purU	b1232	JW1220	89108078	NODATA	NODATA	NODATA	NODATA	NODATA	0.0	0.0	0.0	0.0	0.0	whole_cell	0.0	0.0	0.0	NODATA	NODATA	NODATA	CY	NODATA	CY	CY	CY	NODATA	CY	CY	CY	CY	CY	CY	CY	0.0	0.0	0.0	0.0	1.0	0.0	0.0	0.0	0.0	0.0	NODATA	NODATA	NODATA	NODATA	i39-58	NODATA
ychJ	b1233	JW1221	89108079	NODATA	NODATA	NODATA	NODATA	NODATA	0.0	0.0	0.0	0.0	0.0	whole_cell	0.0	0.0	0.0	NODATA	NODATA	NODATA	NODATA	NODATA	CY	CY	NODATA	NODATA	CY	PE	PE	CY	FB	CY	CY	0.0	0.0	0.0	0.0	1.0	0.0	0.0	0.0	0.0	0.0	NODATA	NODATA	NODATA	NODATA	o93-112	NODATA
rssA	b1234	JW1222	89108080	NODATA	NODATA	NODATA	NODATA	NODATA	0.0	0.0	0.0	0.0	0.0	whole_cell	0.0	1.0	0.0	NODATA	NODATA	NODATA	NODATA	NODATA	CY	CY	NODATA	NODATA	CY	CY	CY	IM	IM	CY	CY	0.0	1.0	0.0	1.0	1.0	0.0	0.0	0.0	0.0	0.0	NODATA	o	NODATA	i-19-40	i47-65	NODATA
rssB	b1235	JW1223	89108081	NODATA	NODATA	NODATA	NODATA	NODATA	1.0	0.0	0.0	0.0	0.0	whole_cell	0.0	0.0	0.0	NODATA	NODATA	NODATA	CY	NODATA	CY	CY	CY	NODATA	CY	CY	CY	CY	CY	CY	CY	0.0	0.0	0.0	0.0	1.0	0.0	0.0	0.0	0.0	0.0	NODATA	NODATA	NODATA	NODATA	i42-61	NODATA
galU	b1236	JW1224	89108082	NODATA	NODATA	CY	NODATA	NODATA	1.0	0.0	1.0	0.0	0.0	focus	0.0	1.0	1.0	NODATA	NODATA	NODATA	NODATA	NODATA	CY	CY	NODATA	NODATA	CY	CY	CY	CY	CY	CY	CY	0.0	0.0	0.0	0.0	1.0	0.0	0.0	0.0	0.0	0.0	NODATA	NODATA	NODATA	NODATA	i61-80	NODATA
hns	b1237	JW1225	89108083	CY	NODATA	CY	NODATA	NODATA	0.0	1.0	1.0	0.0	0.0	nucleoid_&_focus	0.0	1.0	0.0	CY	NODATA	NODATA	CY	NODATA	CY	CY	CY	NODATA	CY	CY	CY	CY	CY	CY	CY	0.0	0.0	0.0	0.0	1.0	0.0	0.0	0.0	0.0	0.0	NODATA	NODATA	NODATA	NODATA	o60-78	NODATA
tdk	b1238	JW1226	89108084	NODATA	NODATA	NODATA	NODATA	NODATA	0.0	0.0	0.0	0.0	0.0	whole_cell	0.0	1.0	0.0	NODATA	NODATA	CY	NODATA	NODATA	CY	CY	NODATA	NODATA	UNK	OM	CY	CY	CY	CY	CY	0.0	0.0	0.0	0.0	1.0	0.0	0.0	0.0	0.0	0.0	NODATA	NODATA	NODATA	NODATA	i60-78	NODATA
adhE	b1241	JW1228	89108085	NODATA	NODATA	CY	NODATA	CY	1.0	0.0	1.0	0.0	0.0	focus	0.0	1.0	0.0	NODATA	NODATA	NODATA	NODATA	NODATA	CY	CY	NODATA	NODATA	CY	CY	CY	CY	CY	CY	CY	0.0	2.0	0.0	0.0	3.0	0.0	2.0	0.0	0.0	3.0	NODATA	u	NODATA	NODATA	i103-122638-657,703-726	NODATA
insC_v3	UniqueToW3110	JW5902	89108087	NODATA	NODATA	NODATA	NODATA	NODATA	0.0	0.0	0.0	0.0	0.0	NODATA	0.0	0.0	0.0	NODATA	NODATA	NODATA	NODATA	NODATA	NODATA	NODATA	NODATA	NODATA	UNK	CY	CY	CY	NODATA	CY	CY	0.0	0.0	0.0	0.0	1.0	0.0	0.0	0.0	0.0	0.0	NODATA	NODATA	NODATA	NODATA	i47-65	NODATA
insD_v3	UniqueToW3110	JW5903	89108088	NODATA	NODATA	NODATA	NODATA	NODATA	0.0	0.0	0.0	0.0	0.0	NODATA	0.0	0.0	0.0	NODATA	NODATA	NODATA	NODATA	NODATA	NODATA	NODATA	NODATA	NODATA	CY	CY	CY	CY	NODATA	CY	CY	0.0	0.0	0.0	0.0	1.0	0.0	0.0	0.0	0.0	0.0	NODATA	NODATA	NODATA	NODATA	o228-248	NODATA
yciU	b1248	JW1240	89108094	NODATA	NODATA	NODATA	NODATA	NODATA	0.0	0.0	0.0	0.0	0.0	whole_cell	0.0	0.0	0.0	NODATA	NODATA	NODATA	NODATA	NODATA	CY	CY	NODATA	NODATA	CY	CY	CY	UNK	FB	CY	CY	0.0	0.0	0.0	0.0	1.0	0.0	0.0	0.0	0.0	0.0	NODATA	NODATA	NODATA	NODATA	o61-80	NODATA
yciI	b1251	JW1243	89108097	NODATA	NODATA	CY	NODATA	NODATA	0.0	1.0	1.0	0.0	0.0	whole_cell	0.0	0.0	0.0	NODATA	NODATA	NODATA	NODATA	NODATA	CY	CY	NODATA	NODATA	UNK	CY	PE	CY	CY	CY	CY	0.0	0.0	0.0	0.0	1.0	0.0	0.0	0.0	0.0	0.0	NODATA	NODATA	NODATA	NODATA	i43-62	NODATA
yciA	b1253	JW1245	89108099	NODATA	NODATA	NODATA	NODATA	NODATA	0.0	0.0	0.0	0.0	0.0	focus	0.0	1.0	0.0	NODATA	NODATA	NODATA	NODATA	NODATA	CY	CY	NODATA	NODATA	UNK	CY	CY	CY	CY	CY	CY	0.0	0.0	0.0	0.0	1.0	0.0	0.0	0.0	0.0	0.0	NODATA	NODATA	NODATA	NODATA	o55-73	NODATA
yciE	b1257	JW1249	89108103	NODATA	NODATA	NODATA	NODATA	NODATA	1.0	0.0	0.0	0.0	0.0	whole_cell	0.0	1.0	0.0	NODATA	NODATA	NODATA	NODATA	NODATA	CY	CY	NODATA	NODATA	CY	CY	CY	CY	CY	CY	CY	0.0	0.0	0.0	0.0	1.0	0.0	0.0	0.0	0.0	0.0	NODATA	NODATA	NODATA	NODATA	i59-77	NODATA
yciF	b1258	JW1250	89108104	NODATA	NODATA	OM	NODATA	NODATA	0.0	0.0	1.0	0.0	0.0	whole_cell	0.0	1.0	0.0	NODATA	NODATA	NODATA	NODATA	NODATA	CY	CY	NODATA	NODATA	CY	CY	CY	CY	CY	CY	CY	0.0	0.0	0.0	0.0	1.0	0.0	0.0	0.0	0.0	0.0	NODATA	NODATA	NODATA	NODATA	o108-126	NODATA
yciG	b1259	JW1251	89108105	NODATA	NODATA	NODATA	NODATA	NODATA	0.0	0.0	0.0	0.0	0.0	whole_cell	0.0	0.0	0.0	NODATA	NODATA	NODATA	NODATA	NODATA	CY	CY	NODATA	NODATA	UNK	EC	CY	CY	EC	CY	CY	0.0	0.0	0.0	0.0	1.0	0.0	0.0	0.0	0.0	0.0	NODATA	NODATA	NODATA	NODATA	o3-21	NODATA
trpA	b1260	JW1252	89108106	NODATA	NODATA	CY	NODATA	NODATA	0.0	1.0	1.0	0.0	0.0	whole_cell	0.0	1.0	1.0	NODATA	NODATA	NODATA	CY	NODATA	CY	CY	CY	NODATA	CY	CY	CY	CY	CY	CY	CY	0.0	0.0	0.0	1.0	1.0	0.0	0.0	0.0	0.0	0.0	NODATA	NODATA	NODATA	i-94-111	o186-209	NODATA
trpB	b1261	JW1253	89108107	NODATA	NODATA	CY	NODATA	NODATA	0.0	1.0	1.0	0.0	0.0	whole_cell	0.0	1.0	1.0	NODATA	NODATA	NODATA	CY	NODATA	CY	CY	CY	NODATA	UNK	CY	CY	CY	CY	CY	CY	0.0	0.0	0.0	0.0	2.0	0.0	0.0	0.0	0.0	2.0	NODATA	NODATA	NODATA	NODATA	o112-130222-241	NODATA
trpC	b1262	JW1254	89108108	NODATA	NODATA	NODATA	NODATA	NODATA	0.0	0.0	0.0	0.0	0.0	whole_cell	0.0	0.0	0.0	NODATA	NODATA	NODATA	CY	NODATA	CY	CY	CY	NODATA	CY	CY	CY	CY	CY	CY	CY	0.0	0.0	0.0	0.0	1.0	0.0	0.0	0.0	0.0	0.0	NODATA	NODATA	NODATA	NODATA	i51-69	NODATA
trpD	b1263	JW1255	89108109	NODATA	NODATA	IM	NODATA	CY	0.0	1.0	1.0	0.0	0.0	focus	0.0	0.0	1.0	NODATA	NODATA	NODATA	CY	NODATA	CY	CY	CY	NODATA	UNK	CY	CY	CY	CY	CY	CY	0.0	0.0	0.0	1.0	1.0	0.0	0.0	0.0	0.0	0.0	NODATA	NODATA	NODATA	o-135-154	o283-306	NODATA
trpE	b1264	JW1256	89108110	NODATA	NODATA	NODATA	NODATA	CY	0.0	0.0	0.0	0.0	0.0	whole_cell	0.0	0.0	1.0	NODATA	NODATA	NODATA	NODATA	NODATA	CY	CY	NODATA	NODATA	CY	CY	CY	CY	CY	CY	CY	0.0	0.0	0.0	0.0	1.0	0.0	0.0	0.0	0.0	0.0	NODATA	NODATA	NODATA	NODATA	o454-473	NODATA
yciV	b1266	JW1258	89108112	NODATA	NODATA	NODATA	NODATA	NODATA	0.0	0.0	0.0	0.0	0.0	whole_cell	0.0	0.0	0.0	NODATA	NODATA	NODATA	NODATA	NODATA	CY	CY	NODATA	NODATA	CY	CY	CY	CY	CY	CY	CY	0.0	0.0	0.0	0.0	1.0	0.0	0.0	0.0	0.0	0.0	NODATA	NODATA	NODATA	NODATA	i218-237	NODATA
yciO	b1267	JW5196	89108113	NODATA	NODATA	CY	NODATA	NODATA	0.0	0.0	1.0	0.0	0.0	whole_cell	0.0	0.0	0.0	NODATA	NODATA	NODATA	NODATA	NODATA	CY	CY	NODATA	NODATA	CY	CY	CY	CY	IM	CY	CY	0.0	0.0	0.0	0.0	1.0	0.0	0.0	0.0	0.0	0.0	NODATA	NODATA	NODATA	NODATA	i123-147	NODATA
rluB	b1269	JW1261	89108115	NODATA	NODATA	NODATA	NODATA	NODATA	0.0	0.0	0.0	0.0	0.0	whole_cell	0.0	0.0	0.0	NODATA	NODATA	NODATA	NODATA	NODATA	CY	CY	NODATA	NODATA	CY	CY	CY	CY	CY	CY	CY	0.0	0.0	0.0	0.0	1.0	0.0	0.0	0.0	0.0	0.0	NODATA	NODATA	NODATA	NODATA	i60-79	NODATA
btuR	b1270	JW1262	89108116	NODATA	NODATA	NODATA	NODATA	NODATA	0.0	0.0	0.0	0.0	0.0	whole_cell	0.0	0.0	0.0	NODATA	NODATA	CY	CY	NODATA	CY	CY	CY	NODATA	CY	CY	CY	CY	NODATA	CY	CY	0.0	0.0	0.0	0.0	1.0	0.0	0.0	0.0	0.0	0.0	NODATA	NODATA	NODATA	NODATA	i60-79	NODATA
yciK	b1271	JW1263	89108117	NODATA	NODATA	NODATA	NODATA	NODATA	1.0	0.0	0.0	0.0	0.0	whole_cell	0.0	0.0	0.0	NODATA	NODATA	NODATA	NODATA	NODATA	CY	CY	NODATA	NODATA	CY	PE	PE	CY	CY	CY	CY	0.0	0.0	0.0	0.0	1.0	0.0	0.0	0.0	0.0	0.0	NODATA	NODATA	NODATA	NODATA	i43-61	NODATA
yciN	b1273	JW1265	89108119	NODATA	NODATA	NODATA	NODATA	NODATA	1.0	0.0	0.0	0.0	0.0	whole_cell	0.0	0.0	0.0	NODATA	NODATA	NODATA	NODATA	NODATA	CY	CY	NODATA	NODATA	CY	CY	CY	CY	CY	CY	CY	0.0	0.0	0.0	0.0	1.0	0.0	0.0	0.0	0.0	0.0	NODATA	NODATA	NODATA	NODATA	i28-46	NODATA
topA	b1274	JW1266	89108120	NODATA	NODATA	NODATA	NODATA	NODATA	1.0	0.0	0.0	0.0	0.0	nucleoid	0.0	1.0	0.0	NODATA	NODATA	NODATA	CY	NODATA	CY	CY	CY	NODATA	UNK	PE	CY	CY	CY	CY	CY	0.0	0.0	0.0	0.0	1.0	0.0	0.0	0.0	0.0	0.0	NODATA	NODATA	NODATA	NODATA	i22-41	NODATA
cysB	b1275	JW1267	89108121	NODATA	NODATA	NODATA	NODATA	NODATA	0.0	0.0	0.0	0.0	0.0	focus	0.0	1.0	0.0	NODATA	NODATA	CY	CY	NODATA	CY	CY	CY	NODATA	CY	CY	CY	CY	NODATA	CY	CY	0.0	1.0	0.0	0.0	1.0	0.0	0.0	0.0	0.0	0.0	NODATA	u	NODATA	NODATA	i61-79	NODATA
acnA	b1276	JW1268	89108122	NODATA	NODATA	NODATA	NODATA	NODATA	1.0	0.0	1.0	0.0	0.0	whole_cell	0.0	0.0	0.0	NODATA	NODATA	NODATA	NODATA	NODATA	CY	CY	NODATA	NODATA	CY	CY	CY	PE	CY	CY	CY	0.0	0.0	0.0	0.0	1.0	0.0	0.0	0.0	0.0	0.0	NODATA	NODATA	NODATA	NODATA	i220-239	NODATA
ribA	b1277	JW1269	89108123	NODATA	NODATA	NODATA	NODATA	NODATA	0.0	0.0	0.0	0.0	0.0	whole_cell	0.0	0.0	0.0	NODATA	NODATA	NODATA	NODATA	NODATA	CY	CY	NODATA	NODATA	CY	CY	CY	CY	CY	CY	CY	0.0	0.0	0.0	0.0	1.0	0.0	0.0	0.0	0.0	0.0	NODATA	NODATA	NODATA	NODATA	o118-137	NODATA
yciM	b1280	JW1272	89108126	NODATA	NODATA	NODATA	NODATA	CY	0.0	0.0	0.0	0.0	0.0	no_GFP_signal	0.0	0.0	0.0	NODATA	NODATA	NODATA	NODATA	NODATA	CY	PE	NODATA	NODATA	CY	CY	CY	EC	CY	CY	CY	0.0	1.0	0.0	0.0	1.0	0.0	0.0	0.0	0.0	0.0	NODATA	i1-21	NODATA	NODATA	o4-23	n4-12c16
pyrF	b1281	JW1273	89108127	NODATA	NODATA	CY	NODATA	NODATA	0.0	1.0	1.0	0.0	0.0	whole_cell	0.0	0.0	0.0	NODATA	NODATA	NODATA	NODATA	NODATA	CY	LIPO	NODATA	NODATA	UNK	CY	CY	CY	CY	CY	CY	0.0	0.0	0.0	1.0	1.0	0.0	0.0	0.0	0.0	0.0	NODATA	NODATA	NODATA	o-81-98	i33-52	NODATA
yciH	b1282	JW1274	89108128	NODATA	NODATA	NODATA	NODATA	NODATA	0.0	0.0	0.0	0.0	0.0	whole_cell	0.0	0.0	0.0	NODATA	NODATA	NODATA	NODATA	NODATA	CY	CY	NODATA	NODATA	CY	CY	CY	CY	CY	CY	CY	0.0	0.0	0.0	0.0	1.0	0.0	0.0	0.0	0.0	0.0	NODATA	NODATA	NODATA	NODATA	i61-80	NODATA
yciT	b1284	JW1276	89108130	NODATA	NODATA	CY	NODATA	NODATA	0.0	0.0	1.0	0.0	0.0	focus	0.0	1.0	0.0	NODATA	NODATA	NODATA	NODATA	NODATA	CY	CY	NODATA	NODATA	CY	CY	CY	CY	CY	CY	CY	0.0	0.0	0.0	0.0	1.0	0.0	0.0	0.0	0.0	0.0	NODATA	NODATA	NODATA	NODATA	o176-195	NODATA
rnb	b1286	JW1279	89108132	NODATA	NODATA	NODATA	NODATA	NODATA	1.0	0.0	0.0	0.0	0.0	whole_cell	0.0	0.0	0.0	NODATA	NODATA	CY	NODATA	NODATA	CY	CY	NODATA	NODATA	CY	CY	CY	CY	NODATA	CY	CY	0.0	0.0	0.0	0.0	1.0	0.0	0.0	0.0	0.0	0.0	NODATA	NODATA	NODATA	NODATA	i564-588	NODATA
sapF	b1290	JW1283	89108136	NODATA	NODATA	NODATA	NODATA	NODATA	0.0	0.0	0.0	0.0	0.0	whole_cell	0.0	0.0	1.0	NODATA	NODATA	IM	CY	NODATA	IM	CY	CY	NODATA	CY	CY	CY	IM	IM	CY	CY	0.0	0.0	0.0	0.0	1.0	0.0	0.0	0.0	0.0	0.0	NODATA	NODATA	NODATA	NODATA	o194-212	NODATA
ymjA	b1295	JW1288	89108141	NODATA	NODATA	NODATA	NODATA	NODATA	0.0	0.0	0.0	0.0	0.0	whole_cell	0.0	0.0	0.0	NODATA	NODATA	NODATA	NODATA	NODATA	CY	CY	NODATA	NODATA	CY	CY	CY	UNK	CY	CY	CY	0.0	0.0	0.0	0.0	1.0	0.0	0.0	0.0	0.0	0.0	NODATA	NODATA	NODATA	NODATA	i51-69	NODATA
puuA	b1297	JW5201	89108143	NODATA	NODATA	NODATA	NODATA	NODATA	0.0	0.0	0.0	0.0	0.0	whole_cell	0.0	0.0	0.0	NODATA	NODATA	NODATA	NODATA	NODATA	CY	CY	NODATA	NODATA	CY	CY	CY	CY	CY	CY	CY	0.0	0.0	0.0	0.0	1.0	0.0	0.0	0.0	0.0	0.0	NODATA	NODATA	NODATA	NODATA	i61-85	NODATA
puuD	b1298	JW1291	89108144	NODATA	NODATA	NODATA	NODATA	NODATA	0.0	0.0	0.0	0.0	0.0	focus	0.0	0.0	0.0	NODATA	NODATA	NODATA	NODATA	NODATA	CY	CY	NODATA	NODATA	CY	CY	CY	CY	CY	CY	CY	0.0	0.0	0.0	0.0	1.0	0.0	0.0	0.0	0.0	0.0	NODATA	NODATA	NODATA	NODATA	i33-52	NODATA
puuR	b1299	JW1292	89108145	NODATA	NODATA	NODATA	NODATA	NODATA	0.0	0.0	0.0	0.0	0.0	undefined	0.0	1.0	0.0	NODATA	NODATA	NODATA	NODATA	NODATA	CY	CY	NODATA	NODATA	CY	CY	CY	CY	CY	CY	CY	0.0	0.0	0.0	0.0	1.0	0.0	0.0	0.0	0.0	0.0	NODATA	NODATA	NODATA	NODATA	i124-143	NODATA
puuC	b1300	JW1293	89108146	NODATA	NODATA	NODATA	NODATA	NODATA	0.0	0.0	0.0	0.0	0.0	NODATA	0.0	1.0	0.0	NODATA	NODATA	NODATA	CY	NODATA	CY	CY	CY	NODATA	CY	CY	CY	CY	CY	CY	CY	0.0	1.0	0.0	1.0	2.0	0.0	0.0	0.0	0.0	2.0	NODATA	i156-176	NODATA	i-158-175	i143-167170-193	NODATA
puuB	b1301	JW1294	89108147	NODATA	NODATA	NODATA	NODATA	NODATA	0.0	0.0	0.0	0.0	0.0	whole_cell	0.0	0.0	0.0	NODATA	NODATA	NODATA	NODATA	NODATA	CY	CY	NODATA	NODATA	CY	CY	CY	CY	CY	CY	CY	0.0	0.0	0.0	0.0	2.0	0.0	0.0	0.0	0.0	2.0	NODATA	NODATA	NODATA	NODATA	i31-49362-381	NODATA
puuE	b1302	JW1295	89108148	NODATA	NODATA	NODATA	NODATA	NODATA	0.0	0.0	0.0	0.0	0.0	focus	0.0	0.0	0.0	NODATA	NODATA	NODATA	CY	NODATA	CY	PE	CY	NODATA	UNK	CY	CY	CY	CY	CY	CY	0.0	0.0	0.0	0.0	1.0	0.0	0.0	0.0	0.0	0.0	NODATA	NODATA	NODATA	NODATA	i61-80	NODATA
pspF	b1303	JW1296	89108149	NODATA	NODATA	NODATA	NODATA	NODATA	1.0	0.0	0.0	0.0	0.0	focus	0.0	1.0	0.0	NODATA	NODATA	NODATA	CY	NODATA	CY	CY	CY	NODATA	CY	CY	CY	CY	CY	CY	CY	0.0	0.0	0.0	0.0	1.0	0.0	0.0	0.0	0.0	0.0	NODATA	NODATA	NODATA	NODATA	i52-71	NODATA
pspA	b1304	JW1297	89108150	NODATA	NODATA	NODATA	NODATA	NODATA	0.0	0.0	0.0	0.0	0.0	focus	0.0	1.0	0.0	NODATA	NODATA	IM	IM	NODATA	IM	CY	CY	NODATA	CY	CY	CY	IM	NODATA	CY	CY	0.0	0.0	0.0	0.0	1.0	0.0	0.0	0.0	0.0	0.0	NODATA	NODATA	NODATA	NODATA	o153-172	NODATA
pspB	b1305	JW1298	89108151	NODATA	NODATA	NODATA	NODATA	IM	0.0	0.0	0.0	0.0	0.0	whole_cell	0.0	1.0	0.0	NODATA	NODATA	IM	IM	IM	IM	LIPO	CY	NODATA	CY	CY	CY	IM	NODATA	CY	CY	1.0	0.0	1.0	1.0	1.0	0.0	0.0	0.0	0.0	0.0	o6-24i	NODATA	o4-26i	o-4-22	o4-23	NODATA
pspC	b1306	JW1299	89108152	NODATA	NODATA	NODATA	NODATA	NODATA	0.0	0.0	0.0	0.0	0.0	focus	0.0	1.0	0.0	NODATA	NODATA	NODATA	IM	NODATA	CY	LIPO	CY	NODATA	UNK	IM	CY	CY	CY	CY	CY	1.0	1.0	1.0	1.0	1.0	0.0	0.0	0.0	0.0	0.0	o39-64i	o	i39-61o	o-39-62	i37-61	NODATA
ycjM	b1309	JW1302	89108155	NODATA	NODATA	NODATA	NODATA	NODATA	0.0	0.0	0.0	0.0	0.0	whole_cell	0.0	0.0	0.0	NODATA	NODATA	NODATA	NODATA	NODATA	CY	CY	NODATA	NODATA	CY	CY	CY	CY	CY	CY	CY	0.0	1.0	0.0	0.0	1.0	0.0	0.0	0.0	0.0	0.0	NODATA	u	NODATA	NODATA	i400-424	NODATA
ycjQ	b1313	JW1306	89108159	NODATA	NODATA	NODATA	NODATA	NODATA	0.0	0.0	0.0	0.0	0.0	whole_cell	0.0	0.0	0.0	NODATA	NODATA	NODATA	NODATA	NODATA	CY	CY	NODATA	NODATA	CY	CY	CY	CY	CY	CY	CY	0.0	1.0	0.0	0.0	2.0	0.0	0.0	0.0	0.0	2.0	NODATA	o	NODATA	NODATA	o164-188247-266	NODATA
ycjR	b1314	JW5202	89108160	NODATA	NODATA	NODATA	NODATA	CY	0.0	0.0	0.0	0.0	0.0	NODATA	0.0	0.0	0.0	NODATA	NODATA	NODATA	NODATA	NODATA	UNK	CY	NODATA	NODATA	CY	CY	CY	CY	CY	CY	CY	0.0	0.0	0.0	0.0	1.0	0.0	0.0	0.0	0.0	0.0	NODATA	NODATA	NODATA	NODATA	i200-218	NODATA
ycjT	b1316	JW1309	89108162	NODATA	NODATA	NODATA	NODATA	NODATA	0.0	0.0	0.0	0.0	0.0	no_GFP_signal	0.0	0.0	0.0	NODATA	NODATA	NODATA	NODATA	NODATA	CY	CY	NODATA	NODATA	CY	CY	CY	CY	EC	CY	CY	0.0	0.0	0.0	0.0	1.0	0.0	0.0	0.0	0.0	0.0	NODATA	NODATA	NODATA	NODATA	i695-714	NODATA
ycjU	b1317	JW1310	89108163	NODATA	NODATA	NODATA	NODATA	NODATA	0.0	0.0	0.0	0.0	0.0	focus	0.0	0.0	0.0	NODATA	NODATA	NODATA	NODATA	NODATA	CY	CY	NODATA	NODATA	CY	IM	CY	CY	CY	CY	CY	0.0	2.0	0.0	0.0	1.0	0.0	2.0	0.0	0.0	0.0	NODATA	o	NODATA	NODATA	i176-195	NODATA
ymjB	b4524	JW5203	89108165	NODATA	NODATA	NODATA	NODATA	NODATA	0.0	0.0	0.0	0.0	0.0	NODATA	0.0	0.0	0.0	NODATA	NODATA	NODATA	NODATA	NODATA	NODATA	NODATA	NODATA	NODATA	CY	CY	CY	IM	NODATA	CY	CY	0.0	0.0	0.0	0.0	1.0	0.0	0.0	0.0	0.0	0.0	NODATA	NODATA	NODATA	NODATA	i3-22	NODATA
ycjW	b1320	JW1313	89108167	NODATA	NODATA	NODATA	NODATA	NODATA	0.0	0.0	0.0	0.0	0.0	nucleoid	0.0	0.0	0.0	NODATA	NODATA	NODATA	NODATA	NODATA	CY	CY	PE	NODATA	CY	CY	CY	CY	CY	CY	CY	0.0	0.0	0.0	0.0	1.0	0.0	0.0	0.0	0.0	0.0	NODATA	NODATA	NODATA	NODATA	i53-72	NODATA
ycjX	b1321	JW1314	89108168	NODATA	NODATA	NODATA	NODATA	NODATA	1.0	0.0	0.0	0.0	0.0	whole_cell	0.0	0.0	0.0	NODATA	NODATA	NODATA	NODATA	NODATA	CY	CY	NODATA	NODATA	CY	CY	CY	CY	CY	CY	CY	0.0	0.0	0.0	0.0	1.0	0.0	0.0	0.0	0.0	0.0	NODATA	NODATA	NODATA	NODATA	i394-412	NODATA
tyrR	b1323	JW1316	89108170	NODATA	NODATA	CY	NODATA	NODATA	1.0	0.0	1.0	0.0	0.0	nucleoid	0.0	1.0	0.0	NODATA	NODATA	NODATA	CY	NODATA	CY	CY	CY	NODATA	CY	CY	CY	CY	CY	CY	CY	0.0	0.0	0.0	0.0	1.0	0.0	0.0	0.0	0.0	0.0	NODATA	NODATA	NODATA	NODATA	o440-458	NODATA
ycjG	b1325	JW1318	89108172	NODATA	NODATA	NODATA	NODATA	NODATA	0.0	0.0	0.0	0.0	0.0	whole_cell	0.0	0.0	0.0	NODATA	NODATA	NODATA	NODATA	NODATA	CY	CY	NODATA	NODATA	CY	CY	CY	CY	CY	CY	CY	0.0	0.0	0.0	0.0	1.0	0.0	0.0	0.0	0.0	0.0	NODATA	NODATA	NODATA	NODATA	i270-289	NODATA
ycjZ	b1328	JW1321	89108176	NODATA	NODATA	NODATA	NODATA	NODATA	0.0	0.0	0.0	0.0	0.0	focus	0.0	0.0	0.0	NODATA	NODATA	NODATA	NODATA	NODATA	CY	CY	NODATA	NODATA	CY	CY	CY	CY	CY	CY	CY	0.0	0.0	0.0	0.0	1.0	0.0	0.0	0.0	0.0	0.0	NODATA	NODATA	NODATA	NODATA	i61-79	NODATA
insH-4	b1331	JW1324	89108179	NODATA	NODATA	NODATA	NODATA	NODATA	0.0	0.0	0.0	0.0	0.0	NODATA	0.0	0.0	0.0	NODATA	NODATA	NODATA	NODATA	NODATA	NODATA	NODATA	NODATA	NODATA	CY	CY	CY	CY	NODATA	CY	CY	0.0	0.0	0.0	0.0	1.0	0.0	0.0	0.0	0.0	0.0	NODATA	NODATA	NODATA	NODATA	o257-279	NODATA
uspE	b1333	JW1327	89108181	NODATA	NODATA	IM	NODATA	NODATA	0.0	1.0	1.0	0.0	0.0	whole_cell	0.0	0.0	0.0	NODATA	NODATA	CY	NODATA	NODATA	CY	CY	NODATA	NODATA	CY	CY	CY	CY	CY	CY	CY	0.0	1.0	0.0	0.0	1.0	0.0	0.0	0.0	0.0	0.0	NODATA	o	NODATA	NODATA	i31-50	NODATA
fnr	b1334	JW1328	89108182	NODATA	NODATA	NODATA	NODATA	NODATA	1.0	0.0	0.0	0.0	0.0	whole_cell	0.0	1.0	0.0	NODATA	NODATA	CY	CY	NODATA	CY	CY	CY	NODATA	CY	CY	CY	CY	CY	CY	CY	0.0	0.0	0.0	0.0	1.0	0.0	0.0	0.0	0.0	0.0	NODATA	NODATA	NODATA	NODATA	i60-78	NODATA
ogt	b1335	JW1329	89108183	NODATA	NODATA	NODATA	NODATA	NODATA	0.0	0.0	0.0	0.0	0.0	whole_cell	0.0	0.0	0.0	NODATA	NODATA	NODATA	CY	NODATA	CY	CY	CY	NODATA	CY	CY	CY	CY	CY	CY	CY	0.0	0.0	0.0	0.0	1.0	0.0	0.0	0.0	0.0	0.0	NODATA	NODATA	NODATA	NODATA	o105-123	NODATA
abgB	b1337	JW1331	89108185	NODATA	NODATA	NODATA	NODATA	NODATA	0.0	0.0	0.0	0.0	0.0	focus	0.0	0.0	0.0	NODATA	NODATA	NODATA	NODATA	NODATA	CY	CY	NODATA	NODATA	UNK	CY	CY	CY	EC	CY	CY	0.0	0.0	0.0	0.0	1.0	0.0	0.0	0.0	0.0	0.0	NODATA	NODATA	NODATA	NODATA	i45-64	NODATA
abgA	b1338	JW5205	89108186	NODATA	NODATA	NODATA	NODATA	NODATA	0.0	0.0	0.0	0.0	0.0	whole_cell	0.0	0.0	0.0	NODATA	NODATA	NODATA	NODATA	NODATA	CY	CY	NODATA	NODATA	UNK	CY	CY	CY	EC	CY	CY	0.0	0.0	0.0	1.0	1.0	0.0	0.0	0.0	0.0	0.0	NODATA	NODATA	NODATA	i-84-102	i362-381	NODATA
abgR	b1339	JW1333	89108187	NODATA	NODATA	NODATA	NODATA	NODATA	0.0	0.0	0.0	0.0	0.0	no_GFP_signal	0.0	0.0	0.0	NODATA	NODATA	NODATA	CY	NODATA	CY	CY	CY	NODATA	CY	CY	CY	CY	CY	CY	CY	0.0	0.0	0.0	0.0	1.0	0.0	0.0	0.0	0.0	0.0	NODATA	NODATA	NODATA	NODATA	o231-250	NODATA
ydaL	b1340	JW1334	89108188	NODATA	NODATA	NODATA	NODATA	NODATA	0.0	0.0	0.0	0.0	0.0	whole_cell	0.0	0.0	0.0	NODATA	NODATA	NODATA	NODATA	NODATA	CY	CY	NODATA	NODATA	UNK	CY	CY	CY	CY	CY	CY	0.0	0.0	0.0	0.0	1.0	0.0	0.0	0.0	0.0	0.0	NODATA	NODATA	NODATA	NODATA	o109-128	NODATA
ydaN	b1342	JW1336	89108190	NODATA	NODATA	NODATA	IM	NODATA	0.0	0.0	0.0	0.55	0.0	membrane_&_focus	0.0	0.0	0.0	NODATA	IM	IM	NODATA	NODATA	IM	IM	NODATA	NODATA	CY	CY	CY	IM	NODATA	CY	CY	2.0	2.0	2.0	2.0	2.0	2.0	2.0	2.0	2.0	2.0	i268-289o301-321i	i271-291,301-321	i272-294o299-321i	i-270-289-302-321	i270-289299-322	NODATA
dbpA	b1343	JW1337	89108191	NODATA	NODATA	NODATA	NODATA	NODATA	0.0	0.0	0.0	0.0	0.0	whole_cell	0.0	0.0	0.0	NODATA	NODATA	CY	CY	NODATA	CY	CY	CY	NODATA	CY	CY	CY	CY	CY	CY	CY	0.0	0.0	0.0	0.0	1.0	0.0	0.0	0.0	0.0	0.0	NODATA	NODATA	NODATA	NODATA	i61-79	NODATA
ydaO	b1344	JW1338	89108192	NODATA	NODATA	NODATA	NODATA	NODATA	1.0	0.0	0.0	0.0	0.0	whole_cell	0.0	0.0	0.0	NODATA	NODATA	NODATA	NODATA	NODATA	CY	CY	NODATA	NODATA	CY	CY	CY	CY	CY	CY	CY	0.0	0.0	0.0	0.0	1.0	0.0	0.0	0.0	0.0	0.0	NODATA	NODATA	NODATA	NODATA	i49-67	NODATA
intR	b1345	JW1339	89108193	NODATA	NODATA	NODATA	NODATA	NODATA	0.0	0.0	0.0	0.0	0.0	nucleoid_&_focus	0.0	0.0	0.0	NODATA	NODATA	NODATA	NODATA	NODATA	CY	CY	NODATA	NODATA	UNK	CY	CY	CY	CY	CY	CY	0.0	0.0	0.0	0.0	1.0	0.0	0.0	0.0	0.0	0.0	NODATA	NODATA	NODATA	NODATA	i345-363	NODATA
recT	b1349	JW1343	89108197	NODATA	NODATA	NODATA	NODATA	NODATA	0.0	0.0	0.0	0.0	0.0	whole_cell	0.0	1.0	0.0	NODATA	NODATA	NODATA	NODATA	NODATA	CY	CY	NODATA	NODATA	UNK	CY	CY	CY	CY	CY	CY	0.0	0.0	0.0	0.0	1.0	0.0	0.0	0.0	0.0	0.0	NODATA	NODATA	NODATA	NODATA	i61-80	NODATA
racC	b1351	JW1345	89108199	NODATA	NODATA	NODATA	NODATA	NODATA	0.0	0.0	0.0	0.0	0.0	whole_cell	0.0	0.0	0.0	NODATA	NODATA	NODATA	NODATA	NODATA	CY	CY	NODATA	NODATA	CY	CY	CY	UNK	CY	CY	CY	0.0	0.0	0.0	0.0	1.0	0.0	0.0	0.0	0.0	0.0	NODATA	NODATA	NODATA	NODATA	o12-32	NODATA
kil	b1352	JW1347	89108201	NODATA	NODATA	NODATA	NODATA	NODATA	0.0	0.0	0.0	0.0	0.0	whole_cell	0.0	0.0	0.0	NODATA	NODATA	NODATA	NODATA	NODATA	CY	CY	NODATA	NODATA	UNK	CY	CY	CY	IM	CY	CY	0.0	0.0	0.0	0.0	1.0	0.0	0.0	0.0	0.0	0.0	NODATA	NODATA	NODATA	NODATA	i48-66	NODATA
ydaG	b1355	JW5210	89108204	NODATA	NODATA	NODATA	NODATA	NODATA	0.0	0.0	0.0	0.0	0.0	NODATA	0.0	0.0	0.0	NODATA	NODATA	NODATA	NODATA	NODATA	IM	CY	NODATA	NODATA	UNK	CY	CY	CY	NODATA	CY	CY	0.0	0.0	0.0	0.0	1.0	0.0	0.0	0.0	0.0	0.0	NODATA	NODATA	NODATA	NODATA	i14-32	NODATA
racR	b1356	JW1351	89108205	NODATA	NODATA	NODATA	NODATA	NODATA	0.0	0.0	0.0	0.0	0.0	nucleoid	0.0	0.0	0.0	NODATA	NODATA	NODATA	NODATA	NODATA	UNK	CY	NODATA	NODATA	UNK	PE	CY	CY	CY	CY	CY	0.0	0.0	0.0	0.0	1.0	0.0	0.0	0.0	0.0	0.0	NODATA	NODATA	NODATA	NODATA	i50-69	NODATA
ydaU	b1359	JW1354	89108208	NODATA	NODATA	NODATA	NODATA	NODATA	0.0	0.0	0.0	0.0	0.0	focus	0.0	1.0	0.0	NODATA	NODATA	NODATA	NODATA	NODATA	CY	CY	NODATA	NODATA	CY	PE	CY	UNK	CY	CY	CY	0.0	1.0	0.0	1.0	1.0	0.0	0.0	0.0	0.0	0.0	NODATA	i8-28	NODATA	i-12-29	i3-27	n2-8c15
ydaV	b1360	JW1355	89108209	NODATA	NODATA	NODATA	NODATA	NODATA	0.0	0.0	0.0	0.0	0.0	whole_cell	0.0	0.0	0.0	NODATA	NODATA	NODATA	NODATA	NODATA	UNK	CY	NODATA	NODATA	CY	CY	CY	CY	CY	CY	CY	0.0	1.0	0.0	0.0	1.0	0.0	0.0	0.0	0.0	0.0	NODATA	o	NODATA	NODATA	o45-64	NODATA
ydaW	b1361	JW5211	89108210	NODATA	NODATA	NODATA	NODATA	NODATA	0.0	0.0	0.0	0.0	0.0	whole_cell	0.0	0.0	0.0	NODATA	NODATA	NODATA	NODATA	NODATA	CY	CY	NODATA	NODATA	UNK	CY	CY	CY	CY	CY	CY	0.0	1.0	0.0	0.0	1.0	0.0	0.0	0.0	0.0	0.0	NODATA	o	NODATA	NODATA	i61-80	NODATA
rzpR	b1362	JW5212	89108211	NODATA	NODATA	NODATA	NODATA	NODATA	0.0	0.0	0.0	0.0	0.0	NODATA	0.0	0.0	0.0	NODATA	NODATA	NODATA	NODATA	NODATA	LIPO	CY	NODATA	NODATA	UNK	CY	CY	CY	NODATA	CY	CY	0.0	0.0	0.0	0.0	1.0	0.0	0.0	0.0	0.0	0.0	NODATA	NODATA	NODATA	NODATA	i28-47	NODATA
ynaK	b1365	JW1359	89108214	NODATA	NODATA	NODATA	NODATA	NODATA	0.0	0.0	0.0	0.0	0.0	whole_cell	0.0	0.0	0.0	NODATA	NODATA	NODATA	NODATA	NODATA	CY	CY	NODATA	NODATA	CY	CY	CY	UNK	CY	CY	CY	0.0	0.0	0.0	0.0	1.0	0.0	0.0	0.0	0.0	0.0	NODATA	NODATA	NODATA	NODATA	i29-47	NODATA
insH-5	b1370	JW1363	89108217	NODATA	NODATA	NODATA	NODATA	CY	0.0	0.0	0.0	0.0	0.0	NODATA	0.0	0.0	0.0	NODATA	NODATA	NODATA	NODATA	NODATA	UNK	NODATA	NODATA	NODATA	CY	CY	CY	CY	CY	CY	CY	0.0	0.0	0.0	0.0	1.0	0.0	0.0	0.0	0.0	0.0	NODATA	NODATA	NODATA	NODATA	i46-65	NODATA
tfaR	b1373	JW1367	89108219	NODATA	NODATA	NODATA	NODATA	NODATA	0.0	0.0	0.0	0.0	0.0	whole_cell	0.0	0.0	0.0	NODATA	NODATA	NODATA	NODATA	NODATA	CY	CY	NODATA	NODATA	UNK	CY	CY	CY	CY	CY	CY	0.0	0.0	0.0	0.0	1.0	0.0	0.0	0.0	0.0	0.0	NODATA	NODATA	NODATA	NODATA	i53-72	NODATA
pinR	b1374	JW1368	89108220	NODATA	NODATA	NODATA	NODATA	NODATA	0.0	0.0	0.0	0.0	0.0	whole_cell	0.0	0.0	0.0	NODATA	NODATA	NODATA	NODATA	NODATA	CY	CY	NODATA	NODATA	CY	CY	CY	CY	CY	CY	CY	0.0	0.0	0.0	0.0	1.0	0.0	0.0	0.0	0.0	0.0	NODATA	NODATA	NODATA	NODATA	o113-137	NODATA
uspF	b1376	JW1370	89108222	NODATA	NODATA	NODATA	NODATA	NODATA	0.0	1.0	1.0	0.0	0.0	whole_cell	0.0	0.0	0.0	NODATA	NODATA	NODATA	NODATA	NODATA	CY	CY	NODATA	NODATA	CY	CY	CY	CY	CY	CY	CY	0.0	0.0	0.0	0.0	1.0	0.0	0.0	0.0	0.0	0.0	NODATA	NODATA	NODATA	NODATA	i30-48	NODATA
ldhA	b1380	JW1375	89108227	NODATA	NODATA	NODATA	NODATA	NODATA	1.0	0.0	1.0	0.0	0.0	focus	0.0	0.0	0.0	NODATA	NODATA	NODATA	NODATA	NODATA	CY	CY	NODATA	NODATA	CY	CY	CY	CY	CY	CY	CY	0.0	0.0	0.0	0.0	1.0	0.0	0.0	0.0	0.0	0.0	NODATA	NODATA	NODATA	NODATA	i61-80	NODATA
ynbE	b1382	JW1377	89108229	NODATA	NODATA	NODATA	NODATA	NODATA	0.0	0.0	0.0	0.0	0.0	whole_cell	0.0	0.0	0.0	NODATA	NODATA	NODATA	NODATA	NODATA	CY	OLIPO	NODATA	NODATA	UNK	CY	CY	CY	CY	CY	CY	0.0	0.0	0.0	0.0	1.0	0.0	0.0	0.0	0.0	0.0	NODATA	NODATA	NODATA	NODATA	o35-54	n5-14c20
feaR	b1384	JW1379	89108231	NODATA	NODATA	NODATA	NODATA	NODATA	0.0	0.0	0.0	0.0	0.0	whole_cell	0.0	0.0	0.0	NODATA	NODATA	NODATA	CY	NODATA	CY	CY	CY	NODATA	CY	CY	CY	CY	CY	CY	CY	0.0	0.0	0.0	0.0	1.0	0.0	0.0	0.0	0.0	0.0	NODATA	NODATA	NODATA	NODATA	i40-59	NODATA
feaB	b1385	JW1380	89108232	NODATA	NODATA	NODATA	NODATA	NODATA	0.0	0.0	0.0	0.0	0.0	NODATA	0.0	1.0	0.0	NODATA	NODATA	NODATA	NODATA	NODATA	CY	NODATA	NODATA	NODATA	CY	CY	CY	CY	CY	CY	CY	0.0	0.0	0.0	1.0	2.0	0.0	0.0	0.0	0.0	2.0	NODATA	NODATA	NODATA	i-166-190	i160-178181-199	NODATA
maoC	b1387	JW1382	89108234	NODATA	NODATA	NODATA	NODATA	NODATA	0.0	0.0	0.0	0.0	0.0	focus	0.0	0.0	0.0	NODATA	NODATA	NODATA	NODATA	NODATA	UNK	NODATA	NODATA	NODATA	IM	CY	CY	CY	CY	CY	CY	0.0	1.0	0.0	3.0	1.0	0.0	0.0	0.0	3.0	0.0	NODATA	o	NODATA	i-148-165-412-429-584-601	o156-180	NODATA
paaA	b1388	JW1383	89108235	NODATA	NODATA	NODATA	NODATA	NODATA	0.0	0.0	0.0	0.0	0.0	NODATA	0.0	0.0	1.0	NODATA	NODATA	NODATA	NODATA	NODATA	CY	CY	NODATA	NODATA	CY	CY	CY	CY	CY	CY	CY	0.0	0.0	0.0	0.0	1.0	0.0	0.0	0.0	0.0	0.0	NODATA	NODATA	NODATA	NODATA	i58-76	NODATA
paaC	b1390	JW1385	89108237	NODATA	NODATA	NODATA	NODATA	CY	0.0	0.0	0.0	0.0	0.0	NODATA	0.0	0.0	1.0	NODATA	NODATA	NODATA	NODATA	NODATA	CY	CY	NODATA	NODATA	CY	CY	CY	CY	CY	CY	CY	0.0	0.0	0.0	0.0	1.0	0.0	0.0	0.0	0.0	0.0	NODATA	NODATA	NODATA	NODATA	o59-77	NODATA
paaE	b1392	JW1387	89108239	NODATA	NODATA	NODATA	NODATA	NODATA	0.0	0.0	0.0	0.0	0.0	NODATA	0.0	0.0	1.0	NODATA	NODATA	NODATA	NODATA	NODATA	UNK	NODATA	NODATA	NODATA	CY	CY	CY	PE	CY	CY	CY	0.0	1.0	0.0	1.0	1.0	0.0	0.0	0.0	0.0	0.0	NODATA	i114-134	NODATA	i-115-132	o280-299	NODATA
paaG	b1394	JW1389	89108241	NODATA	NODATA	NODATA	NODATA	NODATA	0.0	0.0	0.0	0.0	0.0	whole_cell	0.0	0.0	0.0	NODATA	NODATA	NODATA	NODATA	NODATA	CY	NODATA	NODATA	NODATA	UNK	CY	CY	CY	CY	CY	CY	0.0	1.0	0.0	1.0	1.0	0.0	0.0	0.0	0.0	0.0	NODATA	o	NODATA	o-102-126	i61-84	NODATA
paaH	b1395	JW1390	89108242	NODATA	NODATA	NODATA	NODATA	NODATA	0.0	0.0	0.0	0.0	0.0	NODATA	0.0	0.0	0.0	NODATA	NODATA	NODATA	NODATA	NODATA	UNK	PE	NODATA	NODATA	IM	CY	CY	CY	CY	CY	CY	0.0	0.0	0.0	0.0	2.0	0.0	0.0	0.0	0.0	2.0	NODATA	NODATA	NODATA	NODATA	o8-26181-204	n5-15c25
paaI	b1396	JW1391	89108243	NODATA	NODATA	NODATA	NODATA	NODATA	0.0	0.0	0.0	0.0	0.0	NODATA	0.0	1.0	0.0	NODATA	NODATA	NODATA	NODATA	NODATA	CY	CY	NODATA	NODATA	UNK	CY	CY	CY	CY	CY	CY	0.0	0.0	0.0	0.0	1.0	0.0	0.0	0.0	0.0	0.0	NODATA	NODATA	NODATA	NODATA	i60-81	NODATA
paaJ	b1397	JW1392	89108244	NODATA	NODATA	NODATA	NODATA	NODATA	0.0	0.0	0.0	0.0	0.0	whole_cell	0.0	0.0	0.0	NODATA	NODATA	NODATA	NODATA	NODATA	UNK	CY	NODATA	NODATA	CY	CY	CY	CY	CY	CY	CY	0.0	0.0	0.0	1.0	1.0	0.0	0.0	0.0	0.0	0.0	NODATA	NODATA	NODATA	i-381-398	o352-371	NODATA
paaK	b1398	JW5218	89108245	NODATA	NODATA	NODATA	NODATA	NODATA	0.0	0.0	0.0	0.0	0.0	whole_cell	0.0	0.0	0.0	NODATA	NODATA	NODATA	NODATA	NODATA	UNK	CY	NODATA	NODATA	CY	CY	CY	CY	CY	CY	CY	0.0	0.0	0.0	0.0	1.0	0.0	0.0	0.0	0.0	0.0	NODATA	NODATA	NODATA	NODATA	i54-73	NODATA
paaX	b1399	JW1394	89108246	NODATA	NODATA	NODATA	NODATA	NODATA	0.0	0.0	0.0	0.0	0.0	focus	0.0	0.0	0.0	NODATA	NODATA	NODATA	NODATA	NODATA	CY	CY	NODATA	NODATA	UNK	CY	CY	CY	CY	CY	CY	0.0	0.0	0.0	0.0	1.0	0.0	0.0	0.0	0.0	0.0	NODATA	NODATA	NODATA	NODATA	i237-257	NODATA
paaY	b1400	JW1395	89108247	NODATA	NODATA	NODATA	NODATA	NODATA	0.0	0.0	0.0	0.0	0.0	whole_cell	0.0	0.0	0.0	NODATA	NODATA	NODATA	NODATA	NODATA	UNK	CY	NODATA	NODATA	UNK	CY	CY	CY	CY	CY	CY	0.0	0.0	0.0	1.0	1.0	0.0	0.0	0.0	0.0	0.0	NODATA	NODATA	NODATA	o-95-119	i121-140	NODATA
insD-2	b1402	JW1397	89108248	NODATA	NODATA	NODATA	NODATA	NODATA	0.0	0.0	0.0	0.0	0.0	NODATA	0.0	0.0	0.0	NODATA	NODATA	NODATA	NODATA	NODATA	NODATA	NODATA	NODATA	NODATA	CY	CY	CY	CY	NODATA	CY	CY	0.0	0.0	0.0	0.0	1.0	0.0	0.0	0.0	0.0	0.0	NODATA	NODATA	NODATA	NODATA	o222-242	NODATA
insC-2	b1403	JW1400	89108249	NODATA	NODATA	NODATA	NODATA	NODATA	0.0	0.0	0.0	0.0	0.0	NODATA	0.0	0.0	1.0	NODATA	NODATA	NODATA	NODATA	NODATA	NODATA	NODATA	NODATA	NODATA	UNK	CY	IM	CY	NODATA	CY	CY	0.0	0.0	0.0	1.0	1.0	0.0	0.0	0.0	0.0	0.0	NODATA	NODATA	NODATA	o-4-21	o59-77	n2-8c13
insI-2	b1404	JW1401	89108250	NODATA	NODATA	NODATA	NODATA	NODATA	0.0	0.0	0.0	0.0	0.0	NODATA	0.0	0.0	0.0	NODATA	NODATA	NODATA	NODATA	NODATA	NODATA	NODATA	NODATA	NODATA	UNK	CY	CY	CY	CY	CY	CY	0.0	0.0	0.0	0.0	1.0	0.0	0.0	0.0	0.0	0.0	NODATA	NODATA	NODATA	NODATA	i48-67	NODATA
ydbC	b1406	JW1403	89108251	NODATA	NODATA	CY	NODATA	NODATA	0.0	1.0	1.0	0.0	0.0	whole_cell	0.0	0.0	0.0	NODATA	NODATA	NODATA	NODATA	NODATA	CY	CY	NODATA	NODATA	CY	CY	CY	CY	CY	CY	CY	0.0	0.0	0.0	0.0	1.0	0.0	0.0	0.0	0.0	0.0	NODATA	NODATA	NODATA	NODATA	o211-229	NODATA
azoR	b1412	JW1409	89108257	NODATA	NODATA	NODATA	NODATA	CY	0.0	0.0	0.0	0.0	0.0	whole_cell	0.0	0.0	0.0	NODATA	NODATA	NODATA	NODATA	NODATA	CY	NODATA	NODATA	NODATA	UNK	CY	CY	CY	CY	CY	CY	0.0	0.0	0.0	2.0	1.0	0.0	0.0	0.0	2.0	0.0	NODATA	NODATA	NODATA	i-89-106-152-169	o162-181	n4-13c18
hrpA	b1413	JW5905	89108258	NODATA	NODATA	NODATA	NODATA	NODATA	1.0	0.0	0.0	0.0	0.0	focus	0.0	0.0	0.0	NODATA	NODATA	NODATA	CY	NODATA	CY	CY	CY	NODATA	IM	CY	CY	CY	CY	CY	CY	0.0	0.0	0.0	0.0	1.0	0.0	0.0	0.0	0.0	0.0	NODATA	NODATA	NODATA	NODATA	i44-62	NODATA
ydcF	b1414	JW1411	89108259	NODATA	NODATA	NODATA	NODATA	NODATA	0.0	0.0	0.0	0.0	0.0	whole_cell	0.0	0.0	0.0	NODATA	NODATA	NODATA	NODATA	NODATA	CY	CY	NODATA	NODATA	UNK	CY	CY	CY	CY	CY	CY	0.0	0.0	0.0	0.0	1.0	0.0	0.0	0.0	0.0	0.0	NODATA	NODATA	NODATA	NODATA	o45-63	NODATA
aldA	b1415	JW1412	89108260	NODATA	NODATA	CY	NODATA	NODATA	1.0	1.0	1.0	0.0	0.0	focus	0.0	0.0	0.0	NODATA	NODATA	NODATA	NODATA	NODATA	CY	NODATA	NODATA	NODATA	CY	CY	CY	CY	CY	CY	CY	0.0	0.0	0.0	1.0	2.0	0.0	0.0	0.0	0.0	2.0	NODATA	NODATA	NODATA	i-142-160	i139-157160-178	NODATA
ydcI	b1422	JW5226	89108266	NODATA	NODATA	NODATA	NODATA	NODATA	0.0	0.0	0.0	0.0	0.0	focus	0.0	0.0	0.0	NODATA	NODATA	NODATA	NODATA	NODATA	CY	CY	NODATA	NODATA	CY	CY	CY	CY	CY	CY	CY	0.0	1.0	0.0	0.0	1.0	0.0	0.0	0.0	0.0	0.0	NODATA	o	NODATA	NODATA	o230-248	n16-23c31
ydcJ	b1423	JW1419	89108267	NODATA	NODATA	NODATA	NODATA	NODATA	0.0	0.0	0.0	0.0	0.0	whole_cell	0.0	0.0	0.0	NODATA	NODATA	NODATA	NODATA	NODATA	UNK	CY	NODATA	NODATA	CY	CY	CY	UNK	CY	CY	CY	0.0	0.0	0.0	0.0	1.0	0.0	0.0	0.0	0.0	0.0	NODATA	NODATA	NODATA	NODATA	o387-406	NODATA
rimL	b1427	JW1423	89108270	NODATA	NODATA	NODATA	NODATA	NODATA	0.0	1.0	1.0	0.0	0.0	whole_cell	0.0	0.0	0.0	CY	NODATA	CY	CY	NODATA	CY	CY	CY	NODATA	CY	CY	CY	CY	NODATA	CY	CY	0.0	0.0	0.0	0.0	1.0	0.0	0.0	0.0	0.0	0.0	NODATA	NODATA	NODATA	NODATA	i60-78	NODATA
ydcK	b1428	JW1424	89108271	NODATA	NODATA	NODATA	NODATA	NODATA	0.0	0.0	0.0	0.0	0.0	whole_cell	0.0	0.0	0.0	NODATA	NODATA	NODATA	NODATA	NODATA	UNK	CY	NODATA	NODATA	CY	CY	CY	CY	CY	CY	CY	0.0	0.0	0.0	1.0	1.0	0.0	0.0	0.0	0.0	0.0	NODATA	NODATA	NODATA	i-29-47	i26-45	NODATA
tehB	b1430	JW1426	89108273	NODATA	NODATA	CY	NODATA	NODATA	1.0	0.0	1.0	0.0	0.0	whole_cell	0.0	0.0	0.0	NODATA	NODATA	CY	NODATA	NODATA	CY	CY	NODATA	NODATA	CY	CY	CY	IM	CY	CY	CY	0.0	1.0	0.0	0.0	1.0	0.0	0.0	0.0	0.0	0.0	NODATA	o	NODATA	NODATA	i122-141	NODATA
ydcN	b1434	JW1430	89108277	NODATA	NODATA	NODATA	NODATA	NODATA	0.0	0.0	0.0	0.0	0.0	whole_cell	0.0	0.0	0.0	NODATA	NODATA	NODATA	NODATA	NODATA	CY	CY	NODATA	NODATA	CY	CY	CY	CY	CY	CY	CY	0.0	0.0	0.0	0.0	1.0	0.0	0.0	0.0	0.0	0.0	NODATA	NODATA	NODATA	NODATA	i114-133	NODATA
ydcP	b1435	JW1431	89108278	NODATA	NODATA	NODATA	NODATA	NODATA	0.0	0.0	0.0	0.0	0.0	whole_cell	0.0	0.0	0.0	NODATA	NODATA	NODATA	NODATA	NODATA	CY	CY	NODATA	NODATA	UNK	CY	CY	CY	PE	CY	CY	0.0	0.0	0.0	0.0	1.0	0.0	0.0	0.0	0.0	0.0	NODATA	NODATA	NODATA	NODATA	i61-80	NODATA
yncJ	b1436	JW1432	89108279	NODATA	NODATA	NODATA	NODATA	NODATA	0.0	0.0	0.0	0.0	0.0	no_GFP_signal	0.0	0.0	0.0	NODATA	NODATA	NODATA	NODATA	NODATA	CY	PE	NODATA	NODATA	VAR	CY	CY	CY	CY	CY	CY	0.0	0.0	0.0	1.0	1.0	0.0	0.0	0.0	0.0	0.0	NODATA	NODATA	NODATA	o-6-23	o4-22	n5-16c22
ydcQ	b1438	JW1433	89108281	NODATA	NODATA	NODATA	NODATA	NODATA	0.0	0.0	0.0	0.0	0.0	whole_cell	0.0	0.0	0.0	NODATA	NODATA	NODATA	NODATA	NODATA	CY	CY	NODATA	NODATA	UNK	CY	CY	CY	CY	CY	CY	0.0	0.0	0.0	1.0	1.0	0.0	0.0	0.0	0.0	0.0	NODATA	NODATA	NODATA	o-77-94	o58-76	NODATA
ydcR	b1439	JW1434	89108282	NODATA	NODATA	NODATA	NODATA	NODATA	0.0	0.0	0.0	0.0	0.0	nucleoid_&_focus	0.0	0.0	0.0	NODATA	NODATA	NODATA	NODATA	NODATA	UNK	CY	NODATA	NODATA	CY	CY	CY	CY	CY	CY	CY	0.0	0.0	0.0	0.0	1.0	0.0	0.0	0.0	0.0	0.0	NODATA	NODATA	NODATA	NODATA	o308-327	NODATA
ydcW	b1444	JW1439	89108287	NODATA	NODATA	NODATA	NODATA	NODATA	0.0	0.0	0.0	0.0	0.0	focus	0.0	0.0	0.0	NODATA	NODATA	NODATA	NODATA	NODATA	CY	CY	NODATA	NODATA	CY	CY	CY	CY	CY	CY	CY	0.0	0.0	0.0	0.0	2.0	0.0	0.0	0.0	0.0	2.0	NODATA	NODATA	NODATA	NODATA	i135-153156-174	NODATA
ydcY	b1446	JW1441	89108289	NODATA	NODATA	NODATA	NODATA	NODATA	0.0	0.0	0.0	0.0	0.0	whole_cell	0.0	0.0	0.0	NODATA	NODATA	NODATA	NODATA	NODATA	CY	CY	NODATA	NODATA	CY	CY	CY	UNK	CY	CY	CY	0.0	0.0	0.0	0.0	1.0	0.0	0.0	0.0	0.0	0.0	NODATA	NODATA	NODATA	NODATA	o14-33	NODATA
yncA	b1448	JW5233	89108291	NODATA	NODATA	NODATA	NODATA	NODATA	0.0	0.0	0.0	0.0	0.0	NODATA	0.0	0.0	0.0	NODATA	NODATA	NODATA	NODATA	NODATA	CY	CY	NODATA	NODATA	CY	CY	CY	IM	CY	CY	CY	0.0	0.0	0.0	1.0	1.0	0.0	0.0	0.0	0.0	0.0	NODATA	NODATA	NODATA	i-11-28	i45-64	NODATA
yncB	b1449	JW5907	89108292	NODATA	NODATA	NODATA	NODATA	NODATA	0.0	0.0	0.0	0.0	0.0	whole_cell	0.0	0.0	0.0	NODATA	NODATA	NODATA	NODATA	NODATA	CY	CY	NODATA	NODATA	CY	CY	CY	CY	CY	CY	CY	0.0	0.0	0.0	0.0	2.0	0.0	0.0	0.0	0.0	2.0	NODATA	NODATA	NODATA	NODATA	o151-175236-255	NODATA
yncC	b1450	JW1445	89108293	NODATA	NODATA	NODATA	NODATA	NODATA	0.0	0.0	0.0	0.0	0.0	nucleoid	0.0	0.0	0.0	NODATA	NODATA	NODATA	NODATA	NODATA	CY	CY	NODATA	NODATA	UNK	CY	CY	CY	CY	CY	CY	0.0	0.0	0.0	0.0	1.0	0.0	0.0	0.0	0.0	0.0	NODATA	NODATA	NODATA	NODATA	o144-162	NODATA
yncG	b1454	JW1449	89108297	NODATA	NODATA	NODATA	NODATA	NODATA	0.0	0.0	0.0	0.0	0.0	whole_cell	0.0	0.0	0.0	NODATA	NODATA	NODATA	NODATA	NODATA	UNK	CY	NODATA	NODATA	CY	CY	CY	CY	CY	CY	CY	0.0	0.0	0.0	0.0	1.0	0.0	0.0	0.0	0.0	0.0	NODATA	NODATA	NODATA	NODATA	o61-79	NODATA
rhsE	b1456	JW1451	89108299	NODATA	NODATA	NODATA	NODATA	NODATA	0.0	0.0	0.0	0.0	0.0	focus	0.0	0.0	0.0	NODATA	NODATA	NODATA	NODATA	NODATA	CY	CY	NODATA	NODATA	CY	CY	PE	IM	CY	CY	CY	0.0	0.0	0.0	0.0	1.0	0.0	0.0	0.0	0.0	0.0	NODATA	NODATA	NODATA	NODATA	i56-75	NODATA
yncI	b1458	JW1453	89108301	NODATA	NODATA	NODATA	NODATA	NODATA	0.0	0.0	0.0	0.0	0.0	NODATA	0.0	0.0	0.0	NODATA	NODATA	NODATA	NODATA	NODATA	UNK	PE	NODATA	NODATA	CY	CY	CY	UNK	NODATA	CY	CY	0.0	1.0	0.0	1.0	1.0	0.0	0.0	0.0	0.0	0.0	NODATA	i24-44	NODATA	i-26-42	i28-46	NODATA
ydcC	b1460	JW1455	89108303	NODATA	NODATA	NODATA	NODATA	NODATA	0.0	0.0	0.0	0.0	0.0	whole_cell	0.0	0.0	0.0	NODATA	NODATA	NODATA	NODATA	NODATA	CY	CY	NODATA	NODATA	CY	CY	CY	UNK	CY	CY	CY	0.0	1.0	0.0	1.0	1.0	0.0	0.0	0.0	0.0	0.0	NODATA	i25-45	NODATA	i-26-43	o305-324	n29-38c43
ydcE	b1461	JW1456	89108304	NODATA	NODATA	NODATA	NODATA	NODATA	0.0	0.0	0.0	0.0	0.0	whole_cell	0.0	1.0	0.0	NODATA	NODATA	NODATA	NODATA	NODATA	CY	CY	NODATA	NODATA	UNK	CY	CY	CY	CY	CY	CY	0.0	0.0	0.0	0.0	1.0	0.0	0.0	0.0	0.0	0.0	NODATA	NODATA	NODATA	NODATA	i40-58	NODATA
yddH	b1462	JW1457	89108305	NODATA	NODATA	NODATA	NODATA	NODATA	0.0	0.0	0.0	0.0	0.0	whole_cell	0.0	0.0	0.0	NODATA	NODATA	NODATA	NODATA	NODATA	CY	CY	NODATA	NODATA	UNK	CY	CY	CY	CY	CY	CY	0.0	0.0	0.0	0.0	1.0	0.0	0.0	0.0	0.0	0.0	NODATA	NODATA	NODATA	NODATA	i108-130	NODATA
nhoA	b1463	JW1458	89108306	NODATA	NODATA	NODATA	NODATA	NODATA	0.0	0.0	0.0	0.0	0.0	whole_cell	0.0	0.0	0.0	NODATA	NODATA	NODATA	NODATA	NODATA	UNK	CY	NODATA	NODATA	CY	CY	CY	CY	IM	CY	CY	0.0	0.0	0.0	0.0	1.0	0.0	0.0	0.0	0.0	0.0	NODATA	NODATA	NODATA	NODATA	o52-71	NODATA
yddE	b1464	JW1459	89108307	NODATA	NODATA	NODATA	NODATA	NODATA	0.0	0.0	0.0	0.0	0.0	whole_cell	0.0	0.0	0.0	NODATA	NODATA	NODATA	NODATA	NODATA	CY	CY	NODATA	NODATA	UNK	CY	CY	CY	CY	CY	CY	0.0	0.0	0.0	0.0	1.0	0.0	0.0	0.0	0.0	0.0	NODATA	NODATA	NODATA	NODATA	o61-84	NODATA
narW	b1466	JW1461	89108309	NODATA	NODATA	IM	NODATA	NODATA	0.0	0.0	1.0	0.0	0.0	whole_cell	0.0	0.0	0.0	NODATA	NODATA	NODATA	NODATA	NODATA	CY	CY	NODATA	NODATA	UNK	CY	CY	CY	CY	CY	CY	0.0	0.0	0.0	0.0	1.0	0.0	0.0	0.0	0.0	0.0	NODATA	NODATA	NODATA	NODATA	o155-174	NODATA
narY	b1467	JW1462	89108310	NODATA	NODATA	NODATA	NODATA	NODATA	0.0	0.0	0.0	0.0	0.0	whole_cell	0.0	0.0	1.0	NODATA	NODATA	M	NODATA	NODATA	M	CY	IM	NODATA	CY	CY	CY	PE	NODATA	CY	CY	0.0	0.0	0.0	0.0	1.0	0.0	0.0	0.0	0.0	0.0	NODATA	NODATA	NODATA	NODATA	i51-70	NODATA
yddM	b1477	JW5908	89108320	NODATA	NODATA	NODATA	NODATA	NODATA	0.0	0.0	0.0	0.0	0.0	nucleoid	0.0	0.0	0.0	NODATA	NODATA	NODATA	NODATA	NODATA	CY	CY	NODATA	NODATA	UNK	CY	CY	CY	CY	CY	CY	0.0	0.0	0.0	0.0	1.0	0.0	0.0	0.0	0.0	0.0	NODATA	NODATA	NODATA	NODATA	i58-77	NODATA
adhP	b1478	JW1474	89108321	NODATA	NODATA	NODATA	NODATA	NODATA	0.0	0.0	0.0	0.0	0.0	whole_cell	0.0	0.0	0.0	NODATA	NODATA	NODATA	NODATA	NODATA	CY	NODATA	NODATA	NODATA	CY	CY	CY	CY	CY	CY	CY	0.0	0.0	0.0	1.0	2.0	0.0	0.0	0.0	0.0	2.0	NODATA	NODATA	NODATA	o-164-180	i162-186260-283	NODATA
sra	b1480	JW5962	89108323	NODATA	NODATA	NODATA	NODATA	NODATA	0.0	0.0	0.0	0.0	0.0	whole_cell	0.0	0.0	0.0	NODATA	NODATA	NODATA	CY	NODATA	CY	CY	CY	NODATA	UNK	CY	CY	CY	NODATA	CY	CY	0.0	0.0	0.0	0.0	1.0	0.0	0.0	0.0	0.0	0.0	NODATA	NODATA	NODATA	NODATA	i3-22	NODATA
osmC	b1482	JW1477	89108325	NODATA	NODATA	CY	NODATA	NODATA	0.0	0.0	1.0	0.0	0.0	whole_cell	0.0	0.0	0.0	NODATA	NODATA	CY	NODATA	NODATA	CY	CY	NODATA	NODATA	UNK	CY	CY	CY	NODATA	CY	CY	0.0	1.0	0.0	0.0	1.0	0.0	0.0	0.0	0.0	0.0	NODATA	i50-70	NODATA	NODATA	i61-84	NODATA
ddpF	b1483	JW1478	89108326	NODATA	NODATA	NODATA	NODATA	NODATA	0.0	0.0	0.0	0.0	0.0	whole_cell	0.0	0.0	1.0	NODATA	NODATA	IM	CY	NODATA	CY	CY	CY	NODATA	CY	CY	CY	IM	IM	CY	CY	0.0	0.0	0.0	0.0	1.0	0.0	0.0	0.0	0.0	0.0	NODATA	NODATA	NODATA	NODATA	o231-249	NODATA
ddpX	b1488	JW1483	89108331	NODATA	NODATA	NODATA	NODATA	NODATA	0.0	0.0	0.0	0.0	0.0	focus	0.0	0.0	0.0	NODATA	NODATA	NODATA	PE	NODATA	CY	CY	PE	NODATA	CY	CY	CY	EC	CY	CY	CY	0.0	0.0	0.0	0.0	1.0	0.0	0.0	0.0	0.0	0.0	NODATA	NODATA	NODATA	NODATA	i140-159	NODATA
yddV	b1490	JW5241	89108333	NODATA	NODATA	NODATA	NODATA	NODATA	0.0	0.0	0.0	0.0	0.0	NODATA	0.0	0.0	0.0	NODATA	NODATA	NODATA	NODATA	NODATA	UNK	CY	NODATA	NODATA	CY	CY	CY	IM	IM	CY	CY	0.0	0.0	0.0	0.0	1.0	0.0	0.0	0.0	0.0	0.0	NODATA	NODATA	NODATA	NODATA	o269-292	NODATA
ydeM	b1497	JW1492	89108340	NODATA	NODATA	NODATA	NODATA	NODATA	0.0	0.0	0.0	0.0	0.0	whole_cell	0.0	0.0	0.0	NODATA	NODATA	NODATA	NODATA	NODATA	CY	CY	NODATA	NODATA	UNK	CY	CY	CY	CY	CY	CY	0.0	0.0	0.0	0.0	1.0	0.0	0.0	0.0	0.0	0.0	NODATA	NODATA	NODATA	NODATA	o309-327	NODATA
ydeO	b1499	JW1494	89108342	NODATA	NODATA	NODATA	NODATA	NODATA	0.0	0.0	0.0	0.0	0.0	NODATA	0.0	0.0	0.0	NODATA	NODATA	NODATA	NODATA	NODATA	CY	CY	NODATA	NODATA	CY	CY	CY	CY	CY	CY	CY	0.0	1.0	0.0	0.0	1.0	0.0	0.0	0.0	0.0	0.0	NODATA	u	NODATA	NODATA	i61-79	n3-10c15
hipA	b1507	JW1500	89108349	NODATA	NODATA	NODATA	NODATA	NODATA	0.0	0.0	0.0	0.0	0.0	whole_cell	0.0	0.0	1.0	NODATA	NODATA	NODATA	CY	NODATA	CY	CY	CY	NODATA	UNK	CY	CY	CY	FB	CY	CY	0.0	0.0	0.0	1.0	1.0	0.0	0.0	0.0	0.0	0.0	NODATA	NODATA	NODATA	o-333-356	i52-71	NODATA
ydeV	b1511	JW1504	89108352	NODATA	NODATA	NODATA	NODATA	NODATA	0.0	0.0	0.0	0.0	0.0	whole_cell	0.0	0.0	0.0	NODATA	NODATA	NODATA	NODATA	NODATA	CY	CY	NODATA	NODATA	UNK	CY	CY	CY	CY	CY	CY	0.0	1.0	0.0	0.0	2.0	0.0	0.0	0.0	0.0	2.0	NODATA	o	NODATA	NODATA	o300-323453-471	NODATA
ydeW	b1512	JW1505	89108353	NODATA	NODATA	NODATA	NODATA	NODATA	0.0	0.0	0.0	0.0	0.0	focus	0.0	1.0	0.0	NODATA	NODATA	NODATA	NODATA	NODATA	CY	CY	NODATA	NODATA	CY	IM	CY	CY	CY	CY	CY	0.0	1.0	0.0	0.0	1.0	0.0	0.0	0.0	0.0	0.0	NODATA	i195-215	NODATA	NODATA	o250-269	NODATA
lsrF	b1517	JW1510	89108358	NODATA	NODATA	NODATA	NODATA	NODATA	1.0	0.0	0.0	0.0	0.0	whole_cell	0.0	1.0	0.0	NODATA	NODATA	NODATA	NODATA	NODATA	CY	CY	NODATA	NODATA	UNK	CY	CY	CY	CY	CY	CY	0.0	0.0	0.0	0.0	1.0	0.0	0.0	0.0	0.0	0.0	NODATA	NODATA	NODATA	NODATA	i44-63	NODATA
tam	b1519	JW1512	89108360	NODATA	NODATA	NODATA	NODATA	NODATA	0.0	0.0	0.0	0.0	0.0	whole_cell	0.0	0.0	0.0	NODATA	NODATA	CY	CY	NODATA	CY	CY	CY	NODATA	CY	CY	CY	CY	NODATA	CY	CY	0.0	0.0	0.0	0.0	1.0	0.0	0.0	0.0	0.0	0.0	NODATA	NODATA	NODATA	NODATA	o187-206	NODATA
uxaB	b1521	JW1514	89108362	NODATA	NODATA	NODATA	NODATA	NODATA	0.0	0.0	0.0	0.0	0.0	whole_cell	0.0	0.0	0.0	NODATA	NODATA	NODATA	NODATA	NODATA	CY	CY	NODATA	NODATA	CY	CY	CY	CY	CY	CY	CY	0.0	0.0	0.0	0.0	1.0	0.0	0.0	0.0	0.0	0.0	NODATA	NODATA	NODATA	NODATA	i59-78	NODATA
yneI	b1525	JW5247	89108366	NODATA	NODATA	NODATA	NODATA	NODATA	0.0	1.0	1.0	0.0	0.0	whole_cell	0.0	0.0	0.0	NODATA	NODATA	NODATA	NODATA	NODATA	CY	CY	NODATA	NODATA	CY	CY	CY	CY	CY	CY	CY	0.0	0.0	0.0	0.0	2.0	0.0	0.0	0.0	0.0	2.0	NODATA	NODATA	NODATA	NODATA	i123-141144-162	NODATA
yneJ	b1526	JW1519	89108367	NODATA	NODATA	NODATA	NODATA	NODATA	0.0	0.0	0.0	0.0	0.0	focus	0.0	0.0	0.0	NODATA	NODATA	NODATA	NODATA	NODATA	CY	CY	NODATA	NODATA	CY	CY	CY	CY	CY	CY	CY	0.0	1.0	0.0	0.0	1.0	0.0	0.0	0.0	0.0	0.0	NODATA	o	NODATA	NODATA	o222-241	NODATA
marR	b1530	JW5248	89108371	NODATA	NODATA	NODATA	NODATA	NODATA	0.0	0.0	0.0	0.0	0.0	whole_cell	0.0	1.0	0.0	NODATA	NODATA	NODATA	CY	NODATA	CY	CY	CY	NODATA	CY	CY	CY	CY	CY	CY	CY	0.0	0.0	0.0	0.0	1.0	0.0	0.0	0.0	0.0	0.0	NODATA	NODATA	NODATA	NODATA	i61-85	NODATA
marA	b1531	JW5249	89108372	NODATA	NODATA	NODATA	NODATA	NODATA	0.0	0.0	0.0	0.0	0.0	whole_cell	0.0	0.0	0.0	NODATA	NODATA	NODATA	CY	NODATA	CY	CY	CY	NODATA	CY	CY	CY	CY	CY	CY	CY	0.0	0.0	0.0	0.0	1.0	0.0	0.0	0.0	0.0	0.0	NODATA	NODATA	NODATA	NODATA	i61-84	NODATA
ydeH	b1535	JW1528	89108376	NODATA	NODATA	NODATA	NODATA	NODATA	0.0	0.0	0.0	0.0	0.0	whole_cell	0.0	0.0	0.0	NODATA	NODATA	NODATA	NODATA	NODATA	CY	CY	NODATA	NODATA	CY	CY	CY	CY	IM	CY	CY	0.0	0.0	0.0	0.0	1.0	0.0	0.0	0.0	0.0	0.0	NODATA	NODATA	NODATA	NODATA	o245-264	NODATA
ydeJ	b1537	JW1530	89108378	NODATA	NODATA	NODATA	NODATA	NODATA	0.0	0.0	0.0	0.0	0.0	whole_cell	0.0	0.0	0.0	NODATA	NODATA	NODATA	NODATA	NODATA	CY	CY	NODATA	NODATA	UNK	CY	CY	CY	IM	CY	CY	0.0	0.0	0.0	0.0	1.0	0.0	0.0	0.0	0.0	0.0	NODATA	NODATA	NODATA	NODATA	i34-53	NODATA
dcp	b1538	JW1531	89108379	NODATA	NODATA	NODATA	NODATA	NODATA	1.0	0.0	0.0	0.0	0.0	whole_cell	0.0	0.0	0.0	NODATA	NODATA	CY	NODATA	NODATA	CY	CY	NODATA	NODATA	CY	CY	CY	EC	NODATA	CY	CY	0.0	0.0	0.0	0.0	1.0	0.0	0.0	0.0	0.0	0.0	NODATA	NODATA	NODATA	NODATA	o610-629	NODATA
ydfG	b1539	JW1532	89108380	NODATA	NODATA	NODATA	NODATA	NODATA	1.0	0.0	0.0	0.0	0.0	focus	0.0	0.0	0.0	NODATA	NODATA	NODATA	NODATA	NODATA	CY	CY	NODATA	NODATA	CY	CY	CY	CY	CY	CY	CY	0.0	0.0	0.0	0.0	1.0	0.0	0.0	0.0	0.0	0.0	NODATA	NODATA	NODATA	NODATA	i61-85	NODATA
ydfH	b1540	JW1533	89108381	NODATA	NODATA	NODATA	NODATA	NODATA	1.0	0.0	0.0	0.0	0.0	nucleoid	0.0	0.0	0.0	NODATA	NODATA	NODATA	NODATA	NODATA	CY	CY	NODATA	NODATA	CY	CY	CY	CY	CY	CY	CY	0.0	0.0	0.0	0.0	1.0	0.0	0.0	0.0	0.0	0.0	NODATA	NODATA	NODATA	NODATA	o153-172	NODATA
ydfZ	b1541	JW1534	89108382	NODATA	NODATA	NODATA	NODATA	NODATA	0.0	0.0	0.0	0.0	0.0	whole_cell	0.0	0.0	0.0	NODATA	NODATA	NODATA	NODATA	NODATA	CY	CY	NODATA	NODATA	CY	CY	CY	UNK	CY	CY	CY	0.0	0.0	0.0	0.0	1.0	0.0	0.0	0.0	0.0	0.0	NODATA	NODATA	NODATA	NODATA	i5-24	NODATA
ydfI	b1542	JW1535	89108383	NODATA	NODATA	NODATA	NODATA	NODATA	0.0	0.0	0.0	0.0	0.0	whole_cell	0.0	0.0	0.0	NODATA	NODATA	NODATA	NODATA	NODATA	CY	CY	NODATA	NODATA	UNK	CY	CY	CY	CY	CY	CY	0.0	0.0	0.0	0.0	1.0	0.0	0.0	0.0	0.0	0.0	NODATA	NODATA	NODATA	NODATA	i288-309	NODATA
pinQ	b1545	JW1538	89108386	NODATA	NODATA	NODATA	NODATA	NODATA	0.0	0.0	0.0	0.0	0.0	whole_cell	0.0	0.0	0.0	NODATA	NODATA	NODATA	NODATA	NODATA	CY	CY	NODATA	NODATA	CY	CY	CY	CY	CY	CY	CY	0.0	0.0	0.0	0.0	1.0	0.0	0.0	0.0	0.0	0.0	NODATA	NODATA	NODATA	NODATA	o113-137	NODATA
tfaQ	b1546	JW1539	89108387	NODATA	NODATA	NODATA	NODATA	NODATA	0.0	0.0	0.0	0.0	0.0	whole_cell	0.0	0.0	0.0	NODATA	NODATA	NODATA	NODATA	NODATA	CY	CY	NODATA	NODATA	UNK	CY	CY	CY	CY	CY	CY	0.0	0.0	0.0	0.0	1.0	0.0	0.0	0.0	0.0	0.0	NODATA	NODATA	NODATA	NODATA	i53-72	NODATA
nohA	b1548	JW1541	89108389	NODATA	NODATA	NODATA	NODATA	NODATA	0.0	0.0	0.0	0.0	0.0	whole_cell	0.0	0.0	0.0	NODATA	NODATA	NODATA	NODATA	NODATA	CY	CY	NODATA	NODATA	CY	CY	CY	CY	CY	CY	CY	0.0	0.0	0.0	0.0	1.0	0.0	0.0	0.0	0.0	0.0	NODATA	NODATA	NODATA	NODATA	o117-135	NODATA
ynfO	b4533	JW5251	89108390	NODATA	NODATA	NODATA	NODATA	NODATA	0.0	0.0	0.0	0.0	0.0	NODATA	0.0	0.0	0.0	NODATA	NODATA	NODATA	NODATA	NODATA	NODATA	NODATA	NODATA	NODATA	CY	CY	CY	UNK	NODATA	CY	CY	0.0	0.0	0.0	0.0	1.0	0.0	0.0	0.0	0.0	0.0	NODATA	NODATA	NODATA	NODATA	i3-22	NODATA
ynfN	b1551	JW5254	89108393	NODATA	NODATA	NODATA	NODATA	NODATA	0.0	0.0	0.0	0.0	0.0	NODATA	0.0	0.0	0.0	NODATA	NODATA	NODATA	NODATA	NODATA	CY	CY	NODATA	NODATA	CY	CY	CY	UNK	CY	CY	CY	0.0	0.0	0.0	0.0	1.0	0.0	0.0	0.0	0.0	0.0	NODATA	NODATA	NODATA	NODATA	i3-22	NODATA
cspI	b1552	JW1544	89108394	NODATA	NODATA	NODATA	NODATA	NODATA	0.0	0.0	0.0	0.0	0.0	whole_cell	0.0	0.0	0.0	NODATA	NODATA	CY	NODATA	NODATA	CY	CY	NODATA	NODATA	CY	CY	PE	CY	CY	CY	CY	0.0	0.0	0.0	0.0	1.0	0.0	0.0	0.0	0.0	0.0	NODATA	NODATA	NODATA	NODATA	i4-23	NODATA
ydfP	b1553	JW1545	89108395	NODATA	NODATA	NODATA	NODATA	NODATA	0.0	0.0	0.0	0.0	0.0	whole_cell	0.0	0.0	0.0	NODATA	NODATA	NODATA	NODATA	NODATA	UNK	LIPO	NODATA	NODATA	UNK	PE	CY	CY	CY	CY	CY	0.0	0.0	1.0	1.0	1.0	0.0	0.0	0.0	0.0	0.0	NODATA	NODATA	o4-21i	o-4-21	o4-22	n7-17c22
ydfR	b1555	JW1547	89108397	NODATA	NODATA	NODATA	NODATA	NODATA	0.0	0.0	0.0	0.0	0.0	focus	0.0	0.0	0.0	NODATA	NODATA	NODATA	NODATA	NODATA	CY	CY	NODATA	NODATA	CY	CY	CY	UNK	FB	CY	CY	0.0	0.0	0.0	0.0	1.0	0.0	0.0	0.0	0.0	0.0	NODATA	NODATA	NODATA	NODATA	o42-60	NODATA
cspB	b1557	JW1549	89108399	NODATA	NODATA	NODATA	NODATA	NODATA	0.0	0.0	1.0	0.0	0.0	whole_cell	0.0	0.0	0.0	NODATA	NODATA	CY	NODATA	NODATA	CY	CY	NODATA	NODATA	CY	CY	PE	CY	CY	CY	CY	0.0	0.0	0.0	0.0	1.0	0.0	0.0	0.0	0.0	0.0	NODATA	NODATA	NODATA	NODATA	i4-23	NODATA
cspF	b1558	JW1550	89108400	NODATA	NODATA	NODATA	NODATA	NODATA	0.0	0.0	0.0	0.0	0.0	whole_cell	0.0	0.0	0.0	NODATA	NODATA	CY	NODATA	NODATA	CY	CY	NODATA	NODATA	CY	CY	CY	CY	CY	CY	CY	0.0	0.0	0.0	0.0	1.0	0.0	0.0	0.0	0.0	0.0	NODATA	NODATA	NODATA	NODATA	i4-23	NODATA
ydfT	b1559	JW1551	89108401	NODATA	NODATA	NODATA	NODATA	NODATA	0.0	0.0	0.0	0.0	0.0	whole_cell	0.0	0.0	0.0	NODATA	NODATA	NODATA	NODATA	NODATA	UNK	CY	NODATA	NODATA	CY	PE	CY	CY	CY	CY	CY	0.0	0.0	0.0	0.0	1.0	0.0	0.0	0.0	0.0	0.0	NODATA	NODATA	NODATA	NODATA	i189-207	NODATA
ydfU	b1560	JW5909	89108402	NODATA	NODATA	NODATA	NODATA	NODATA	0.0	0.0	0.0	0.0	0.0	NODATA	0.0	0.0	0.0	NODATA	NODATA	NODATA	NODATA	NODATA	UNK	CY	NODATA	NODATA	CY	CY	CY	UNK	IM	CY	CY	0.0	0.0	0.0	0.0	1.0	0.0	0.0	0.0	0.0	0.0	NODATA	NODATA	NODATA	NODATA	o61-80	NODATA
rem	b1561	JW1553	89108403	NODATA	NODATA	NODATA	NODATA	NODATA	0.0	0.0	0.0	0.0	0.0	whole_cell	0.0	0.0	0.0	NODATA	NODATA	NODATA	NODATA	NODATA	CY	CY	NODATA	NODATA	CY	CY	CY	UNK	CY	CY	CY	0.0	0.0	0.0	0.0	1.0	0.0	0.0	0.0	0.0	0.0	NODATA	NODATA	NODATA	NODATA	i38-56	NODATA
relE	b1563	JW1555	89108405	NODATA	NODATA	NODATA	NODATA	NODATA	0.0	0.0	0.0	0.0	0.0	whole_cell	0.0	1.0	0.0	NODATA	NODATA	NODATA	CY	NODATA	CY	CY	CY	NODATA	CY	CY	CY	CY	CY	CY	CY	0.0	0.0	0.0	0.0	1.0	0.0	0.0	0.0	0.0	0.0	NODATA	NODATA	NODATA	NODATA	i56-74	NODATA
relB	b1564	JW1556	89108406	NODATA	NODATA	NODATA	NODATA	NODATA	0.0	0.0	1.0	0.0	0.0	whole_cell	0.0	1.0	0.0	NODATA	NODATA	NODATA	CY	NODATA	CY	CY	CY	NODATA	CY	CY	CY	UNK	CY	CY	CY	0.0	0.0	0.0	0.0	1.0	0.0	0.0	0.0	0.0	0.0	NODATA	NODATA	NODATA	NODATA	i5-24	NODATA
dicA	b1570	JW1562	89108412	NODATA	NODATA	NODATA	NODATA	NODATA	0.0	0.0	0.0	0.0	0.0	focus	0.0	0.0	0.0	NODATA	NODATA	NODATA	NODATA	NODATA	CY	CY	NODATA	NODATA	UNK	CY	CY	CY	CY	CY	CY	0.0	0.0	0.0	0.0	1.0	0.0	0.0	0.0	0.0	0.0	NODATA	NODATA	NODATA	NODATA	i58-76	NODATA
dicB	b1575	JW1566	89108416	NODATA	NODATA	NODATA	NODATA	NODATA	0.0	0.0	0.0	0.0	0.0	whole_cell	0.0	1.0	0.0	NODATA	NODATA	NODATA	NODATA	NODATA	CY	CY	NODATA	NODATA	CY	CY	CY	CY	IM	CY	CY	0.0	0.0	0.0	0.0	1.0	0.0	0.0	0.0	0.0	0.0	NODATA	NODATA	NODATA	NODATA	o20-40	NODATA
ydfE	b1577	JW1568	89108418	NODATA	NODATA	NODATA	NODATA	NODATA	0.0	0.0	0.0	0.0	0.0	NODATA	0.0	0.0	0.0	NODATA	NODATA	NODATA	NODATA	NODATA	CY	CY	NODATA	NODATA	UNK	CY	CY	CY	IM	CY	CY	0.0	0.0	0.0	0.0	1.0	0.0	0.0	0.0	0.0	0.0	NODATA	NODATA	NODATA	NODATA	o54-72	NODATA
insD	b1578	JW1570	89108419	NODATA	NODATA	NODATA	NODATA	NODATA	0.0	0.0	0.0	0.0	0.0	NODATA	0.0	0.0	0.0	NODATA	NODATA	NODATA	NODATA	NODATA	UNK	NODATA	NODATA	NODATA	UNK	CY	CY	CY	NODATA	CY	CY	0.0	0.0	0.0	0.0	1.0	0.0	0.0	0.0	0.0	0.0	NODATA	NODATA	NODATA	NODATA	i61-80	NODATA
intQ	b1579	JW1571	89108420	NODATA	NODATA	NODATA	NODATA	NODATA	0.0	0.0	0.0	0.0	0.0	NODATA	0.0	0.0	0.0	NODATA	NODATA	NODATA	NODATA	NODATA	UNK	CY	NODATA	NODATA	CY	CY	CY	CY	NODATA	CY	CY	0.0	0.0	0.0	0.0	1.0	0.0	0.0	0.0	0.0	0.0	NODATA	NODATA	NODATA	NODATA	o358-377	NODATA
rspB	b1580	JW1572	89108421	NODATA	NODATA	NODATA	NODATA	NODATA	0.0	0.0	0.0	0.0	0.0	whole_cell	0.0	0.0	0.0	NODATA	NODATA	NODATA	NODATA	NODATA	CY	CY	NODATA	NODATA	CY	CY	CY	CY	CY	CY	CY	0.0	1.0	0.0	0.0	1.0	0.0	0.0	0.0	0.0	0.0	NODATA	u	NODATA	NODATA	o261-280	NODATA
rspA	b1581	JW1573	89108422	NODATA	NODATA	NODATA	NODATA	NODATA	1.0	0.0	0.0	0.0	0.0	focus	0.0	0.0	0.0	NODATA	NODATA	NODATA	NODATA	NODATA	CY	CY	NODATA	NODATA	CY	CY	CY	CY	CY	CY	CY	0.0	0.0	0.0	0.0	1.0	0.0	0.0	0.0	0.0	0.0	NODATA	NODATA	NODATA	NODATA	i321-345	NODATA
speG	b1584	JW1576	89108425	NODATA	NODATA	NODATA	NODATA	NODATA	1.0	0.0	0.0	0.0	0.0	focus	0.0	0.0	0.0	NODATA	NODATA	CY	NODATA	NODATA	CY	CY	NODATA	NODATA	CY	CY	CY	CY	CY	CY	CY	0.0	0.0	0.0	0.0	1.0	0.0	0.0	0.0	0.0	0.0	NODATA	NODATA	NODATA	NODATA	i128-147	NODATA
dmsD	b1591	JW5262	89108432	NODATA	NODATA	NODATA	NODATA	NODATA	0.0	0.0	0.0	0.0	0.0	whole_cell	0.0	1.0	0.0	NODATA	NODATA	CY-IM	NODATA	NODATA	CY	CY	NODATA	NODATA	UNK	CY	CY	CY	NODATA	CY	CY	0.0	0.0	0.0	0.0	1.0	0.0	0.0	0.0	0.0	0.0	NODATA	NODATA	NODATA	NODATA	i127-145	NODATA
ynfK	b1593	JW5264	89108434	NODATA	NODATA	NODATA	NODATA	NODATA	0.0	0.0	0.0	0.0	0.0	NODATA	0.0	0.0	0.0	NODATA	NODATA	NODATA	NODATA	NODATA	CY	CY	NODATA	NODATA	UNK	CY	CY	CY	CY	CY	CY	0.0	0.0	0.0	1.0	1.0	0.0	0.0	0.0	0.0	0.0	NODATA	NODATA	NODATA	o-152-170	o148-172	NODATA
dgsA	b1594	JW1586	89108435	NODATA	NODATA	NODATA	NODATA	NODATA	1.0	0.0	0.0	0.0	0.0	focus	0.0	1.0	0.0	NODATA	NODATA	NODATA	CY	NODATA	CY	CY	CY	NODATA	CY	CY	CY	CY	CY	CY	CY	0.0	1.0	0.0	1.0	1.0	0.0	0.0	0.0	0.0	0.0	NODATA	i313-333	NODATA	i-146-164	o329-347	NODATA
ynfL	b1595	JW1587	89108436	NODATA	NODATA	NODATA	NODATA	NODATA	0.0	0.0	0.0	0.0	0.0	focus	0.0	1.0	0.0	NODATA	NODATA	NODATA	NODATA	NODATA	CY	NODATA	NODATA	NODATA	VAR	CY	CY	CY	CY	CY	CY	1.0	1.0	0.0	2.0	1.0	0.0	0.0	0.0	2.0	0.0	o229-249i	o	NODATA	i-194-213-230-249	o226-244	NODATA
folM	b1606	JW1598	89108447	NODATA	NODATA	NODATA	NODATA	NODATA	0.0	0.0	0.0	0.0	0.0	whole_cell	0.0	1.0	0.0	NODATA	NODATA	NODATA	NODATA	NODATA	CY	CY	CY	NODATA	UNK	CY	CY	CY	CY	CY	CY	0.0	0.0	0.0	0.0	1.0	0.0	0.0	0.0	0.0	0.0	NODATA	NODATA	NODATA	NODATA	i61-79	NODATA
rstA	b1608	JW1600	89108449	NODATA	NODATA	NODATA	NODATA	NODATA	0.0	0.0	0.0	0.0	0.0	whole_cell	0.0	1.0	0.0	NODATA	NODATA	CY	CY	NODATA	CY	CY	CY	NODATA	CY	CY	CY	CY	CY	CY	CY	0.0	0.0	0.0	0.0	1.0	0.0	0.0	0.0	0.0	0.0	NODATA	NODATA	NODATA	NODATA	i61-83	NODATA
tus	b1610	JW1602	89108451	NODATA	NODATA	NODATA	NODATA	NODATA	0.0	0.0	0.0	0.0	0.0	whole_cell	0.0	1.0	0.0	NODATA	NODATA	CY	CY	NODATA	CY	CY	CY	NODATA	UNK	CY	CY	CY	NODATA	CY	CY	0.0	0.0	0.0	0.0	1.0	0.0	0.0	0.0	0.0	0.0	NODATA	NODATA	NODATA	NODATA	i57-75	NODATA
fumC	b1611	JW1603	89108452	NODATA	NODATA	NODATA	NODATA	NODATA	1.0	0.0	0.0	0.0	0.0	whole_cell	0.0	0.0	0.0	NODATA	NODATA	CY	NODATA	NODATA	CY	CY	NODATA	NODATA	CY	CY	CY	CY	NODATA	CY	CY	0.0	0.0	0.0	0.0	1.0	0.0	0.0	0.0	0.0	0.0	NODATA	NODATA	NODATA	NODATA	o390-408	NODATA
manA	b1613	JW1605	89108454	NODATA	NODATA	NODATA	NODATA	NODATA	1.0	1.0	1.0	0.0	0.0	whole_cell	0.0	0.0	0.0	NODATA	NODATA	CY	CY	NODATA	CY	CY	CY	NODATA	UNK	PE	CY	CY	CY	CY	CY	0.0	0.0	0.0	0.0	1.0	0.0	0.0	0.0	0.0	0.0	NODATA	NODATA	NODATA	NODATA	i326-345	NODATA
uidA	b1617	JW1609	89108458	NODATA	NODATA	NODATA	NODATA	CY	0.0	0.0	0.0	0.0	0.0	focus	0.0	0.0	0.0	NODATA	NODATA	NODATA	NODATA	NODATA	CY	CY	NODATA	NODATA	CY	CY	CY	PE	CY	CY	CY	0.0	0.0	0.0	0.0	1.0	0.0	0.0	0.0	0.0	0.0	NODATA	NODATA	NODATA	NODATA	o528-547	NODATA
uidR	b1618	JW1610	89108459	NODATA	NODATA	NODATA	NODATA	NODATA	1.0	0.0	0.0	0.0	0.0	whole_cell	0.0	0.0	0.0	NODATA	NODATA	NODATA	CY	NODATA	CY	CY	CY	NODATA	CY	CY	CY	CY	CY	CY	CY	0.0	0.0	0.0	0.0	1.0	0.0	0.0	0.0	0.0	0.0	NODATA	NODATA	NODATA	NODATA	i61-82	NODATA
hdhA	b1619	JW1611	89108460	NODATA	NODATA	CY	NODATA	NODATA	1.0	1.0	1.0	0.0	0.0	focus	0.0	1.0	0.0	NODATA	NODATA	NODATA	CY	NODATA	CY	CY	CY	NODATA	CY	IM	CY	CY	CY	CY	CY	0.0	1.0	0.0	0.0	1.0	0.0	0.0	0.0	0.0	0.0	NODATA	i25-45	NODATA	NODATA	o147-170	NODATA
malI	b1620	JW1612	89108461	NODATA	NODATA	NODATA	NODATA	NODATA	0.0	0.0	0.0	0.0	0.0	focus	0.0	1.0	0.0	NODATA	NODATA	NODATA	CY	NODATA	CY	NODATA	CY	NODATA	CY	IM	CY	CY	CY	CY	CY	0.0	0.0	0.0	1.0	1.0	0.0	0.0	0.0	0.0	0.0	NODATA	NODATA	NODATA	i-244-263	i57-76	n12-23c28
malY	b1622	JW1614	89108463	NODATA	NODATA	NODATA	NODATA	NODATA	1.0	0.0	0.0	0.0	0.0	whole_cell	0.0	1.0	0.0	NODATA	NODATA	NODATA	CY	NODATA	CY	CY	CY	NODATA	UNK	CY	CY	CY	CY	CY	CY	0.0	0.0	0.0	0.0	1.0	0.0	0.0	0.0	0.0	0.0	NODATA	NODATA	NODATA	NODATA	i61-80	NODATA
add	b1623	JW1615	89108464	NODATA	NODATA	CY	NODATA	NODATA	0.0	0.0	1.0	0.0	0.0	whole_cell	0.0	1.0	0.0	NODATA	NODATA	NODATA	NODATA	NODATA	CY	CY	NODATA	NODATA	CY	CY	CY	CY	EC	CY	CY	0.0	0.0	0.0	0.0	1.0	0.0	0.0	0.0	0.0	0.0	NODATA	NODATA	NODATA	NODATA	o255-274	NODATA
ydgJ	b1624	JW5265	89108465	NODATA	NODATA	NODATA	NODATA	NODATA	0.0	0.0	0.0	0.0	0.0	NODATA	0.0	0.0	0.0	NODATA	NODATA	NODATA	NODATA	NODATA	CY	CY	NODATA	NODATA	UNK	CY	CY	CY	CY	CY	CY	0.0	0.0	0.0	0.0	1.0	0.0	0.0	0.0	0.0	0.0	NODATA	NODATA	NODATA	NODATA	i169-192	NODATA
ydgT	b1625	JW1617	89108467	NODATA	NODATA	NODATA	NODATA	NODATA	1.0	0.0	0.0	0.0	0.0	whole_cell	0.0	1.0	0.0	NODATA	NODATA	NODATA	NODATA	NODATA	CY	CY	NODATA	NODATA	UNK	CY	CY	CY	CY	CY	CY	0.0	0.0	0.0	0.0	1.0	0.0	0.0	0.0	0.0	0.0	NODATA	NODATA	NODATA	NODATA	i5-24	NODATA
nth	b1633	JW1625	89108475	NODATA	NODATA	NODATA	NODATA	NODATA	0.0	0.0	0.0	0.0	0.0	whole_cell	0.0	0.0	0.0	NODATA	NODATA	NODATA	CY	NODATA	UNK	CY	CY	NODATA	CY	CY	CY	PE	CY	CY	CY	0.0	0.0	0.0	0.0	1.0	0.0	0.0	0.0	0.0	0.0	NODATA	NODATA	NODATA	NODATA	o128-152	NODATA
gst	b1635	JW1627	89108477	NODATA	NODATA	NODATA	NODATA	NODATA	1.0	1.0	1.0	0.0	0.0	whole_cell	0.0	1.0	0.0	NODATA	NODATA	CY	NODATA	NODATA	CY	CY	NODATA	NODATA	CY	CY	CY	CY	NODATA	CY	CY	0.0	0.0	0.0	0.0	1.0	0.0	0.0	0.0	0.0	0.0	NODATA	NODATA	NODATA	NODATA	i144-163	NODATA
pdxY	b1636	JW1628	89108478	NODATA	NODATA	CY	NODATA	NODATA	0.0	0.0	1.0	0.0	0.0	whole_cell	0.0	0.0	0.0	NODATA	NODATA	NODATA	NODATA	NODATA	CY	CY	NODATA	NODATA	CY	CY	CY	CY	CY	CY	CY	0.0	0.0	0.0	0.0	1.0	0.0	0.0	0.0	0.0	0.0	NODATA	NODATA	NODATA	NODATA	o216-234	NODATA
tyrS	b1637	JW1629	89108479	NODATA	NODATA	NODATA	NODATA	NODATA	1.0	1.0	1.0	0.0	0.0	whole_cell	0.0	0.0	0.0	NODATA	NODATA	CY	CY	NODATA	CY	CY	CY	NODATA	CY	CY	CY	CY	NODATA	CY	CY	0.0	0.0	0.0	0.0	1.0	0.0	0.0	0.0	0.0	0.0	NODATA	NODATA	NODATA	NODATA	i58-77	NODATA
pdxH	b1638	JW1630	89108480	NODATA	NODATA	NODATA	NODATA	NODATA	1.0	0.0	0.0	0.0	0.0	whole_cell	0.0	1.0	0.0	NODATA	NODATA	NODATA	NODATA	NODATA	CY	CY	NODATA	NODATA	CY	CY	CY	CY	CY	CY	CY	0.0	0.0	0.0	0.0	1.0	0.0	0.0	0.0	0.0	0.0	NODATA	NODATA	NODATA	NODATA	i58-77	NODATA
slyA	b1642	JW5267	89108484	NODATA	NODATA	NODATA	NODATA	NODATA	0.0	0.0	0.0	0.0	0.0	nucleoid_&_focus	0.0	0.0	0.0	NODATA	NODATA	NODATA	CY	NODATA	CY	CY	CY	NODATA	CY	CY	CY	CY	CY	CY	CY	0.0	0.0	0.0	0.0	1.0	0.0	0.0	0.0	0.0	0.0	NODATA	NODATA	NODATA	NODATA	o61-85	NODATA
ydhF	b1647	JW1639	89108489	NODATA	NODATA	NODATA	NODATA	NODATA	0.0	0.0	0.0	0.0	0.0	whole_cell	0.0	0.0	0.0	NODATA	NODATA	NODATA	NODATA	NODATA	CY	CY	NODATA	NODATA	CY	CY	CY	CY	CY	CY	CY	0.0	0.0	0.0	0.0	1.0	0.0	0.0	0.0	0.0	0.0	NODATA	NODATA	NODATA	NODATA	i61-84	NODATA
ydhL	b1648	JW5827	89108490	NODATA	NODATA	NODATA	NODATA	NODATA	0.0	0.0	0.0	0.0	0.0	whole_cell	0.0	0.0	0.0	NODATA	NODATA	NODATA	NODATA	NODATA	CY	CY	NODATA	NODATA	UNK	CY	CY	CY	CY	CY	CY	0.0	0.0	0.0	0.0	1.0	0.0	0.0	0.0	0.0	0.0	NODATA	NODATA	NODATA	NODATA	o23-41	NODATA
ydhM	b1649	JW5874	89108491	NODATA	NODATA	NODATA	NODATA	NODATA	0.0	0.0	0.0	0.0	0.0	whole_cell	0.0	0.0	0.0	NODATA	NODATA	NODATA	NODATA	NODATA	CY	CY	NODATA	NODATA	UNK	CY	CY	CY	CY	CY	CY	0.0	0.0	0.0	0.0	1.0	0.0	0.0	0.0	0.0	0.0	NODATA	NODATA	NODATA	NODATA	i94-112	NODATA
nemA	b1650	JW1642	89108492	NODATA	NODATA	CY	NODATA	NODATA	0.0	1.0	1.0	0.0	0.0	whole_cell	0.0	0.0	0.0	NODATA	NODATA	NODATA	NODATA	NODATA	CY	CY	NODATA	NODATA	UNK	CY	CY	CY	CY	CY	CY	0.0	0.0	0.0	0.0	1.0	0.0	0.0	0.0	0.0	0.0	NODATA	NODATA	NODATA	NODATA	i54-73	NODATA
gloA	b1651	JW1643	89108493	NODATA	NODATA	NODATA	NODATA	NODATA	0.0	0.0	0.0	0.0	0.0	whole_cell	0.0	0.0	0.0	NODATA	NODATA	NODATA	NODATA	NODATA	CY	CY	NODATA	NODATA	UNK	CY	CY	CY	EC	CY	CY	0.0	0.0	0.0	0.0	1.0	0.0	0.0	0.0	0.0	0.0	NODATA	NODATA	NODATA	NODATA	o61-82	NODATA
rnt	b1652	JW1644	89108494	NODATA	NODATA	CY	NODATA	NODATA	0.0	0.0	1.0	0.0	0.0	whole_cell	0.0	1.0	0.0	NODATA	NODATA	NODATA	NODATA	NODATA	CY	CY	NODATA	NODATA	UNK	CY	PE	CY	CY	CY	CY	0.0	0.0	0.0	0.0	1.0	0.0	0.0	0.0	0.0	0.0	NODATA	NODATA	NODATA	NODATA	o145-164	NODATA
sodB	b1656	JW1648	89108498	NODATA	NODATA	CY	NODATA	NODATA	0.0	1.0	1.0	0.0	0.0	whole_cell	0.0	0.0	0.0	NODATA	NODATA	NODATA	CY	NODATA	CY	CY	CY	NODATA	UNK	EC	CY	CY	PE	CY	CY	0.0	0.0	0.0	0.0	1.0	0.0	0.0	0.0	0.0	0.0	NODATA	NODATA	NODATA	NODATA	i117-136	NODATA
purR	b1658	JW1650	89108500	CY	NODATA	CY	NODATA	NODATA	1.0	0.0	1.0	0.0	0.0	nucleoid	0.0	1.0	0.0	NODATA	NODATA	NODATA	CY	NODATA	CY	CY	CY	NODATA	CY	CY	CY	CY	CY	CY	CY	0.0	1.0	0.0	0.0	1.0	0.0	0.0	0.0	0.0	0.0	NODATA	o	NODATA	NODATA	i52-71	NODATA
ydhB	b1659	JW1651	89108501	NODATA	NODATA	NODATA	NODATA	NODATA	0.0	0.0	0.0	0.0	0.0	whole_cell	0.0	0.0	0.0	NODATA	NODATA	NODATA	NODATA	NODATA	CY	CY	NODATA	NODATA	CY	CY	CY	CY	CY	CY	CY	0.0	0.0	0.0	0.0	1.0	0.0	0.0	0.0	0.0	0.0	NODATA	NODATA	NODATA	NODATA	i231-251	NODATA
cfa	b1661	JW1653	89108503	NODATA	NODATA	NODATA	NODATA	NODATA	0.0	0.0	0.0	0.0	0.0	membrane	0.0	0.0	0.0	CY	NODATA	CY	IM	NODATA	CY	CY	NODATA	NODATA	CY	CY	CY	CY	NODATA	CY	CY	0.0	0.0	0.0	0.0	1.0	0.0	0.0	0.0	0.0	0.0	NODATA	NODATA	NODATA	NODATA	o307-326	NODATA
ribC	b1662	JW1654	89108504	NODATA	NODATA	NODATA	NODATA	NODATA	1.0	1.0	1.0	0.0	0.0	focus	0.0	1.0	0.0	NODATA	NODATA	NODATA	NODATA	NODATA	CY	CY	NODATA	NODATA	CY	CY	CY	CY	CY	CY	CY	0.0	0.0	0.0	0.0	1.0	0.0	0.0	0.0	0.0	0.0	NODATA	NODATA	NODATA	NODATA	i40-59	NODATA
ydhR	b1667	JW1657	89108507	NODATA	NODATA	CY	NODATA	NODATA	0.0	0.0	1.0	0.0	0.0	whole_cell	0.0	0.0	0.0	NODATA	NODATA	NODATA	NODATA	NODATA	CY	CY	NODATA	NODATA	CY	CY	CY	CY	CY	CY	CY	0.0	0.0	0.0	0.0	1.0	0.0	0.0	0.0	0.0	0.0	NODATA	NODATA	NODATA	NODATA	o61-79	n3-11c20
ydhZ	b1675	JW1665	89108515	NODATA	NODATA	NODATA	NODATA	NODATA	0.0	0.0	0.0	0.0	0.0	whole_cell	0.0	0.0	0.0	NODATA	NODATA	NODATA	NODATA	NODATA	UNK	CY	NODATA	NODATA	CY	CY	CY	UNK	CY	CY	CY	0.0	0.0	0.0	0.0	1.0	0.0	0.0	0.0	0.0	0.0	NODATA	NODATA	NODATA	NODATA	i42-60	NODATA
pykF	b1676	JW1666	89108516	NODATA	NODATA	CY	NODATA	NODATA	1.0	1.0	1.0	0.0	0.0	NODATA	0.0	1.0	0.0	NODATA	NODATA	NODATA	NODATA	NODATA	CY	CY	NODATA	NODATA	UNK	CY	CY	CY	CY	CY	CY	0.0	0.0	0.0	0.0	1.0	0.0	0.0	0.0	0.0	0.0	NODATA	NODATA	NODATA	NODATA	i60-79	NODATA
sufE	b1679	JW1669	89108519	NODATA	NODATA	NODATA	NODATA	NODATA	0.0	0.0	0.0	0.0	0.0	whole_cell	0.0	1.0	0.0	NODATA	NODATA	CY	CY	NODATA	CY	CY	CY	NODATA	UNK	CY	CY	CY	CY	CY	CY	0.0	1.0	0.0	1.0	1.0	0.0	0.0	0.0	0.0	0.0	NODATA	u	NODATA	o-75-93	i75-94	NODATA
sufS	b1680	JW1670	89108520	NODATA	NODATA	NODATA	NODATA	NODATA	0.0	0.0	0.0	0.0	0.0	whole_cell	0.0	1.0	0.0	NODATA	NODATA	CY	CY	NODATA	UNK	CY	CY	NODATA	UNK	CY	CY	CY	CY	CY	CY	0.0	0.0	0.0	0.0	1.0	0.0	0.0	0.0	0.0	0.0	NODATA	NODATA	NODATA	NODATA	o330-348	NODATA
sufB	b1683	JW5273	89108523	NODATA	NODATA	NODATA	NODATA	NODATA	0.0	0.0	0.0	0.0	0.0	focus	0.0	1.0	1.0	NODATA	NODATA	NODATA	CY	NODATA	CY	CY	CY	NODATA	UNK	CY	CY	CY	FB	CY	CY	0.0	0.0	0.0	0.0	1.0	0.0	0.0	0.0	0.0	0.0	NODATA	NODATA	NODATA	NODATA	o445-464	NODATA
sufA	b1684	JW1674	89108524	NODATA	NODATA	NODATA	NODATA	NODATA	0.0	0.0	0.0	0.0	0.0	whole_cell	0.0	0.0	0.0	NODATA	NODATA	NODATA	CY	NODATA	UNK	CY	CY	NODATA	UNK	CY	PE	CY	IM	CY	CY	0.0	0.0	0.0	0.0	1.0	0.0	0.0	0.0	0.0	0.0	NODATA	NODATA	NODATA	NODATA	i45-64	NODATA
ydiI	b1686	JW1676	89108526	NODATA	NODATA	NODATA	NODATA	NODATA	0.0	0.0	0.0	0.0	0.0	focus	0.0	0.0	0.0	NODATA	NODATA	NODATA	NODATA	NODATA	UNK	CY	NODATA	NODATA	CY	CY	CY	CY	CY	CY	CY	0.0	0.0	0.0	0.0	1.0	0.0	0.0	0.0	0.0	0.0	NODATA	NODATA	NODATA	NODATA	i58-78	NODATA
ydiJ	b1687	JW1677	89108527	NODATA	NODATA	IM	NODATA	CY	0.0	0.0	1.0	0.0	0.0	focus	0.0	0.0	0.0	NODATA	NODATA	NODATA	NODATA	NODATA	CY	CY	NODATA	NODATA	CY	CY	CY	PE	IM	CY	CY	0.0	0.0	0.0	0.0	1.0	0.0	0.0	0.0	0.0	0.0	NODATA	NODATA	NODATA	NODATA	o60-79	NODATA
ydiB	b1692	JW1682	89108532	NODATA	NODATA	NODATA	NODATA	NODATA	0.0	0.0	0.0	0.0	0.0	whole_cell	0.0	0.0	0.0	NODATA	NODATA	NODATA	NODATA	NODATA	CY	CY	NODATA	NODATA	UNK	CY	CY	CY	CY	CY	CY	0.0	0.0	0.0	0.0	1.0	0.0	0.0	0.0	0.0	0.0	NODATA	NODATA	NODATA	NODATA	i61-80	NODATA
aroD	b1693	JW1683	89108533	NODATA	NODATA	CY	NODATA	NODATA	0.0	1.0	1.0	0.0	0.0	whole_cell	0.0	0.0	0.0	NODATA	NODATA	NODATA	NODATA	NODATA	CY	CY	NODATA	NODATA	CY	CY	CY	CY	CY	CY	CY	0.0	0.0	0.0	0.0	1.0	0.0	0.0	0.0	0.0	0.0	NODATA	NODATA	NODATA	NODATA	i205-224	NODATA
ydiF	b1694	JW1684	89108534	NODATA	NODATA	NODATA	NODATA	NODATA	0.0	0.0	0.0	0.0	0.0	NODATA	0.0	0.0	0.0	NODATA	NODATA	NODATA	NODATA	NODATA	CY	CY	NODATA	NODATA	CY	CY	CY	IM	CY	CY	CY	0.0	1.0	0.0	0.0	1.0	0.0	0.0	0.0	0.0	0.0	NODATA	i30-50	NODATA	NODATA	i31-50	NODATA
ydiO	b1695	JW5275	89108535	NODATA	NODATA	NODATA	NODATA	NODATA	0.0	0.0	0.0	0.0	0.0	whole_cell	0.0	0.0	0.0	NODATA	NODATA	NODATA	NODATA	NODATA	CY	CY	NODATA	NODATA	CY	CY	CY	CY	CY	CY	CY	0.0	0.0	0.0	0.0	1.0	0.0	0.0	0.0	0.0	0.0	NODATA	NODATA	NODATA	NODATA	i61-85	NODATA
ydiP	b1696	JW1686	89108536	NODATA	NODATA	NODATA	NODATA	NODATA	0.0	0.0	0.0	0.0	0.0	whole_cell	0.0	0.0	0.0	NODATA	NODATA	NODATA	NODATA	NODATA	CY	CY	NODATA	NODATA	UNK	CY	CY	CY	CY	CY	CY	0.0	0.0	0.0	0.0	1.0	0.0	0.0	0.0	0.0	0.0	NODATA	NODATA	NODATA	NODATA	i228-247	NODATA
ydiS	b1699	JW1689	89108539	NODATA	NODATA	NODATA	NODATA	NODATA	1.0	0.0	0.0	0.0	0.0	whole_cell	0.0	0.0	0.0	NODATA	NODATA	NODATA	NODATA	NODATA	CY	NODATA	NODATA	NODATA	UNK	CY	CY	CY	CY	CY	CY	0.0	1.0	0.0	1.0	1.0	0.0	0.0	0.0	0.0	0.0	NODATA	i6-26	NODATA	i-8-25	i60-78	NODATA
ydiT	b1700	JW1690	89108540	NODATA	NODATA	NODATA	NODATA	NODATA	0.0	0.0	0.0	0.0	0.0	whole_cell	0.0	0.0	0.0	NODATA	NODATA	NODATA	NODATA	NODATA	CY	CY	NODATA	NODATA	CY	CY	CY	PE	CY	CY	CY	0.0	0.0	0.0	0.0	1.0	0.0	0.0	0.0	0.0	0.0	NODATA	NODATA	NODATA	NODATA	i30-49	NODATA
ydiD	b1701	JW5910	89108541	NODATA	NODATA	NODATA	NODATA	NODATA	0.0	0.0	0.0	0.0	0.0	whole_cell	0.0	0.0	0.0	NODATA	NODATA	M	NODATA	NODATA	CY	CY	NODATA	NODATA	CY	CY	CY	IM	NODATA	CY	CY	0.0	1.0	0.0	0.0	2.0	0.0	0.0	0.0	0.0	2.0	NODATA	u	NODATA	NODATA	i94-118250-274	NODATA
pps	b1702	JW1692	89108542	NODATA	NODATA	NODATA	NODATA	CY	1.0	1.0	1.0	0.0	0.0	whole_cell	0.0	0.0	0.0	NODATA	NODATA	NODATA	NODATA	NODATA	CY	CY	NODATA	NODATA	CY	CY	CY	CY	CY	CY	CY	0.0	0.0	0.0	0.0	1.0	0.0	0.0	0.0	0.0	0.0	NODATA	NODATA	NODATA	NODATA	o718-737	NODATA
ydiA	b1703	JW1693	89108543	NODATA	NODATA	CY	NODATA	NODATA	1.0	0.0	1.0	0.0	0.0	NODATA	0.0	0.0	0.0	NODATA	NODATA	NODATA	NODATA	NODATA	CY	CY	NODATA	NODATA	UNK	CY	CY	CY	CY	CY	CY	0.0	0.0	0.0	0.0	1.0	0.0	0.0	0.0	0.0	0.0	NODATA	NODATA	NODATA	NODATA	o203-221	NODATA
aroH	b1704	JW1694	89108544	NODATA	NODATA	NODATA	NODATA	NODATA	0.0	0.0	0.0	0.0	0.0	focus	0.0	1.0	0.0	NODATA	NODATA	NODATA	NODATA	NODATA	CY	CY	NODATA	NODATA	CY	CY	CY	CY	CY	CY	CY	0.0	0.0	0.0	0.0	1.0	0.0	0.0	0.0	0.0	0.0	NODATA	NODATA	NODATA	NODATA	i52-71	NODATA
ydiU	b1706	JW1696	89108546	NODATA	NODATA	NODATA	NODATA	NODATA	0.0	0.0	0.0	0.0	0.0	whole_cell	0.0	0.0	0.0	NODATA	NODATA	NODATA	NODATA	NODATA	CY	CY	NODATA	NODATA	UNK	CY	CY	CY	IM	CY	CY	0.0	0.0	0.0	0.0	1.0	0.0	0.0	0.0	0.0	0.0	NODATA	NODATA	NODATA	NODATA	o399-423	NODATA
ihfA	b1712	JW1702	89108552	NODATA	NODATA	NODATA	NODATA	NODATA	1.0	0.0	0.0	0.0	0.0	whole_cell	0.0	1.0	1.0	NODATA	NODATA	NODATA	CY	NODATA	CY	CY	CY	NODATA	CY	CY	CY	CY	CY	CY	CY	0.0	0.0	0.0	0.0	1.0	0.0	0.0	0.0	0.0	0.0	NODATA	NODATA	NODATA	NODATA	i31-50	NODATA
pheT	b1713	JW1703	89108553	NODATA	NODATA	NODATA	NODATA	NODATA	1.0	1.0	1.0	0.0	0.0	whole_cell	0.0	1.0	1.0	NODATA	NODATA	CY	CY	NODATA	CY	CY	CY	NODATA	CY	CY	CY	CY	NODATA	CY	CY	0.0	0.0	0.0	0.0	1.0	0.0	0.0	0.0	0.0	0.0	NODATA	NODATA	NODATA	NODATA	i53-72	NODATA
pheS	b1714	JW5277	89108554	NODATA	NODATA	CY	NODATA	NODATA	1.0	1.0	1.0	0.0	0.0	whole_cell	0.0	1.0	1.0	NODATA	NODATA	CY	CY	NODATA	CY	CY	CY	NODATA	CY	CY	CY	CY	NODATA	CY	CY	0.0	0.0	0.0	0.0	1.0	0.0	0.0	0.0	0.0	0.0	NODATA	NODATA	NODATA	NODATA	i293-312	NODATA
rplT	b1716	JW1706	89108556	NODATA	NODATA	NODATA	NODATA	NODATA	0.0	0.0	0.0	0.0	0.0	whole_cell	0.0	1.0	0.0	NODATA	NODATA	NODATA	CY	NODATA	CY	CY	CY	NODATA	UNK	CY	CY	CY	CY	CY	CY	0.0	0.0	0.0	0.0	1.0	0.0	0.0	0.0	0.0	0.0	NODATA	NODATA	NODATA	NODATA	i58-77	NODATA
rpmI	b1717	JW1707	89108557	NODATA	NODATA	NODATA	NODATA	NODATA	0.0	0.0	0.0	0.0	0.0	whole_cell	0.0	0.0	0.0	NODATA	NODATA	NODATA	CY	NODATA	CY	CY	CY	NODATA	UNK	CY	CY	CY	CY	CY	CY	0.0	0.0	0.0	0.0	1.0	0.0	0.0	0.0	0.0	0.0	NODATA	NODATA	NODATA	NODATA	i44-62	NODATA
infC	b1718	JW5829	89108558	NODATA	NODATA	NODATA	NODATA	NODATA	1.0	0.0	0.0	0.0	0.0	whole_cell	0.0	1.0	0.0	NODATA	NODATA	CY	CY	NODATA	CY	CY	CY	NODATA	CY	CY	CY	CY	NODATA	CY	CY	0.0	0.0	0.0	0.0	1.0	0.0	0.0	0.0	0.0	0.0	NODATA	NODATA	NODATA	NODATA	o101-121	NODATA
thrS	b1719	JW1709	89108559	NODATA	NODATA	NODATA	NODATA	NODATA	1.0	0.0	0.0	0.0	0.0	whole_cell	0.0	1.0	0.0	NODATA	NODATA	CY	CY	NODATA	CY	CY	CY	NODATA	CY	CY	CY	CY	NODATA	CY	CY	0.0	0.0	0.0	1.0	1.0	0.0	0.0	0.0	0.0	0.0	NODATA	NODATA	NODATA	o-529-547	o508-527	NODATA
pfkB	b1723	JW5280	89108562	NODATA	NODATA	CY	NODATA	NODATA	1.0	1.0	1.0	0.0	0.0	focus	0.0	1.0	0.0	NODATA	NODATA	NODATA	CY	NODATA	CY	CY	CY	NODATA	CY	CY	CY	CY	CY	CY	CY	0.0	0.0	0.0	0.0	1.0	0.0	0.0	0.0	0.0	0.0	NODATA	NODATA	NODATA	NODATA	i275-294	NODATA
yniA	b1725	JW1714	89108564	NODATA	NODATA	NODATA	NODATA	NODATA	0.0	0.0	0.0	0.0	0.0	whole_cell	0.0	0.0	0.0	NODATA	NODATA	NODATA	NODATA	NODATA	UNK	CY	NODATA	NODATA	UNK	CY	CY	CY	CY	CY	CY	0.0	0.0	0.0	0.0	1.0	0.0	0.0	0.0	0.0	0.0	NODATA	NODATA	NODATA	NODATA	i60-78	NODATA
yniC	b1727	JW1716	89108566	NODATA	NODATA	NODATA	NODATA	NODATA	1.0	1.0	1.0	0.0	0.0	whole_cell	0.0	1.0	0.0	NODATA	NODATA	NODATA	NODATA	NODATA	CY	CY	NODATA	NODATA	CY	CY	CY	CY	CY	CY	CY	0.0	0.0	0.0	0.0	1.0	0.0	0.0	0.0	0.0	0.0	NODATA	NODATA	NODATA	NODATA	i61-79	NODATA
cedA	b1731	JW1720	89108570	NODATA	NODATA	NODATA	NODATA	NODATA	0.0	0.0	0.0	0.0	0.0	whole_cell	0.0	0.0	0.0	NODATA	NODATA	NODATA	NODATA	NODATA	CY	CY	NODATA	NODATA	UNK	CY	CY	CY	IM	CY	CY	0.0	0.0	0.0	0.0	1.0	0.0	0.0	0.0	0.0	0.0	NODATA	NODATA	NODATA	NODATA	i44-63	NODATA
katE	b1732	JW1721	89108571	NODATA	NODATA	NODATA	NODATA	NODATA	0.0	1.0	1.0	0.0	0.0	whole_cell	0.0	0.0	0.0	NODATA	NODATA	CY	CY	NODATA	CY	CY	CY	NODATA	CY	CY	CY	PE	PE	CY	CY	0.0	0.0	0.0	1.0	1.0	0.0	0.0	0.0	0.0	0.0	NODATA	NODATA	NODATA	i-194-211	i61-85	NODATA
chbG	b1733	JW1722	89108572	NODATA	NODATA	NODATA	NODATA	NODATA	1.0	0.0	0.0	0.0	0.0	whole_cell	0.0	0.0	0.0	NODATA	NODATA	NODATA	NODATA	NODATA	CY	CY	NODATA	NODATA	CY	CY	CY	CY	IM	CY	CY	0.0	0.0	0.0	0.0	1.0	0.0	0.0	0.0	0.0	0.0	NODATA	NODATA	NODATA	NODATA	i55-74	NODATA
chbF	b1734	JW1723	89108573	NODATA	NODATA	NODATA	NODATA	NODATA	0.0	0.0	0.0	0.0	0.0	focus	0.0	0.0	0.0	NODATA	NODATA	NODATA	CY	NODATA	CY	CY	CY	NODATA	CY	CY	CY	CY	CY	CY	CY	0.0	0.0	0.0	0.0	1.0	0.0	0.0	0.0	0.0	0.0	NODATA	NODATA	NODATA	NODATA	i56-75	NODATA
chbR	b1735	JW1724	89108574	NODATA	NODATA	NODATA	NODATA	NODATA	0.0	0.0	0.0	0.0	0.0	whole_cell	0.0	0.0	0.0	NODATA	NODATA	NODATA	CY	NODATA	CY	CY	CY	NODATA	UNK	CY	CY	CY	CY	CY	CY	0.0	0.0	0.0	0.0	1.0	0.0	0.0	0.0	0.0	0.0	NODATA	NODATA	NODATA	NODATA	i222-241	NODATA
chbA	b1736	JW1725	89108575	NODATA	NODATA	NODATA	NODATA	NODATA	0.0	0.0	0.0	0.0	0.0	whole_cell	0.0	1.0	1.0	NODATA	NODATA	CY	NODATA	NODATA	CY	CY	NODATA	NODATA	CY	CY	CY	CY	NODATA	CY	CY	0.0	0.0	0.0	1.0	1.0	0.0	0.0	0.0	0.0	0.0	NODATA	NODATA	NODATA	o-20-39	i51-69	NODATA
chbB	b1738	JW1727	89108577	NODATA	NODATA	NODATA	NODATA	NODATA	0.0	0.0	0.0	0.0	0.0	whole_cell	0.0	0.0	1.0	CY	NODATA	CY	NODATA	NODATA	CY	PE	NODATA	NODATA	CY	CY	CY	CY	NODATA	CY	CY	0.0	0.0	0.0	0.0	1.0	0.0	0.0	0.0	0.0	0.0	NODATA	NODATA	NODATA	NODATA	i29-47	n8-19c27
nadE	b1740	JW1729	89108579	NODATA	NODATA	NODATA	NODATA	NODATA	0.0	1.0	1.0	0.0	0.0	whole_cell	0.0	0.0	0.0	NODATA	NODATA	NODATA	NODATA	NODATA	CY	CY	NODATA	NODATA	UNK	CY	PE	CY	CY	CY	CY	0.0	0.0	0.0	0.0	1.0	0.0	0.0	0.0	0.0	0.0	NODATA	NODATA	NODATA	NODATA	i40-59	NODATA
ydjQ	b1741	JW1730	89108580	NODATA	NODATA	NODATA	NODATA	NODATA	0.0	0.0	0.0	0.0	0.0	whole_cell	0.0	0.0	0.0	NODATA	NODATA	NODATA	NODATA	NODATA	UNK	CY	CY	NODATA	CY	CY	CY	CY	CY	CY	CY	0.0	0.0	0.0	0.0	1.0	0.0	0.0	0.0	0.0	0.0	NODATA	NODATA	NODATA	NODATA	i213-236	NODATA
astE	b1744	JW1733	89108583	NODATA	NODATA	NODATA	NODATA	NODATA	0.0	0.0	0.0	0.0	0.0	whole_cell	0.0	0.0	0.0	NODATA	NODATA	NODATA	NODATA	NODATA	CY	CY	NODATA	NODATA	UNK	CY	CY	CY	PE	CY	CY	0.0	0.0	0.0	1.0	1.0	0.0	0.0	0.0	0.0	0.0	NODATA	NODATA	NODATA	o-225-244	i244-263	NODATA
astB	b1745	JW1734	89108584	NODATA	NODATA	NODATA	NODATA	NODATA	0.0	0.0	0.0	0.0	0.0	whole_cell	0.0	0.0	0.0	NODATA	NODATA	NODATA	NODATA	NODATA	CY	CY	NODATA	NODATA	UNK	CY	CY	CY	EC	CY	CY	0.0	0.0	0.0	0.0	1.0	0.0	0.0	0.0	0.0	0.0	NODATA	NODATA	NODATA	NODATA	i379-398	NODATA
astD	b1746	JW5282	89108585	NODATA	NODATA	NODATA	NODATA	NODATA	0.0	0.0	0.0	0.0	0.0	whole_cell	0.0	0.0	0.0	NODATA	NODATA	NODATA	NODATA	NODATA	CY	CY	NODATA	NODATA	CY	CY	IM	CY	CY	CY	CY	0.0	0.0	0.0	0.0	2.0	0.0	0.0	0.0	0.0	2.0	NODATA	NODATA	NODATA	NODATA	i131-149152-170	NODATA
astA	b1747	JW1736	89108586	NODATA	NODATA	NODATA	NODATA	NODATA	0.0	0.0	0.0	0.0	0.0	focus	0.0	0.0	0.0	NODATA	NODATA	NODATA	NODATA	NODATA	CY	CY	NODATA	NODATA	CY	CY	CY	CY	CY	CY	CY	0.0	0.0	0.0	0.0	1.0	0.0	0.0	0.0	0.0	0.0	NODATA	NODATA	NODATA	NODATA	o281-300	NODATA
astC	b1748	JW1737	89108587	NODATA	NODATA	NODATA	NODATA	NODATA	0.0	0.0	0.0	0.0	0.0	whole_cell	0.0	0.0	0.0	NODATA	NODATA	NODATA	NODATA	NODATA	CY	CY	NODATA	NODATA	UNK	CY	CY	CY	CY	CY	CY	0.0	1.0	0.0	0.0	3.0	0.0	0.0	0.0	0.0	3.0	NODATA	o	NODATA	NODATA	i217-236244-263,285-304	NODATA
xthA	b1749	JW1738	89108588	NODATA	NODATA	CY	NODATA	NODATA	1.0	1.0	1.0	0.0	0.0	whole_cell	0.0	0.0	0.0	NODATA	NODATA	NODATA	NODATA	NODATA	CY	CY	NODATA	NODATA	CY	CY	CY	EC	CY	CY	CY	0.0	0.0	0.0	0.0	1.0	0.0	0.0	0.0	0.0	0.0	NODATA	NODATA	NODATA	NODATA	o55-74	NODATA
nudG	b1759	JW1748	89108598	NODATA	NODATA	NODATA	NODATA	NODATA	0.0	0.0	0.0	0.0	0.0	whole_cell	0.0	0.0	0.0	NODATA	NODATA	NODATA	NODATA	NODATA	UNK	CY	NODATA	NODATA	CY	CY	CY	CY	CY	CY	CY	0.0	0.0	0.0	0.0	1.0	0.0	0.0	0.0	0.0	0.0	NODATA	NODATA	NODATA	NODATA	i58-76	NODATA
gdhA	b1761	JW1750	89108600	NODATA	NODATA	CY	NODATA	NODATA	0.0	1.0	1.0	0.0	0.0	whole_cell	0.0	1.0	0.0	NODATA	NODATA	NODATA	NODATA	NODATA	CY	CY	CY	NODATA	CY	CY	CY	CY	CY	CY	CY	0.0	0.0	0.0	0.0	1.0	0.0	0.0	0.0	0.0	0.0	NODATA	NODATA	NODATA	NODATA	i364-388	NODATA
topB	b1763	JW1752	89108602	NODATA	NODATA	NODATA	NODATA	NODATA	0.0	0.0	0.0	0.0	0.0	whole_cell	0.0	0.0	0.0	NODATA	NODATA	NODATA	CY	NODATA	CY	CY	CY	NODATA	CY	CY	CY	CY	CY	CY	CY	0.0	0.0	0.0	0.0	1.0	0.0	0.0	0.0	0.0	0.0	NODATA	NODATA	NODATA	NODATA	i53-72	NODATA
selD	b1764	JW1753	89108603	NODATA	NODATA	CY	NODATA	NODATA	1.0	0.0	1.0	0.0	0.0	focus	0.0	0.0	0.0	NODATA	NODATA	NODATA	CY	NODATA	CY	NODATA	CY	NODATA	CY	CY	CY	CY	CY	CY	CY	0.0	0.0	0.0	1.0	1.0	0.0	0.0	0.0	0.0	0.0	NODATA	NODATA	NODATA	o-83-107	i56-75	NODATA
ydjA	b1765	JW1754	89108604	NODATA	NODATA	CY	NODATA	NODATA	0.0	0.0	1.0	0.0	0.0	whole_cell	0.0	1.0	0.0	NODATA	NODATA	NODATA	NODATA	NODATA	CY	CY	NODATA	NODATA	UNK	CY	CY	CY	CY	CY	CY	0.0	0.0	0.0	1.0	1.0	0.0	0.0	0.0	0.0	0.0	NODATA	NODATA	NODATA	i-109-127	i57-75	NODATA
ansA	b1767	JW1756	89108606	NODATA	NODATA	CY	NODATA	NODATA	0.0	0.0	1.0	0.0	0.0	focus	0.0	1.0	0.0	NODATA	NODATA	CY	CY	NODATA	CY	CY	CY	NODATA	CY	CY	CY	CY	NODATA	CY	CY	0.0	0.0	0.0	0.0	1.0	0.0	0.0	0.0	0.0	0.0	NODATA	NODATA	NODATA	NODATA	i265-284	NODATA
pncA	b1768	JW1757	89108607	NODATA	NODATA	NODATA	NODATA	NODATA	0.0	0.0	0.0	0.0	0.0	undefined	0.0	0.0	0.0	NODATA	NODATA	NODATA	CY	NODATA	CY	CY	CY	NODATA	UNK	CY	PE	CY	CY	CY	CY	0.0	0.0	0.0	0.0	1.0	0.0	0.0	0.0	0.0	0.0	NODATA	NODATA	NODATA	NODATA	i145-164	NODATA
ydjF	b1770	JW1759	89108609	NODATA	NODATA	NODATA	NODATA	NODATA	1.0	0.0	0.0	0.0	0.0	focus	0.0	0.0	0.0	NODATA	NODATA	NODATA	NODATA	NODATA	CY	CY	NODATA	NODATA	CY	CY	CY	CY	CY	CY	CY	0.0	0.0	0.0	0.0	1.0	0.0	0.0	0.0	0.0	0.0	NODATA	NODATA	NODATA	NODATA	o180-199	NODATA
ydjG	b1771	JW1760	89108610	NODATA	NODATA	NODATA	NODATA	NODATA	0.0	0.0	0.0	0.0	0.0	whole_cell	0.0	0.0	0.0	NODATA	NODATA	NODATA	NODATA	NODATA	CY	PE	NODATA	NODATA	UNK	CY	CY	CY	CY	CY	CY	0.0	0.0	0.0	0.0	1.0	0.0	0.0	0.0	0.0	0.0	NODATA	NODATA	NODATA	NODATA	i45-64	NODATA
ydjH	b1772	JW5289	89108611	NODATA	NODATA	NODATA	NODATA	NODATA	0.0	0.0	0.0	0.0	0.0	NODATA	0.0	0.0	0.0	NODATA	NODATA	NODATA	NODATA	NODATA	CY	CY	NODATA	NODATA	CY	CY	CY	CY	CY	CY	CY	0.0	0.0	0.0	1.0	1.0	0.0	0.0	0.0	0.0	0.0	NODATA	NODATA	NODATA	o-247-271	o251-271	NODATA
ydjI	b1773	JW1762	89108612	NODATA	NODATA	NODATA	NODATA	NODATA	0.0	0.0	0.0	0.0	0.0	whole_cell	0.0	0.0	0.0	NODATA	NODATA	NODATA	NODATA	NODATA	UNK	CY	NODATA	NODATA	CY	CY	CY	CY	CY	CY	CY	0.0	0.0	0.0	0.0	1.0	0.0	0.0	0.0	0.0	0.0	NODATA	NODATA	NODATA	NODATA	i57-76	NODATA
ydjJ	b1774	JW1763	89108613	NODATA	NODATA	NODATA	NODATA	NODATA	0.0	0.0	0.0	0.0	0.0	focus	0.0	0.0	0.0	NODATA	NODATA	NODATA	NODATA	NODATA	CY	CY	NODATA	NODATA	CY	CY	CY	CY	CY	CY	CY	0.0	1.0	0.0	0.0	1.0	0.0	0.0	0.0	0.0	0.0	NODATA	o	NODATA	NODATA	o269-288	NODATA
ydjL	b1776	JW1765	89108615	NODATA	NODATA	NODATA	NODATA	NODATA	0.0	0.0	0.0	0.0	0.0	focus	0.0	0.0	0.0	NODATA	NODATA	NODATA	NODATA	NODATA	CY	CY	NODATA	NODATA	CY	CY	CY	CY	CY	CY	CY	0.0	0.0	0.0	0.0	1.0	0.0	0.0	0.0	0.0	0.0	NODATA	NODATA	NODATA	NODATA	o280-299	NODATA
yeaC	b1777	JW1766	89108616	NODATA	NODATA	NODATA	NODATA	NODATA	0.0	0.0	0.0	0.0	0.0	whole_cell	0.0	0.0	0.0	NODATA	NODATA	NODATA	NODATA	NODATA	CY	CY	NODATA	NODATA	CY	CY	CY	UNK	CY	CY	CY	0.0	0.0	0.0	0.0	1.0	0.0	0.0	0.0	0.0	0.0	NODATA	NODATA	NODATA	NODATA	i37-55	NODATA
yeaA	b1778	JW1767	89108617	NODATA	NODATA	NODATA	NODATA	NODATA	0.0	0.0	0.0	0.0	0.0	NODATA	0.0	0.0	0.0	NODATA	NODATA	NODATA	NODATA	NODATA	CY	CY	NODATA	NODATA	CY	CY	CY	CY	CY	CY	CY	0.0	0.0	0.0	0.0	1.0	0.0	0.0	0.0	0.0	0.0	NODATA	NODATA	NODATA	NODATA	o61-80	NODATA
gapA	b1779	JW1768	89108618	NODATA	NODATA	CY	NODATA	CY	1.0	1.0	1.0	0.0	0.0	whole_cell	0.0	1.0	0.0	NODATA	NODATA	CY	CY	NODATA	CY	CY	CY	NODATA	CY	CY	CY	CY	NODATA	CY	CY	0.0	0.0	0.0	0.0	1.0	0.0	0.0	0.0	0.0	0.0	NODATA	NODATA	NODATA	NODATA	i44-63	NODATA
yeaD	b1780	JW1769	89108619	NODATA	NODATA	CY	NODATA	NODATA	0.0	0.0	1.0	0.0	0.0	whole_cell	0.0	0.0	0.0	NODATA	NODATA	NODATA	NODATA	NODATA	CY	CY	NODATA	NODATA	CY	CY	CY	PE	CY	CY	CY	0.0	0.0	0.0	0.0	1.0	0.0	0.0	0.0	0.0	0.0	NODATA	NODATA	NODATA	NODATA	o58-77	NODATA
yeaE	b1781	JW1770	89108620	NODATA	NODATA	NODATA	NODATA	NODATA	0.0	0.0	0.0	0.0	0.0	whole_cell	0.0	0.0	0.0	NODATA	NODATA	NODATA	NODATA	NODATA	UNK	CY	NODATA	NODATA	UNK	CY	CY	CY	CY	CY	CY	0.0	0.0	0.0	0.0	1.0	0.0	0.0	0.0	0.0	0.0	NODATA	NODATA	NODATA	NODATA	o207-226	NODATA
yeaG	b1783	JW1772	89108622	NODATA	NODATA	NODATA	NODATA	NODATA	1.0	0.0	0.0	0.0	0.0	focus	0.0	0.0	0.0	NODATA	NODATA	NODATA	NODATA	NODATA	CY	CY	NODATA	NODATA	CY	CY	CY	UNK	CY	CY	CY	0.0	0.0	0.0	0.0	1.0	0.0	0.0	0.0	0.0	0.0	NODATA	NODATA	NODATA	NODATA	i567-586	NODATA
yeaH	b1784	JW1773	89108623	NODATA	NODATA	NODATA	NODATA	NODATA	1.0	0.0	0.0	0.0	0.0	whole_cell	0.0	0.0	0.0	NODATA	NODATA	NODATA	NODATA	NODATA	CY	CY	NODATA	NODATA	CY	CY	CY	CY	IM	CY	CY	0.0	0.0	0.0	0.0	1.0	0.0	0.0	0.0	0.0	0.0	NODATA	NODATA	NODATA	NODATA	o344-368	NODATA
yeaK	b1787	JW1776	89108626	NODATA	NODATA	NODATA	NODATA	NODATA	0.0	0.0	0.0	0.0	0.0	whole_cell	0.0	0.0	0.0	NODATA	NODATA	NODATA	NODATA	NODATA	CY	CY	NODATA	NODATA	CY	CY	CY	CY	CY	CY	CY	0.0	0.0	0.0	0.0	1.0	0.0	0.0	0.0	0.0	0.0	NODATA	NODATA	NODATA	NODATA	i87-109	NODATA
yeaM	b1790	JW1779	89108629	NODATA	NODATA	NODATA	NODATA	NODATA	0.0	0.0	0.0	0.0	0.0	whole_cell	0.0	0.0	0.0	NODATA	NODATA	NODATA	NODATA	NODATA	CY	CY	NODATA	NODATA	UNK	CY	CY	CY	CY	CY	CY	0.0	0.0	0.0	0.0	1.0	0.0	0.0	0.0	0.0	0.0	NODATA	NODATA	NODATA	NODATA	i43-62	NODATA
yeaR	b1797	JW1786	89108636	NODATA	NODATA	NODATA	NODATA	NODATA	0.0	0.0	0.0	0.0	0.0	whole_cell	0.0	0.0	0.0	NODATA	NODATA	NODATA	NODATA	NODATA	CY	CY	NODATA	NODATA	UNK	CY	CY	CY	CY	CY	CY	0.0	0.0	0.0	0.0	1.0	0.0	0.0	0.0	0.0	0.0	NODATA	NODATA	NODATA	NODATA	i44-62	NODATA
yeaT	b1799	JW1788	89108638	NODATA	NODATA	NODATA	NODATA	NODATA	0.0	0.0	0.0	0.0	0.0	nucleoid	0.0	0.0	0.0	NODATA	NODATA	NODATA	NODATA	NODATA	CY	CY	NODATA	NODATA	VAR	CY	CY	CY	CY	CY	CY	0.0	0.0	0.0	0.0	1.0	0.0	0.0	0.0	0.0	0.0	NODATA	NODATA	NODATA	NODATA	i61-79	NODATA
yeaU	b1800	JW1789	89108639	NODATA	NODATA	NODATA	NODATA	NODATA	0.0	0.0	0.0	0.0	0.0	focus	0.0	1.0	0.0	NODATA	NODATA	CY	NODATA	NODATA	CY	CY	NODATA	NODATA	CY	CY	CY	CY	CY	CY	CY	0.0	0.0	0.0	0.0	1.0	0.0	0.0	0.0	0.0	0.0	NODATA	NODATA	NODATA	NODATA	o289-308	NODATA
yeaW	b1802	JW5294	89108641	NODATA	NODATA	NODATA	NODATA	NODATA	0.0	0.0	0.0	0.0	0.0	whole_cell	0.0	0.0	0.0	NODATA	NODATA	NODATA	NODATA	NODATA	CY	CY	NODATA	NODATA	CY	CY	CY	PE	CY	CY	CY	0.0	0.0	0.0	0.0	1.0	0.0	0.0	0.0	0.0	0.0	NODATA	NODATA	NODATA	NODATA	o61-85	NODATA
yeaX	b1803	JW1792	89108642	NODATA	NODATA	NODATA	NODATA	NODATA	0.0	0.0	0.0	0.0	0.0	whole_cell	0.0	0.0	0.0	NODATA	NODATA	NODATA	NODATA	NODATA	CY	CY	NODATA	NODATA	CY	CY	CY	PE	CY	CY	CY	0.0	0.0	0.0	0.0	1.0	0.0	0.0	0.0	0.0	0.0	NODATA	NODATA	NODATA	NODATA	o238-262	NODATA
rnd	b1804	JW1793	89108643	NODATA	NODATA	NODATA	NODATA	NODATA	0.0	0.0	0.0	0.0	0.0	whole_cell	0.0	0.0	0.0	NODATA	NODATA	CY	CY	NODATA	CY	CY	CY	NODATA	CY	CY	CY	CY	NODATA	CY	CY	0.0	0.0	0.0	0.0	1.0	0.0	0.0	0.0	0.0	0.0	NODATA	NODATA	NODATA	NODATA	o58-77	NODATA
fadD	b1805	JW1794	89108644	NODATA	NODATA	NODATA	NODATA	NODATA	1.0	0.0	0.0	0.0	0.0	ring	0.0	0.0	0.0	NODATA	NODATA	M	NODATA	NODATA	M	NODATA	NODATA	NODATA	CY	CY	PE	CY	CY	CY	CY	0.0	1.0	0.0	2.0	2.0	0.0	0.0	0.0	2.0	2.0	NODATA	o	NODATA	o-252-273-298-314	i76-99262-286	NODATA
yeaZ	b1807	JW1796	89108646	NODATA	NODATA	CY	NODATA	NODATA	1.0	0.0	1.0	0.0	0.0	whole_cell	0.0	0.0	0.0	NODATA	NODATA	NODATA	NODATA	NODATA	CY	NODATA	NODATA	NODATA	CY	CY	CY	CY	CY	CY	CY	0.0	0.0	0.0	1.0	1.0	0.0	0.0	0.0	0.0	0.0	NODATA	NODATA	NODATA	o-75-99	i61-82	NODATA
yoaA	b1808	JW1797	89108647	NODATA	NODATA	NODATA	NODATA	NODATA	0.0	0.0	0.0	0.0	0.0	whole_cell	0.0	0.0	0.0	NODATA	NODATA	NODATA	CY	NODATA	UNK	CY	CY	NODATA	UNK	CY	CY	CY	CY	CY	CY	0.0	0.0	0.0	0.0	1.0	0.0	0.0	0.0	0.0	0.0	NODATA	NODATA	NODATA	NODATA	o565-584	NODATA
yoaB	b1809	JW5295	89108648	NODATA	NODATA	NODATA	NODATA	NODATA	0.0	0.0	0.0	0.0	0.0	whole_cell	0.0	0.0	0.0	NODATA	NODATA	NODATA	NODATA	NODATA	CY	CY	NODATA	NODATA	UNK	CY	CY	CY	PE	CY	CY	0.0	0.0	0.0	0.0	1.0	0.0	0.0	0.0	0.0	0.0	NODATA	NODATA	NODATA	NODATA	o61-85	NODATA
yoaH	b1811	JW1800	89108650	NODATA	NODATA	NODATA	NODATA	NODATA	0.0	0.0	0.0	0.0	0.0	whole_cell	0.0	0.0	0.0	NODATA	NODATA	NODATA	NODATA	NODATA	CY	CY	NODATA	NODATA	CY	CY	CY	UNK	IM	CY	CY	0.0	0.0	0.0	0.0	1.0	0.0	0.0	0.0	0.0	0.0	NODATA	NODATA	NODATA	NODATA	o18-37	NODATA
pabB	b1812	JW1801	89108651	NODATA	NODATA	NODATA	NODATA	NODATA	0.0	0.0	0.0	0.0	0.0	whole_cell	0.0	1.0	1.0	NODATA	NODATA	NODATA	NODATA	NODATA	CY	CY	NODATA	NODATA	UNK	CY	CY	CY	CY	CY	CY	0.0	0.0	0.0	0.0	1.0	0.0	0.0	0.0	0.0	0.0	NODATA	NODATA	NODATA	NODATA	o394-413	n4-12c17
yeaB	b1813	JW1802	89108652	NODATA	NODATA	NODATA	NODATA	NODATA	0.0	0.0	0.0	0.0	0.0	whole_cell	0.0	0.0	0.0	NODATA	NODATA	NODATA	NODATA	NODATA	CY	CY	NODATA	NODATA	CY	CY	CY	CY	CY	CY	CY	0.0	0.0	0.0	1.0	1.0	0.0	0.0	0.0	0.0	0.0	NODATA	NODATA	NODATA	i-163-181	i59-77	NODATA
manX	b1817	JW1806	89108656	NODATA	NODATA	IM	NODATA	IM	1.0	1.0	1.0	0.0	0.0	whole_cell	0.0	1.0	1.0	NODATA	NODATA	CY-IM	IM	NODATA	CY	CY	CY	NODATA	CY	CY	CY	CY	NODATA	CY	CY	0.0	0.0	0.0	0.0	1.0	0.0	0.0	0.0	0.0	0.0	NODATA	NODATA	NODATA	NODATA	i267-286	NODATA
rrmA	b1822	JW1811	89108661	NODATA	NODATA	NODATA	NODATA	NODATA	0.0	0.0	0.0	0.0	0.0	whole_cell	0.0	0.0	0.0	NODATA	NODATA	NODATA	CY	NODATA	CY	CY	CY	NODATA	CY	CY	CY	CY	CY	CY	CY	0.0	0.0	0.0	0.0	1.0	0.0	0.0	0.0	0.0	0.0	NODATA	NODATA	NODATA	NODATA	i198-217	NODATA
cspC	b1823	JW1812	89108662	NODATA	NODATA	CY	NODATA	NODATA	0.0	1.0	1.0	0.0	0.0	whole_cell	0.0	1.0	0.0	NODATA	NODATA	CY	NODATA	NODATA	CY	CY	NODATA	NODATA	CY	CY	PE	CY	CY	CY	CY	0.0	0.0	0.0	0.0	1.0	0.0	0.0	0.0	0.0	0.0	NODATA	NODATA	NODATA	NODATA	i5-24	NODATA
yebO	b1825	JW1814	89108664	NODATA	NODATA	NODATA	NODATA	IM	0.0	0.0	0.0	0.0	0.0	whole_cell	0.0	0.0	0.0	NODATA	NODATA	M	NODATA	NODATA	M	LIPO	NODATA	NODATA	CY	CY	CY	IM	IM	CY	CY	1.0	1.0	1.0	1.0	1.0	0.0	0.0	0.0	0.0	0.0	o12-32i	o	o10-32i	o-9-32	o12-36	NODATA
yobG	b1826	JW1815	89108665	NODATA	NODATA	NODATA	NODATA	NODATA	0.0	0.0	0.0	0.0	0.0	whole_cell	0.0	0.0	0.0	NODATA	NODATA	NODATA	NODATA	NODATA	CY	NODATA	NODATA	NODATA	UNK	CY	CY	CY	NODATA	CY	CY	0.0	1.0	1.0	1.0	1.0	0.0	0.0	0.0	0.0	0.0	NODATA	i5-25	i7-24o	i-6-27	i7-26	n6-17c21
kdgR	b1827	JW1816	89108667	NODATA	NODATA	NODATA	NODATA	NODATA	0.0	0.0	0.0	0.0	0.0	nucleoid_&_focus	0.0	1.0	0.0	NODATA	NODATA	NODATA	CY	NODATA	UNK	CY	CY	NODATA	CY	CY	CY	CY	CY	CY	CY	0.0	0.0	0.0	0.0	1.0	0.0	0.0	0.0	0.0	0.0	NODATA	NODATA	NODATA	NODATA	i184-204	NODATA
proQ	b1831	JW5300	89108671	NODATA	NODATA	NODATA	NODATA	NODATA	1.0	0.0	0.0	0.0	0.0	focus	0.0	0.0	0.0	NODATA	NODATA	CY	CY	NODATA	CY	CY	NODATA	NODATA	UNK	CY	PE	CY	IM	CY	CY	0.0	0.0	0.0	0.0	1.0	0.0	0.0	0.0	0.0	0.0	NODATA	NODATA	NODATA	NODATA	i150-173	NODATA
yebR	b1832	JW1821	89108672	NODATA	NODATA	CY	NODATA	NODATA	0.0	1.0	1.0	0.0	0.0	focus	0.0	0.0	0.0	NODATA	NODATA	NODATA	NODATA	NODATA	CY	CY	NODATA	NODATA	CY	CY	CY	UNK	IM	CY	CY	0.0	0.0	0.0	0.0	1.0	0.0	0.0	0.0	0.0	0.0	NODATA	NODATA	NODATA	NODATA	o61-85	NODATA
yebU	b1835	JW5301	89108675	NODATA	NODATA	NODATA	NODATA	NODATA	0.0	0.0	0.0	0.0	0.0	whole_cell	0.0	0.0	0.0	NODATA	NODATA	NODATA	NODATA	NODATA	CY	CY	CY	NODATA	CY	CY	CY	IM	CY	CY	CY	0.0	0.0	0.0	0.0	1.0	0.0	0.0	0.0	0.0	0.0	NODATA	NODATA	NODATA	NODATA	i42-61	NODATA
pphA	b1838	JW1827	89108678	NODATA	NODATA	NODATA	NODATA	NODATA	0.0	0.0	0.0	0.0	0.0	NODATA	0.0	0.0	0.0	NODATA	NODATA	NODATA	CY	NODATA	CY	CY	CY	NODATA	CY	CY	CY	PE	CY	CY	CY	0.0	0.0	0.0	0.0	1.0	0.0	0.0	0.0	0.0	0.0	NODATA	NODATA	NODATA	NODATA	i58-76	NODATA
holE	b1842	JW1831	89108682	NODATA	NODATA	NODATA	NODATA	NODATA	1.0	0.0	0.0	0.0	0.0	whole_cell	0.0	1.0	1.0	NODATA	NODATA	NODATA	CY	NODATA	CY	CY	CY	NODATA	UNK	CY	CY	CY	CY	CY	CY	0.0	0.0	0.0	0.0	1.0	0.0	0.0	0.0	0.0	0.0	NODATA	NODATA	NODATA	NODATA	i48-66	NODATA
yobB	b1843	JW1832	89108683	NODATA	NODATA	NODATA	NODATA	NODATA	0.0	0.0	0.0	0.0	0.0	whole_cell	0.0	0.0	0.0	NODATA	NODATA	NODATA	NODATA	NODATA	UNK	CY	NODATA	NODATA	UNK	CY	CY	CY	CY	CY	CY	0.0	0.0	0.0	0.0	1.0	0.0	0.0	0.0	0.0	0.0	NODATA	NODATA	NODATA	NODATA	i61-79	NODATA
exoX	b1844	JW1833	89108684	NODATA	NODATA	NODATA	NODATA	NODATA	0.0	0.0	0.0	0.0	0.0	whole_cell	0.0	0.0	0.0	NODATA	NODATA	NODATA	CY	NODATA	CY	CY	CY	NODATA	CY	CY	CY	CY	CY	CY	CY	0.0	0.0	0.0	0.0	1.0	0.0	0.0	0.0	0.0	0.0	NODATA	NODATA	NODATA	NODATA	i61-79	NODATA
purT	b1849	JW1838	89108689	NODATA	NODATA	NODATA	NODATA	NODATA	0.0	0.0	0.0	0.0	0.0	whole_cell	0.0	0.0	0.0	NODATA	NODATA	NODATA	CY	NODATA	CY	CY	CY	NODATA	CY	CY	CY	IM	CY	CY	CY	0.0	1.0	0.0	0.0	1.0	0.0	0.0	0.0	0.0	0.0	NODATA	o	NODATA	NODATA	i61-85	NODATA
eda	b1850	JW1839	89108690	NODATA	NODATA	CY	NODATA	NODATA	0.0	1.0	0.0	0.0	0.0	whole_cell	0.0	1.0	0.0	NODATA	NODATA	CY	CY	NODATA	CY	CY	CY	NODATA	CY	CY	CY	CY	NODATA	CY	CY	0.0	0.0	0.0	0.0	1.0	0.0	0.0	0.0	0.0	0.0	NODATA	NODATA	NODATA	NODATA	i30-49	NODATA
edd	b1851	JW1840	89108691	NODATA	NODATA	NODATA	NODATA	NODATA	0.0	0.0	0.0	0.0	0.0	whole_cell	0.0	0.0	0.0	NODATA	NODATA	NODATA	NODATA	NODATA	CY	NODATA	NODATA	NODATA	IM	CY	CY	CY	CY	CY	CY	0.0	0.0	0.0	3.0	2.0	0.0	0.0	0.0	3.0	2.0	NODATA	NODATA	NODATA	o-131-150-157-176-286-305	o220-238285-303	NODATA
zwf	b1852	JW1841	89108692	NODATA	NODATA	NODATA	NODATA	NODATA	1.0	1.0	1.0	0.0	0.0	focus	0.0	1.0	0.0	NODATA	NODATA	NODATA	CY	NODATA	CY	CY	CY	NODATA	CY	CY	CY	CY	CY	CY	CY	0.0	0.0	0.0	0.0	1.0	0.0	0.0	0.0	0.0	0.0	NODATA	NODATA	NODATA	NODATA	i61-84	NODATA
yebK	b1853	JW1842	89108693	NODATA	NODATA	NODATA	NODATA	NODATA	0.0	0.0	0.0	0.0	0.0	nucleoid	0.0	1.0	0.0	NODATA	NODATA	NODATA	NODATA	NODATA	CY	CY	NODATA	NODATA	CY	CY	CY	CY	CY	CY	CY	0.0	0.0	0.0	1.0	1.0	0.0	0.0	0.0	0.0	0.0	NODATA	NODATA	NODATA	o-237-256	o237-255	NODATA
pykA	b1854	JW1843	89108694	NODATA	NODATA	NODATA	NODATA	NODATA	1.0	0.0	0.0	0.0	0.0	focus	0.0	1.0	0.0	NODATA	NODATA	NODATA	NODATA	NODATA	CY	CY	NODATA	NODATA	CY	CY	CY	CY	CY	CY	CY	0.0	0.0	0.0	0.0	1.0	0.0	0.0	0.0	0.0	0.0	NODATA	NODATA	NODATA	NODATA	i60-79	NODATA
znuC	b1858	JW1847	89108698	NODATA	NODATA	NODATA	NODATA	IM	0.0	0.0	0.0	0.0	0.0	whole_cell	0.0	0.0	1.0	NODATA	NODATA	IM	CY	NODATA	CY	CY	CY	NODATA	CY	CY	CY	CY	IM	CY	CY	0.0	0.0	0.0	0.0	1.0	0.0	0.0	0.0	0.0	0.0	NODATA	NODATA	NODATA	NODATA	o174-192	NODATA
ruvB	b1860	JW1849	89108700	NODATA	NODATA	NODATA	NODATA	NODATA	0.0	0.0	0.0	0.0	0.0	focus	0.0	1.0	1.0	NODATA	NODATA	NODATA	CY	NODATA	CY	CY	CY	NODATA	CY	CY	CY	CY	CY	CY	CY	0.0	0.0	0.0	0.0	1.0	0.0	0.0	0.0	0.0	0.0	NODATA	NODATA	NODATA	NODATA	i53-71	NODATA
ruvA	b1861	JW1850	89108701	NODATA	NODATA	NODATA	NODATA	NODATA	1.0	0.0	0.0	0.0	0.0	whole_cell	0.0	1.0	1.0	NODATA	NODATA	NODATA	CY	NODATA	CY	CY	CY	NODATA	UNK	CY	CY	CY	CY	CY	CY	0.0	0.0	0.0	1.0	1.0	0.0	0.0	0.0	0.0	0.0	NODATA	NODATA	NODATA	o-45-63	o61-84	NODATA
yebB	b1862	JW5306	89108702	NODATA	NODATA	NODATA	NODATA	NODATA	0.0	0.0	0.0	0.0	0.0	whole_cell	0.0	0.0	0.0	NODATA	NODATA	NODATA	NODATA	NODATA	CY	CY	NODATA	NODATA	UNK	CY	CY	CY	CY	CY	CY	0.0	1.0	0.0	1.0	1.0	0.0	0.0	0.0	0.0	0.0	NODATA	u	NODATA	i-11-30	i127-145	NODATA
ruvC	b1863	JW1852	89108703	NODATA	NODATA	NODATA	NODATA	NODATA	0.0	0.0	0.0	0.0	0.0	whole_cell	0.0	1.0	1.0	NODATA	NODATA	NODATA	CY	NODATA	CY	CY	CY	NODATA	UNK	CY	CY	CY	CY	CY	CY	0.0	0.0	0.0	0.0	1.0	0.0	0.0	0.0	0.0	0.0	NODATA	NODATA	NODATA	NODATA	i61-85	NODATA
yebC	b1864	JW1853	89108704	NODATA	NODATA	CY	NODATA	NODATA	1.0	0.0	1.0	0.0	0.0	whole_cell	0.0	0.0	0.0	NODATA	NODATA	NODATA	NODATA	NODATA	CY	CY	NODATA	NODATA	CY	CY	CY	UNK	IM	CY	CY	0.0	0.0	0.0	0.0	1.0	0.0	0.0	0.0	0.0	0.0	NODATA	NODATA	NODATA	NODATA	i28-47	NODATA
nudB	b1865	JW1854	89108705	NODATA	NODATA	NODATA	NODATA	NODATA	0.0	0.0	0.0	0.0	0.0	whole_cell	0.0	0.0	0.0	NODATA	NODATA	NODATA	NODATA	NODATA	CY	CY	NODATA	NODATA	CY	CY	CY	CY	CY	CY	CY	0.0	0.0	0.0	0.0	1.0	0.0	0.0	0.0	0.0	0.0	NODATA	NODATA	NODATA	NODATA	i59-77	NODATA
aspS	b1866	JW1855	89108706	NODATA	NODATA	NODATA	NODATA	NODATA	1.0	1.0	1.0	0.0	0.0	whole_cell	0.0	0.0	0.0	NODATA	NODATA	CY	CY	NODATA	CY	CY	CY	NODATA	CY	CY	CY	CY	NODATA	CY	CY	0.0	0.0	0.0	0.0	1.0	0.0	0.0	0.0	0.0	0.0	NODATA	NODATA	NODATA	NODATA	i34-53	NODATA
yecD	b1867	JW5307	89108707	NODATA	NODATA	NODATA	NODATA	NODATA	0.0	0.0	0.0	0.0	0.0	whole_cell	0.0	0.0	0.0	NODATA	NODATA	NODATA	NODATA	NODATA	CY	CY	NODATA	NODATA	UNK	CY	CY	CY	CY	CY	CY	0.0	0.0	0.0	0.0	1.0	0.0	0.0	0.0	0.0	0.0	NODATA	NODATA	NODATA	NODATA	i123-142	NODATA
yecE	b1868	JW1857	89108708	NODATA	NODATA	NODATA	NODATA	NODATA	0.0	0.0	0.0	0.0	0.0	NODATA	0.0	0.0	0.0	NODATA	NODATA	NODATA	NODATA	NODATA	CY	CY	NODATA	NODATA	CY	CY	CY	UNK	CY	CY	CY	0.0	0.0	0.0	0.0	1.0	0.0	0.0	0.0	0.0	0.0	NODATA	NODATA	NODATA	NODATA	i202-221	NODATA
yecO	b1870	JW1859	89108710	NODATA	NODATA	CY	NODATA	NODATA	1.0	1.0	1.0	0.0	0.0	whole_cell	0.0	0.0	0.0	NODATA	NODATA	NODATA	NODATA	NODATA	CY	CY	NODATA	NODATA	CY	CY	CY	CY	CY	CY	CY	0.0	0.0	0.0	0.0	1.0	0.0	0.0	0.0	0.0	0.0	NODATA	NODATA	NODATA	NODATA	i61-79	NODATA
yecP	b1871	JW1860	89108711	NODATA	NODATA	NODATA	NODATA	NODATA	0.0	0.0	0.0	0.0	0.0	whole_cell	0.0	0.0	0.0	NODATA	NODATA	NODATA	NODATA	NODATA	CY	CY	NODATA	NODATA	CY	CY	CY	CY	CY	CY	CY	0.0	0.0	0.0	0.0	1.0	0.0	0.0	0.0	0.0	0.0	NODATA	NODATA	NODATA	NODATA	i58-76	NODATA
cutC	b1874	JW1863	89108714	NODATA	NODATA	NODATA	NODATA	NODATA	0.0	0.0	0.0	0.0	0.0	whole_cell	0.0	0.0	0.0	NODATA	NODATA	CY	CY	NODATA	CY	CY	CY	NODATA	UNK	CY	CY	CY	PE	CY	CY	0.0	0.0	0.0	0.0	1.0	0.0	0.0	0.0	0.0	0.0	NODATA	NODATA	NODATA	NODATA	o59-78	NODATA
yecM	b1875	JW5309	89108715	NODATA	NODATA	CY	NODATA	NODATA	0.0	0.0	1.0	0.0	0.0	whole_cell	0.0	0.0	0.0	NODATA	NODATA	NODATA	NODATA	NODATA	CY	CY	NODATA	NODATA	CY	CY	CY	UNK	CY	CY	CY	0.0	0.0	0.0	0.0	1.0	0.0	0.0	0.0	0.0	0.0	NODATA	NODATA	NODATA	NODATA	i58-76	NODATA
argS	b1876	JW1865	89108716	NODATA	NODATA	NODATA	NODATA	NODATA	1.0	1.0	1.0	0.0	0.0	whole_cell	0.0	0.0	0.0	CY	NODATA	CY	CY	NODATA	CY	CY	CY	NODATA	CY	CY	CY	CY	NODATA	CY	CY	0.0	0.0	0.0	0.0	1.0	0.0	0.0	0.0	0.0	0.0	NODATA	NODATA	NODATA	NODATA	i60-78	NODATA
cheZ	b1881	JW1870	89108721	NODATA	NODATA	NODATA	NODATA	IM	0.0	1.0	1.0	0.0	0.0	focus	0.0	1.0	0.0	CY	NODATA	CY	NODATA	NODATA	CY	CY	NODATA	NODATA	CY	CY	CY	CY	NODATA	CY	CY	0.0	0.0	0.0	0.0	1.0	0.0	0.0	0.0	0.0	0.0	NODATA	NODATA	NODATA	NODATA	i44-63	NODATA
cheY	b1882	JW1871	89108722	NODATA	NODATA	CY	NODATA	NODATA	0.0	1.0	1.0	0.0	0.0	focus	0.0	1.0	0.0	CY	NODATA	CY	CY	NODATA	CY	CY	CY	NODATA	CY	CY	CY	CY	NODATA	CY	CY	0.0	0.0	0.0	0.0	1.0	0.0	0.0	0.0	0.0	0.0	NODATA	NODATA	NODATA	NODATA	i51-69	NODATA
cheB	b1883	JW1872	89108723	NODATA	NODATA	NODATA	NODATA	NODATA	0.0	0.0	0.0	0.0	0.0	focus	0.0	1.0	0.0	CY	NODATA	CY	CY	NODATA	CY	CY	CY	NODATA	CY	CY	CY	CY	NODATA	CY	CY	0.0	0.0	0.0	0.0	1.0	0.0	0.0	0.0	0.0	0.0	NODATA	NODATA	NODATA	NODATA	o270-290	NODATA
cheR	b1884	JW1873	89108724	NODATA	NODATA	NODATA	NODATA	NODATA	0.0	0.0	0.0	0.0	0.0	focus	0.0	1.0	0.0	CY	NODATA	NODATA	CY	NODATA	CY	CY	CY	NODATA	CY	CY	CY	CY	CY	CY	CY	0.0	0.0	0.0	0.0	1.0	0.0	0.0	0.0	0.0	0.0	NODATA	NODATA	NODATA	NODATA	o209-228	NODATA
cheW	b1887	JW1876	89108727	NODATA	NODATA	NODATA	NODATA	NODATA	0.0	0.0	0.0	0.0	0.0	focus	0.0	1.0	1.0	NODATA	NODATA	CY	CY	NODATA	CY	CY	IM	NODATA	CY	CY	CY	CY	NODATA	CY	CY	0.0	0.0	0.0	0.0	1.0	0.0	0.0	0.0	0.0	0.0	NODATA	NODATA	NODATA	NODATA	i108-127	NODATA
cheA	b1888	JW1877	89108728	NODATA	NODATA	OM	NODATA	IM	0.0	0.0	1.0	0.0	0.0	focus	0.0	1.0	1.0	CY	NODATA	CY	NODATA	NODATA	CY	CY	NODATA	NODATA	CY	CY	CY	IM	NODATA	CY	CY	0.0	1.0	0.0	0.0	1.0	0.0	0.0	0.0	0.0	0.0	NODATA	i617-637	NODATA	NODATA	i48-66	NODATA
flhC	b1891	JW1880	89108731	NODATA	NODATA	NODATA	NODATA	NODATA	0.0	0.0	0.0	0.0	0.0	whole_cell	0.0	1.0	1.0	NODATA	NODATA	NODATA	CY	NODATA	CY	CY	CY	NODATA	CY	CY	CY	CY	CY	CY	CY	0.0	0.0	0.0	0.0	1.0	0.0	0.0	0.0	0.0	0.0	NODATA	NODATA	NODATA	NODATA	i45-64	NODATA
flhD	b1892	JW1881	89108732	NODATA	NODATA	NODATA	NODATA	NODATA	0.0	0.0	0.0	0.0	0.0	whole_cell	0.0	1.0	1.0	NODATA	NODATA	CY	CY	NODATA	CY	CY	CY	NODATA	CY	CY	CY	CY	NODATA	CY	CY	0.0	0.0	0.0	0.0	1.0	0.0	0.0	0.0	0.0	0.0	NODATA	NODATA	NODATA	NODATA	i37-60	NODATA
insH	UniqueToW3110	JW1882	89108733	NODATA	NODATA	NODATA	NODATA	NODATA	0.0	0.0	0.0	0.0	0.0	NODATA	0.0	0.0	0.0	NODATA	NODATA	NODATA	NODATA	NODATA	NODATA	NODATA	NODATA	NODATA	CY	CY	CY	CY	NODATA	CY	CY	0.0	0.0	0.0	0.0	1.0	0.0	0.0	0.0	0.0	0.0	NODATA	NODATA	NODATA	NODATA	o257-279	NODATA
yecG	b1895	JW1884	89108734	NODATA	NODATA	NODATA	NODATA	NODATA	0.0	0.0	0.0	0.0	0.0	whole_cell	0.0	0.0	0.0	NODATA	NODATA	CY	NODATA	NODATA	CY	PE	NODATA	NODATA	CY	CY	CY	CY	CY	CY	CY	0.0	0.0	0.0	0.0	1.0	0.0	0.0	0.0	0.0	0.0	NODATA	NODATA	NODATA	NODATA	i60-83	n6-13c21
otsA	b1896	JW5312	89108735	NODATA	NODATA	NODATA	NODATA	CY	0.0	0.0	1.0	0.0	0.0	whole_cell	0.0	0.0	0.0	NODATA	NODATA	NODATA	NODATA	NODATA	CY	CY	NODATA	NODATA	UNK	CY	CY	CY	CY	CY	CY	0.0	0.0	0.0	1.0	1.0	0.0	0.0	0.0	0.0	0.0	NODATA	NODATA	NODATA	i-18-38	o401-420	NODATA
otsB	b1897	JW1886	89108736	NODATA	NODATA	NODATA	NODATA	NODATA	1.0	1.0	1.0	0.0	0.0	whole_cell	0.0	0.0	0.0	NODATA	NODATA	NODATA	CY	NODATA	CY	CY	CY	NODATA	UNK	CY	CY	CY	CY	CY	CY	0.0	0.0	0.0	0.0	1.0	0.0	0.0	0.0	0.0	0.0	NODATA	NODATA	NODATA	NODATA	i58-76	NODATA
yecI	b1902	JW1890	89108740	CY	NODATA	NODATA	NODATA	CY	0.0	0.0	0.0	0.0	0.0	whole_cell	0.0	0.0	0.0	CY	NODATA	CY	CY	NODATA	CY	CY	CY	NODATA	CY	PE	PE	CY	CY	CY	CY	0.0	0.0	0.0	0.0	1.0	0.0	0.0	0.0	0.0	0.0	NODATA	NODATA	NODATA	NODATA	i101-120	NODATA
yecJ	b4537	JW1891	89108741	NODATA	NODATA	NODATA	NODATA	NODATA	0.0	0.0	0.0	0.0	0.0	whole_cell	0.0	0.0	0.0	NODATA	NODATA	NODATA	NODATA	NODATA	UNK	CY	NODATA	NODATA	CY	CY	CY	UNK	IM	CY	CY	0.0	0.0	0.0	0.0	1.0	0.0	0.0	0.0	0.0	0.0	NODATA	NODATA	NODATA	NODATA	i20-38	NODATA
yecR	b1904	JW1892	89108742	NODATA	NODATA	NODATA	NODATA	NODATA	0.0	0.0	0.0	0.0	0.0	no_GFP_signal	0.0	0.0	0.0	NODATA	NODATA	NODATA	NODATA	NODATA	UNK	OLIPO	NODATA	NODATA	UNK	CY	CY	CY	CY	CY	CY	0.0	0.0	0.0	0.0	1.0	0.0	0.0	0.0	0.0	0.0	NODATA	NODATA	NODATA	NODATA	i57-76	n3-14c22
ftn	b1905	JW1893	89108743	NODATA	NODATA	NODATA	NODATA	NODATA	0.0	0.0	0.0	0.0	0.0	whole_cell	0.0	1.0	0.0	NODATA	NODATA	CY	CY	NODATA	CY	CY	CY	NODATA	CY	CY	CY	CY	NODATA	CY	CY	0.0	0.0	0.0	0.0	1.0	0.0	0.0	0.0	0.0	0.0	NODATA	NODATA	NODATA	NODATA	o30-49	NODATA
uvrC	b1913	JW1898	89108748	NODATA	NODATA	NODATA	NODATA	NODATA	0.0	0.0	0.0	0.0	0.0	nucleoid	0.0	1.0	1.0	NODATA	NODATA	CY	CY	NODATA	CY	CY	CY	NODATA	UNK	CY	CY	CY	NODATA	CY	CY	0.0	1.0	0.0	1.0	1.0	0.0	0.0	0.0	0.0	0.0	NODATA	o	NODATA	o-254-271	i61-80	NODATA
uvrY	b1914	JW1899	89108749	NODATA	NODATA	NODATA	NODATA	NODATA	0.0	0.0	0.0	0.0	0.0	focus	0.0	1.0	0.0	NODATA	NODATA	CY	NODATA	NODATA	CY	CY	CY	NODATA	CY	CY	CY	CY	CY	CY	CY	0.0	0.0	0.0	0.0	1.0	0.0	0.0	0.0	0.0	0.0	NODATA	NODATA	NODATA	NODATA	i61-84	NODATA
sdiA	b1916	JW1901	89108751	NODATA	NODATA	NODATA	NODATA	NODATA	0.0	0.0	0.0	0.0	0.0	whole_cell	0.0	0.0	0.0	NODATA	NODATA	NODATA	CY	NODATA	CY	CY	CY	NODATA	CY	CY	CY	CY	CY	CY	CY	0.0	0.0	0.0	0.0	1.0	0.0	0.0	0.0	0.0	0.0	NODATA	NODATA	NODATA	NODATA	i39-58	NODATA
yedO	b1919	JW5313	89108754	NODATA	NODATA	CY	NODATA	NODATA	1.0	0.0	0.0	0.0	0.0	focus	0.0	0.0	0.0	NODATA	NODATA	NODATA	NODATA	NODATA	CY	CY	NODATA	NODATA	CY	CY	CY	CY	CY	CY	CY	0.0	0.0	0.0	0.0	1.0	0.0	0.0	0.0	0.0	0.0	NODATA	NODATA	NODATA	NODATA	i185-203	NODATA
fliZ	b1921	JW1906	89108756	NODATA	NODATA	NODATA	NODATA	NODATA	0.0	0.0	0.0	0.0	0.0	whole_cell	0.0	0.0	0.0	NODATA	NODATA	NODATA	NODATA	NODATA	CY	CY	NODATA	NODATA	CY	CY	CY	CY	CY	CY	CY	0.0	0.0	0.0	0.0	1.0	0.0	0.0	0.0	0.0	0.0	NODATA	NODATA	NODATA	NODATA	i61-80	NODATA
fliA	b1922	JW1907	89108757	NODATA	NODATA	CY	NODATA	NODATA	0.0	0.0	1.0	0.0	0.0	whole_cell	0.0	1.0	1.0	NODATA	NODATA	NODATA	CY	NODATA	CY	CY	CY	NODATA	CY	CY	CY	CY	CY	CY	CY	0.0	0.0	0.0	0.0	1.0	0.0	0.0	0.0	0.0	0.0	NODATA	NODATA	NODATA	NODATA	o157-180	NODATA
fliT	b1926	JW1911	89108761	NODATA	NODATA	NODATA	NODATA	NODATA	0.0	0.0	0.0	0.0	0.0	whole_cell	0.0	0.0	0.0	NODATA	NODATA	CY	NODATA	NODATA	CY	CY	NODATA	NODATA	UNK	CY	CY	CY	IM	CY	CY	0.0	0.0	0.0	0.0	1.0	0.0	0.0	0.0	0.0	0.0	NODATA	NODATA	NODATA	NODATA	o56-74	NODATA
amyA	b1927	JW1912	89108762	NODATA	NODATA	NODATA	NODATA	NODATA	1.0	0.0	0.0	0.0	0.0	whole_cell	0.0	0.0	0.0	CY	NODATA	CY	CY	NODATA	CY	CY	CY	NODATA	CY	CY	CY	EC	NODATA	CY	CY	0.0	0.0	0.0	0.0	1.0	0.0	0.0	0.0	0.0	0.0	NODATA	NODATA	NODATA	NODATA	o61-80	NODATA
yedF	b1930	JW1915	89108765	NODATA	NODATA	NODATA	NODATA	NODATA	0.0	0.0	0.0	0.0	0.0	whole_cell	0.0	0.0	0.0	NODATA	NODATA	NODATA	NODATA	NODATA	CY	CY	NODATA	NODATA	UNK	CY	CY	CY	CY	CY	CY	0.0	0.0	0.0	0.0	1.0	0.0	0.0	0.0	0.0	0.0	NODATA	NODATA	NODATA	NODATA	i38-57	NODATA
yedL	b1932	JW1917	89108767	NODATA	NODATA	NODATA	NODATA	NODATA	0.0	0.0	0.0	0.0	0.0	whole_cell	0.0	0.0	0.0	NODATA	NODATA	NODATA	NODATA	NODATA	CY	CY	NODATA	NODATA	UNK	CY	CY	CY	CY	CY	CY	0.0	0.0	0.0	0.0	1.0	0.0	0.0	0.0	0.0	0.0	NODATA	NODATA	NODATA	NODATA	o51-69	NODATA
fliH	b1940	JW1924	89108772	NODATA	NODATA	CY	NODATA	NODATA	1.0	0.0	1.0	0.0	0.0	whole_cell	0.0	1.0	1.0	NODATA	NODATA	CY	NODATA	NODATA	CY	CY	NODATA	NODATA	CY	CY	CY	CY	IM	CY	CY	0.0	0.0	0.0	0.0	1.0	0.0	0.0	0.0	0.0	0.0	NODATA	NODATA	NODATA	NODATA	i61-80	NODATA
fliM	b1945	JW1929	89108777	NODATA	NODATA	OM	NODATA	NODATA	0.0	0.0	1.0	0.0	0.0	whole_cell	0.0	1.0	1.0	NODATA	NODATA	IM	NODATA	NODATA	IM	CY	NODATA	NODATA	CY	CY	CY	IM	NODATA	CY	CY	0.0	1.0	0.0	1.0	1.0	0.0	0.0	0.0	0.0	0.0	NODATA	u	NODATA	i-113-131	i61-80	NODATA
rcsA	b1951	JW1935	89108783	NODATA	NODATA	NODATA	NODATA	NODATA	0.0	0.0	0.0	0.0	0.0	whole_cell	0.0	0.0	1.0	NODATA	NODATA	NODATA	CY	NODATA	CY	CY	CY	NODATA	CY	CY	CY	CY	CY	CY	CY	0.0	0.0	0.0	0.0	1.0	0.0	0.0	0.0	0.0	0.0	NODATA	NODATA	NODATA	NODATA	i61-85	NODATA
yedP	b1955	JW1938	89108786	NODATA	NODATA	NODATA	NODATA	NODATA	0.0	0.0	0.0	0.0	0.0	whole_cell	0.0	0.0	0.0	NODATA	NODATA	CY	NODATA	NODATA	CY	CY	NODATA	NODATA	CY	CY	CY	CY	CY	CY	CY	0.0	0.0	0.0	0.0	1.0	0.0	0.0	0.0	0.0	0.0	NODATA	NODATA	NODATA	NODATA	o214-233	NODATA
yodC	b1957	JW1940	89108788	NODATA	NODATA	NODATA	NODATA	NODATA	0.0	0.0	0.0	0.0	0.0	whole_cell	0.0	0.0	0.0	NODATA	NODATA	NODATA	NODATA	NODATA	UNK	CY	NODATA	NODATA	CY	CY	CY	UNK	CY	CY	CY	0.0	0.0	0.0	0.0	1.0	0.0	0.0	0.0	0.0	0.0	NODATA	NODATA	NODATA	NODATA	o38-56	NODATA
vsr	b1960	JW1943	89108791	NODATA	NODATA	NODATA	NODATA	NODATA	0.0	0.0	0.0	0.0	0.0	whole_cell	0.0	1.0	0.0	NODATA	NODATA	NODATA	NODATA	NODATA	CY	CY	NODATA	NODATA	CY	CY	CY	CY	CY	CY	CY	0.0	0.0	0.0	0.0	1.0	0.0	0.0	0.0	0.0	0.0	NODATA	NODATA	NODATA	NODATA	i51-70	NODATA
dcm	b1961	JW1944	89108792	NODATA	NODATA	NODATA	NODATA	NODATA	0.0	0.0	0.0	0.0	0.0	whole_cell	0.0	0.0	0.0	NODATA	NODATA	NODATA	CY	NODATA	CY	CY	CY	NODATA	CY	CY	CY	CY	CY	CY	CY	0.0	1.0	0.0	0.0	1.0	0.0	0.0	0.0	0.0	0.0	NODATA	o	NODATA	NODATA	i398-417	NODATA
yedJ	b1962	JW1945	89108793	NODATA	NODATA	NODATA	NODATA	NODATA	0.0	0.0	0.0	0.0	0.0	focus	0.0	0.0	0.0	NODATA	NODATA	NODATA	NODATA	NODATA	CY	NODATA	NODATA	NODATA	CY	CY	CY	UNK	CY	CY	CY	0.0	2.0	0.0	2.0	1.0	0.0	2.0	0.0	2.0	0.0	NODATA	u	NODATA	o-48-64-135-152	i48-66	NODATA
hchA	b1967	JW1950	89108795	NODATA	NODATA	CY	NODATA	NODATA	1.0	1.0	1.0	0.0	0.0	whole_cell	0.0	1.0	0.0	NODATA	NODATA	CY	NODATA	NODATA	CY	CY	NODATA	NODATA	UNK	PE	CY	CY	NODATA	CY	CY	0.0	0.0	0.0	0.0	1.0	0.0	0.0	0.0	0.0	0.0	NODATA	NODATA	NODATA	NODATA	i50-69	NODATA
yedW	b1969	JW5322	89108797	NODATA	NODATA	NODATA	NODATA	NODATA	0.0	0.0	0.0	0.0	0.0	NODATA	0.0	1.0	0.0	NODATA	NODATA	CY	NODATA	NODATA	CY	CY	NODATA	NODATA	CY	CY	CY	CY	CY	CY	CY	0.0	0.0	0.0	0.0	1.0	0.0	0.0	0.0	0.0	0.0	NODATA	NODATA	NODATA	NODATA	i61-79	NODATA
yeeI	b1976	JW1958	89108803	NODATA	NODATA	NODATA	NODATA	NODATA	0.0	0.0	0.0	0.0	0.0	whole_cell	0.0	0.0	0.0	NODATA	NODATA	CY	NODATA	NODATA	CY	CY	NODATA	NODATA	CY	CY	CY	UNK	CY	CY	CY	0.0	1.0	0.0	0.0	1.0	0.0	0.0	0.0	0.0	0.0	NODATA	i65-85	NODATA	NODATA	i60-84	NODATA
amn	b1982	JW1963	89108806	NODATA	NODATA	NODATA	NODATA	NODATA	0.0	0.0	1.0	0.0	0.0	whole_cell	0.0	0.0	0.0	NODATA	NODATA	NODATA	CY	NODATA	CY	CY	PE	NODATA	UNK	CY	CY	CY	CY	CY	CY	0.0	0.0	0.0	0.0	1.0	0.0	0.0	0.0	0.0	0.0	NODATA	NODATA	NODATA	NODATA	i47-66	NODATA
yeeN	b1983	JW1964	89108807	NODATA	NODATA	NODATA	NODATA	NODATA	1.0	0.0	0.0	0.0	0.0	NODATA	0.0	1.0	0.0	NODATA	NODATA	NODATA	NODATA	NODATA	CY	CY	NODATA	NODATA	CY	CY	CY	UNK	FB	CY	CY	0.0	0.0	0.0	1.0	1.0	0.0	0.0	0.0	0.0	0.0	NODATA	NODATA	NODATA	i-119-138	i26-45	NODATA
cbl	b1987	JW1966	89108809	NODATA	NODATA	NODATA	NODATA	NODATA	0.0	0.0	0.0	0.0	0.0	focus	0.0	1.0	0.0	NODATA	NODATA	NODATA	CY	NODATA	CY	CY	CY	NODATA	CY	CY	CY	CY	CY	CY	CY	0.0	0.0	0.0	0.0	1.0	0.0	0.0	0.0	0.0	0.0	NODATA	NODATA	NODATA	NODATA	o233-257	NODATA
nac	b1988	JW1967	89108810	NODATA	NODATA	NODATA	NODATA	NODATA	0.0	0.0	0.0	0.0	0.0	whole_cell	0.0	0.0	0.0	NODATA	NODATA	NODATA	CY	NODATA	CY	CY	CY	NODATA	CY	IM	CY	CY	CY	CY	CY	0.0	1.0	0.0	1.0	1.0	0.0	0.0	0.0	0.0	0.0	NODATA	o	NODATA	o-221-238	i227-246	NODATA
cobT	b1991	JW1969	89108812	CY	NODATA	NODATA	NODATA	NODATA	0.0	0.0	0.0	0.0	0.0	whole_cell	0.0	0.0	0.0	CY	NODATA	NODATA	NODATA	NODATA	CY	NODATA	NODATA	NODATA	CY	CY	CY	CY	CY	CY	CY	0.0	1.0	0.0	2.0	1.0	0.0	0.0	0.0	2.0	0.0	NODATA	o	NODATA	o-244-268-319-336	i61-84	NODATA
cobU	b1993	JW1971	89108814	NODATA	NODATA	NODATA	NODATA	NODATA	0.0	0.0	0.0	0.0	0.0	whole_cell	0.0	0.0	0.0	NODATA	NODATA	NODATA	NODATA	NODATA	CY	CY	NODATA	NODATA	CY	CY	CY	CY	CY	CY	CY	0.0	0.0	0.0	0.0	1.0	0.0	0.0	0.0	0.0	0.0	NODATA	NODATA	NODATA	NODATA	i61-85	NODATA
insH-6	b1994	JW1972	89108815	NODATA	NODATA	NODATA	NODATA	NODATA	0.0	0.0	0.0	0.0	0.0	NODATA	0.0	0.0	0.0	NODATA	NODATA	NODATA	NODATA	NODATA	NODATA	NODATA	NODATA	NODATA	CY	CY	CY	CY	NODATA	CY	CY	0.0	0.0	0.0	0.0	1.0	0.0	0.0	0.0	0.0	0.0	NODATA	NODATA	NODATA	NODATA	i58-77	n2-12c20
insD-3	b1996	JW1975	89108816	NODATA	NODATA	NODATA	NODATA	NODATA	1.0	0.0	0.0	0.0	0.0	NODATA	0.0	0.0	0.0	NODATA	NODATA	NODATA	NODATA	NODATA	NODATA	NODATA	NODATA	NODATA	CY	CY	CY	CY	CY	CY	CY	0.0	0.0	0.0	0.0	1.0	0.0	0.0	0.0	0.0	0.0	NODATA	NODATA	NODATA	NODATA	o222-242	NODATA
insC-3	b1997	JW1978	89108817	NODATA	NODATA	NODATA	NODATA	NODATA	0.0	0.0	0.0	0.0	0.0	NODATA	0.0	0.0	1.0	NODATA	NODATA	NODATA	NODATA	NODATA	NODATA	NODATA	NODATA	NODATA	UNK	CY	IM	CY	NODATA	CY	CY	0.0	0.0	0.0	1.0	1.0	0.0	0.0	0.0	0.0	0.0	NODATA	NODATA	NODATA	o-4-21	o59-77	NODATA
yeeS	b2002	JW1984	89108821	NODATA	NODATA	NODATA	NODATA	NODATA	0.0	0.0	0.0	0.0	0.0	whole_cell	0.0	0.0	0.0	NODATA	NODATA	NODATA	NODATA	NODATA	CY	CY	NODATA	NODATA	CY	CY	CY	CY	CY	CY	CY	0.0	0.0	0.0	0.0	1.0	0.0	0.0	0.0	0.0	0.0	NODATA	NODATA	NODATA	NODATA	i56-74	NODATA
yeeV	b2005	JW1987	89108824	NODATA	NODATA	NODATA	NODATA	NODATA	0.0	0.0	0.0	0.0	0.0	whole_cell	0.0	0.0	0.0	NODATA	NODATA	NODATA	NODATA	NODATA	CY	CY	NODATA	NODATA	CY	CY	CY	UNK	CY	CY	CY	0.0	0.0	0.0	0.0	1.0	0.0	0.0	0.0	0.0	0.0	NODATA	NODATA	NODATA	NODATA	o49-67	NODATA
yeeW	b2006	JW1988	89108825	NODATA	NODATA	NODATA	NODATA	NODATA	0.0	0.0	0.0	0.0	0.0	whole_cell	0.0	0.0	0.0	NODATA	NODATA	NODATA	NODATA	NODATA	CY	CY	NODATA	NODATA	CY	CY	CY	UNK	CY	CY	CY	0.0	0.0	0.0	0.0	1.0	0.0	0.0	0.0	0.0	0.0	NODATA	NODATA	NODATA	NODATA	o14-32	NODATA
yoeF	b4538	JW5328	89108826	NODATA	NODATA	NODATA	NODATA	NODATA	0.0	0.0	0.0	0.0	0.0	NODATA	0.0	0.0	0.0	NODATA	NODATA	NODATA	NODATA	NODATA	NODATA	NODATA	NODATA	NODATA	UNK	CY	CY	CY	NODATA	CY	CY	0.0	0.0	0.0	0.0	1.0	0.0	0.0	0.0	0.0	0.0	NODATA	NODATA	NODATA	NODATA	i55-73	NODATA
yeeX	b2007	JW1989	89108827	NODATA	NODATA	NODATA	NODATA	NODATA	0.0	0.0	0.0	0.0	0.0	focus	0.0	1.0	0.0	NODATA	NODATA	NODATA	NODATA	NODATA	CY	CY	NODATA	NODATA	CY	CY	CY	CY	IM	CY	CY	0.0	0.0	0.0	0.0	1.0	0.0	0.0	0.0	0.0	0.0	NODATA	NODATA	NODATA	NODATA	o58-76	NODATA
sbmC	b2009	JW1991	89108829	NODATA	NODATA	NODATA	NODATA	NODATA	0.0	0.0	0.0	0.0	0.0	whole_cell	0.0	1.0	0.0	CY	NODATA	CY	CY	NODATA	CY	CY	CY	NODATA	CY	CY	CY	CY	NODATA	CY	CY	0.0	0.0	0.0	0.0	1.0	0.0	0.0	0.0	0.0	0.0	NODATA	NODATA	NODATA	NODATA	i61-80	NODATA
sbcB	b2011	JW1993	89108831	NODATA	NODATA	NODATA	NODATA	NODATA	1.0	0.0	0.0	0.0	0.0	focus	0.0	1.0	0.0	NODATA	NODATA	NODATA	NODATA	NODATA	CY	CY	CY	NODATA	CY	CY	CY	CY	CY	CY	CY	0.0	0.0	0.0	0.0	1.0	0.0	0.0	0.0	0.0	0.0	NODATA	NODATA	NODATA	NODATA	o57-75	NODATA
yeeD	b2012	JW1994	89108832	NODATA	NODATA	NODATA	NODATA	NODATA	0.0	0.0	0.0	0.0	0.0	whole_cell	0.0	0.0	0.0	NODATA	NODATA	NODATA	NODATA	NODATA	CY	CY	NODATA	NODATA	UNK	CY	CY	CY	CY	CY	CY	0.0	0.0	0.0	0.0	1.0	0.0	0.0	0.0	0.0	0.0	NODATA	NODATA	NODATA	NODATA	i3-21	NODATA
yeeY	b2015	JW5834	89108835	NODATA	NODATA	NODATA	NODATA	NODATA	0.0	0.0	0.0	0.0	0.0	whole_cell	0.0	0.0	0.0	NODATA	NODATA	NODATA	NODATA	NODATA	CY	CY	NODATA	NODATA	UNK	CY	CY	CY	CY	CY	CY	0.0	0.0	0.0	1.0	1.0	0.0	0.0	0.0	0.0	0.0	NODATA	NODATA	NODATA	i-95-112	i231-250	NODATA
yeeZ	b2016	JW1998	89108836	NODATA	NODATA	NODATA	NODATA	NODATA	1.0	0.0	0.0	0.0	0.0	whole_cell	0.0	1.0	0.0	NODATA	NODATA	NODATA	NODATA	NODATA	CY	PE	NODATA	NODATA	CY	CY	CY	CY	CY	CY	CY	0.0	0.0	0.0	0.0	1.0	0.0	0.0	0.0	0.0	0.0	NODATA	NODATA	NODATA	NODATA	i199-217	n4-12c24
yoeB	b4539	JW5331	89108837	NODATA	NODATA	NODATA	NODATA	NODATA	0.0	0.0	0.0	0.0	0.0	NODATA	0.0	0.0	1.0	NODATA	NODATA	NODATA	NODATA	NODATA	NODATA	CY	NODATA	NODATA	UNK	CY	CY	CY	EC	CY	CY	0.0	0.0	0.0	0.0	1.0	0.0	0.0	0.0	0.0	0.0	NODATA	NODATA	NODATA	NODATA	i40-58	NODATA
hisL	b2018	JW2000	89108839	NODATA	NODATA	NODATA	NODATA	NODATA	0.0	0.0	0.0	0.0	0.0	whole_cell	0.0	0.0	0.0	NODATA	NODATA	NODATA	NODATA	NODATA	CY	CY	NODATA	NODATA	UNK	CY	CY	CY	NODATA	CY	CY	0.0	0.0	0.0	0.0	0.0	0.0	0.0	0.0	0.0	0.0	NODATA	NODATA	NODATA	NODATA	NODATA	NODATA
hisG	b2019	JW2001	89108840	NODATA	NODATA	CY	NODATA	NODATA	1.0	1.0	1.0	0.0	0.0	focus	0.0	0.0	0.0	NODATA	NODATA	CY	NODATA	NODATA	CY	CY	CY	NODATA	CY	CY	CY	CY	NODATA	CY	CY	0.0	0.0	0.0	0.0	1.0	0.0	0.0	0.0	0.0	0.0	NODATA	NODATA	NODATA	NODATA	i61-80	NODATA
hisD	b2020	JW2002	89108841	NODATA	NODATA	CY	NODATA	NODATA	0.0	1.0	1.0	0.0	0.0	whole_cell	0.0	1.0	0.0	NODATA	NODATA	NODATA	NODATA	NODATA	CY	CY	NODATA	NODATA	UNK	CY	CY	CY	CY	CY	CY	0.0	0.0	0.0	0.0	1.0	0.0	0.0	0.0	0.0	0.0	NODATA	NODATA	NODATA	NODATA	o360-383	NODATA
hisC	b2021	JW2003	89108842	NODATA	NODATA	NODATA	NODATA	NODATA	0.0	0.0	1.0	0.0	0.0	whole_cell	0.0	0.0	0.0	NODATA	NODATA	NODATA	NODATA	NODATA	CY	CY	NODATA	NODATA	CY	CY	CY	CY	CY	CY	CY	0.0	0.0	0.0	0.0	1.0	0.0	0.0	0.0	0.0	0.0	NODATA	NODATA	NODATA	NODATA	o285-304	NODATA
hisB	b2022	JW2004	89108843	NODATA	NODATA	NODATA	NODATA	NODATA	0.0	1.0	1.0	0.0	0.0	whole_cell	0.0	0.0	0.0	NODATA	NODATA	CY	NODATA	NODATA	CY	CY	NODATA	NODATA	CY	CY	CY	CY	NODATA	CY	CY	0.0	0.0	0.0	0.0	1.0	0.0	0.0	0.0	0.0	0.0	NODATA	NODATA	NODATA	NODATA	o286-306	NODATA
hisH	b2023	JW2005	89108844	NODATA	NODATA	NODATA	NODATA	NODATA	0.0	1.0	1.0	0.0	0.0	whole_cell	0.0	0.0	1.0	NODATA	NODATA	CY	NODATA	NODATA	CY	CY	NODATA	NODATA	CY	CY	CY	CY	NODATA	CY	CY	0.0	0.0	0.0	0.0	1.0	0.0	0.0	0.0	0.0	0.0	NODATA	NODATA	NODATA	NODATA	i61-84	NODATA
hisA	b2024	JW2006	89108845	NODATA	NODATA	CY	NODATA	NODATA	0.0	1.0	1.0	0.0	0.0	whole_cell	0.0	0.0	0.0	NODATA	NODATA	CY	NODATA	NODATA	CY	CY	CY	NODATA	CY	CY	CY	CY	NODATA	CY	CY	0.0	0.0	0.0	0.0	1.0	0.0	0.0	0.0	0.0	0.0	NODATA	NODATA	NODATA	NODATA	i61-81	NODATA
hisF	b2025	JW2007	89108846	NODATA	NODATA	CY	NODATA	NODATA	0.0	0.0	1.0	0.0	0.0	whole_cell	0.0	0.0	1.0	NODATA	NODATA	CY	NODATA	NODATA	CY	CY	CY	NODATA	CY	CY	CY	CY	NODATA	CY	CY	0.0	0.0	0.0	0.0	1.0	0.0	0.0	0.0	0.0	0.0	NODATA	NODATA	NODATA	NODATA	i61-82	NODATA
hisI	b2026	JW2008	89108847	NODATA	NODATA	CY	NODATA	NODATA	0.0	0.0	1.0	0.0	0.0	whole_cell	0.0	1.0	0.0	CY	NODATA	CY	NODATA	NODATA	CY	CY	CY	NODATA	CY	CY	CY	CY	NODATA	CY	CY	0.0	0.0	0.0	0.0	1.0	0.0	0.0	0.0	0.0	0.0	NODATA	NODATA	NODATA	NODATA	i56-75	NODATA
ugd	b2028	JW2010	89108849	NODATA	NODATA	NODATA	NODATA	NODATA	0.0	0.0	0.0	0.0	0.0	whole_cell	0.0	0.0	0.0	NODATA	NODATA	NODATA	NODATA	NODATA	CY	CY	NODATA	NODATA	CY	CY	CY	CY	CY	CY	CY	0.0	0.0	0.0	0.0	1.0	0.0	0.0	0.0	0.0	0.0	NODATA	NODATA	NODATA	NODATA	i4-22	NODATA
gnd	b2029	JW2011	89108850	NODATA	NODATA	CY	NODATA	NODATA	1.0	0.0	1.0	0.0	0.0	whole_cell	0.0	1.0	0.0	NODATA	NODATA	NODATA	NODATA	NODATA	CY	CY	NODATA	NODATA	UNK	CY	CY	CY	CY	CY	CY	0.0	0.0	0.0	0.0	2.0	0.0	0.0	0.0	0.0	2.0	NODATA	NODATA	NODATA	NODATA	i185-208269-293	NODATA
insH-7	b2030	JW2014	89108851	NODATA	NODATA	NODATA	NODATA	NODATA	0.0	0.0	0.0	0.0	0.0	NODATA	0.0	0.0	0.0	NODATA	NODATA	NODATA	NODATA	NODATA	NODATA	NODATA	NODATA	NODATA	CY	CY	CY	CY	NODATA	CY	CY	0.0	0.0	0.0	0.0	1.0	0.0	0.0	0.0	0.0	0.0	NODATA	NODATA	NODATA	NODATA	o257-279	NODATA
wbbK	b2032	JW2017	89108852	NODATA	NODATA	NODATA	NODATA	IM	0.0	0.0	0.0	0.0	0.0	membrane	0.0	0.0	0.0	NODATA	NODATA	IM	NODATA	NODATA	IM	CY	NODATA	NODATA	UNK	CY	CY	CY	CY	CY	CY	0.0	0.0	0.0	0.0	1.0	0.0	0.0	0.0	0.0	0.0	NODATA	NODATA	NODATA	NODATA	o55-73	NODATA
wbbJ	b2033	JW2018	89108853	NODATA	NODATA	NODATA	NODATA	CY	0.0	0.0	0.0	0.0	0.0	whole_cell	0.0	0.0	0.0	NODATA	NODATA	NODATA	NODATA	NODATA	CY	CY	NODATA	NODATA	UNK	CY	CY	CY	CY	CY	CY	0.0	1.0	0.0	0.0	1.0	0.0	0.0	0.0	0.0	0.0	NODATA	o	NODATA	NODATA	i33-52	NODATA
wbbI	b2034	JW2019	89108854	NODATA	NODATA	NODATA	NODATA	IM	1.0	0.0	0.0	0.0	0.0	membrane	0.0	0.0	0.0	NODATA	NODATA	CY	NODATA	NODATA	CY	CY	NODATA	NODATA	CY	CY	CY	CY	CY	CY	CY	0.0	0.0	0.0	0.0	1.0	0.0	0.0	0.0	0.0	0.0	NODATA	NODATA	NODATA	NODATA	i38-56	NODATA
glf	b2036	JW2021	89108856	NODATA	NODATA	CY	NODATA	NODATA	1.0	0.0	1.0	0.0	0.0	whole_cell	0.0	1.0	0.0	NODATA	NODATA	NODATA	NODATA	NODATA	CY	CY	NODATA	NODATA	CY	CY	CY	CY	CY	CY	CY	0.0	0.0	0.0	0.0	1.0	0.0	0.0	0.0	0.0	0.0	NODATA	NODATA	NODATA	NODATA	o4-23	NODATA
rfbC	b2038	JW2023	89108858	NODATA	NODATA	CY	NODATA	NODATA	0.0	0.0	1.0	0.0	0.0	whole_cell	0.0	0.0	1.0	NODATA	NODATA	NODATA	CY	NODATA	CY	CY	CY	NODATA	CY	CY	CY	CY	CY	CY	CY	0.0	0.0	0.0	0.0	1.0	0.0	0.0	0.0	0.0	0.0	NODATA	NODATA	NODATA	NODATA	i112-131	NODATA
rfbA	b2039	JW2024	89108859	NODATA	NODATA	NODATA	NODATA	NODATA	1.0	1.0	1.0	0.0	0.0	whole_cell	0.0	0.0	0.0	NODATA	NODATA	NODATA	CY	NODATA	CY	NODATA	CY	NODATA	UNK	CY	CY	CY	CY	CY	CY	0.0	0.0	0.0	1.0	1.0	0.0	0.0	0.0	0.0	0.0	NODATA	NODATA	NODATA	i-6-25	o234-254	n7-18c23
rfbD	b2040	JW2025	89108860	NODATA	NODATA	NODATA	NODATA	NODATA	0.0	0.0	0.0	0.0	0.0	whole_cell	0.0	0.0	1.0	NODATA	NODATA	NODATA	CY	NODATA	CY	CY	CY	NODATA	UNK	CY	CY	CY	CY	CY	CY	0.0	0.0	0.0	0.0	1.0	0.0	0.0	0.0	0.0	0.0	NODATA	NODATA	NODATA	NODATA	i61-84	NODATA
rfbB	b2041	JW2026	89108861	NODATA	NODATA	CY	NODATA	NODATA	0.0	0.0	1.0	0.0	0.0	whole_cell	0.0	0.0	0.0	NODATA	NODATA	NODATA	CY	NODATA	CY	CY	CY	NODATA	UNK	CY	CY	CY	CY	CY	CY	0.0	0.0	0.0	0.0	1.0	0.0	0.0	0.0	0.0	0.0	NODATA	NODATA	NODATA	NODATA	i293-312	n3-13c18
galF	b2042	JW2027	89108862	NODATA	NODATA	CY	NODATA	NODATA	1.0	0.0	1.0	0.0	0.0	whole_cell	0.0	1.0	1.0	NODATA	NODATA	NODATA	CY	NODATA	CY	PE	CY	NODATA	UNK	CY	CY	CY	CY	CY	CY	0.0	0.0	0.0	0.0	1.0	0.0	0.0	0.0	0.0	0.0	NODATA	NODATA	NODATA	NODATA	i17-36	NODATA
wcaM	b2043	JW2028	89108863	NODATA	NODATA	NODATA	NODATA	NODATA	0.0	0.0	0.0	0.0	0.0	whole_cell	0.0	0.0	0.0	NODATA	NODATA	NODATA	NODATA	NODATA	CY	PE	NODATA	NODATA	UNK	CY	CY	CY	IM	CY	CY	0.0	0.0	0.0	1.0	1.0	0.0	0.0	0.0	0.0	0.0	NODATA	NODATA	NODATA	i-10-29	o411-429	n10-21c28
wcaL	b2044	JW2029	89108864	NODATA	NODATA	NODATA	NODATA	NODATA	0.0	0.0	0.0	0.0	0.0	membrane	0.0	0.0	0.0	NODATA	NODATA	NODATA	NODATA	NODATA	CY	CY	NODATA	NODATA	UNK	CY	CY	CY	CY	CY	CY	0.0	1.0	0.0	1.0	1.0	0.0	0.0	0.0	0.0	0.0	NODATA	o	NODATA	o-119-136	o56-74	n3-10c14
wcaK	b2045	JW2030	89108865	NODATA	NODATA	NODATA	NODATA	NODATA	0.0	0.0	0.0	0.0	0.0	focus	0.0	0.0	0.0	NODATA	NODATA	NODATA	NODATA	NODATA	CY	CY	NODATA	NODATA	CY	CY	CY	CY	CY	CY	CY	0.0	0.0	0.0	0.0	1.0	0.0	0.0	0.0	0.0	0.0	NODATA	NODATA	NODATA	NODATA	i24-43	NODATA
cpsG	b2048	JW2033	89108868	NODATA	NODATA	NODATA	NODATA	NODATA	0.0	0.0	0.0	0.0	0.0	whole_cell	0.0	0.0	0.0	NODATA	NODATA	NODATA	NODATA	NODATA	CY	CY	NODATA	NODATA	UNK	CY	CY	CY	CY	CY	CY	0.0	0.0	0.0	0.0	1.0	0.0	0.0	0.0	0.0	0.0	NODATA	NODATA	NODATA	NODATA	i56-79	NODATA
cpsB	b2049	JW2034	89108869	NODATA	NODATA	NODATA	NODATA	NODATA	0.0	0.0	0.0	0.0	0.0	whole_cell	0.0	0.0	0.0	NODATA	NODATA	NODATA	NODATA	NODATA	CY	CY	NODATA	NODATA	CY	CY	CY	CY	CY	CY	CY	0.0	0.0	0.0	0.0	1.0	0.0	0.0	0.0	0.0	0.0	NODATA	NODATA	NODATA	NODATA	i401-424	NODATA
wcaI	b2050	JW2035	89108870	NODATA	NODATA	NODATA	NODATA	NODATA	0.0	0.0	0.0	0.0	0.0	membrane_&_focus	0.0	0.0	0.0	NODATA	NODATA	NODATA	NODATA	NODATA	CY	NODATA	NODATA	NODATA	UNK	CY	IM	CY	CY	CY	CY	0.0	1.0	0.0	2.0	1.0	0.0	0.0	0.0	2.0	0.0	NODATA	o	NODATA	o-84-100-109-125	o49-67	NODATA
nudD	b2051	JW5335	89108871	NODATA	NODATA	NODATA	NODATA	NODATA	0.0	0.0	0.0	0.0	0.0	whole_cell	0.0	0.0	0.0	NODATA	NODATA	NODATA	NODATA	NODATA	CY	CY	NODATA	NODATA	UNK	CY	CY	CY	CY	CY	CY	0.0	0.0	0.0	0.0	1.0	0.0	0.0	0.0	0.0	0.0	NODATA	NODATA	NODATA	NODATA	o92-111	NODATA
fcl	b2052	JW2037	89108872	NODATA	NODATA	NODATA	NODATA	NODATA	0.0	0.0	0.0	0.0	0.0	whole_cell	0.0	0.0	0.0	NODATA	NODATA	CY	CY	NODATA	CY	CY	CY	NODATA	CY	CY	CY	CY	NODATA	CY	CY	0.0	0.0	0.0	1.0	1.0	0.0	0.0	0.0	0.0	0.0	NODATA	NODATA	NODATA	i-60-77	o239-262	NODATA
gmd	b2053	JW2038	89108873	NODATA	NODATA	NODATA	NODATA	NODATA	0.0	0.0	0.0	0.0	0.0	whole_cell	0.0	0.0	0.0	NODATA	NODATA	NODATA	CY	NODATA	CY	CY	CY	NODATA	CY	CY	CY	CY	CY	CY	CY	0.0	0.0	0.0	0.0	1.0	0.0	0.0	0.0	0.0	0.0	NODATA	NODATA	NODATA	NODATA	i7-26	NODATA
wcaF	b2054	JW2039	89108874	NODATA	NODATA	NODATA	NODATA	NODATA	0.0	0.0	0.0	0.0	0.0	membrane_&_focus	0.0	0.0	0.0	NODATA	NODATA	NODATA	NODATA	NODATA	CY	CY	NODATA	NODATA	CY	CY	CY	CY	CY	CY	CY	0.0	0.0	0.0	0.0	1.0	0.0	0.0	0.0	0.0	0.0	NODATA	NODATA	NODATA	NODATA	i50-69	NODATA
wcaE	b2055	JW2040	89108875	NODATA	NODATA	NODATA	NODATA	NODATA	0.0	0.0	0.0	0.0	0.0	membrane	0.0	0.0	0.0	NODATA	NODATA	NODATA	NODATA	NODATA	CY	CY	NODATA	NODATA	UNK	CY	CY	CY	CY	CY	CY	0.0	0.0	0.0	0.0	1.0	0.0	0.0	0.0	0.0	0.0	NODATA	NODATA	NODATA	NODATA	i179-198	NODATA
wcaC	b2057	JW2042	89108877	NODATA	NODATA	NODATA	NODATA	NODATA	0.0	0.0	0.0	0.0	0.0	membrane	0.0	0.0	0.0	NODATA	NODATA	NODATA	NODATA	NODATA	CY	CY	NODATA	NODATA	UNK	CY	CY	CY	CY	CY	CY	0.0	1.0	0.0	0.0	1.0	0.0	0.0	0.0	0.0	0.0	NODATA	i318-338	NODATA	NODATA	i61-81	NODATA
wcaB	b2058	JW2043	89108878	NODATA	NODATA	NODATA	NODATA	NODATA	0.0	0.0	0.0	0.0	0.0	focus	0.0	0.0	0.0	NODATA	NODATA	NODATA	NODATA	NODATA	CY	CY	NODATA	NODATA	CY	CY	CY	CY	CY	CY	CY	0.0	0.0	0.0	1.0	1.0	0.0	0.0	0.0	0.0	0.0	NODATA	NODATA	NODATA	i-35-52	i38-57	NODATA
wcaA	b2059	JW2044	89108879	NODATA	NODATA	NODATA	NODATA	NODATA	0.0	0.0	0.0	0.0	0.0	whole_cell	0.0	0.0	0.0	NODATA	NODATA	NODATA	NODATA	NODATA	CY	CY	NODATA	NODATA	UNK	CY	CY	CY	CY	CY	CY	0.0	0.0	0.0	0.0	1.0	0.0	0.0	0.0	0.0	0.0	NODATA	NODATA	NODATA	NODATA	o201-220	NODATA
wzb	b2061	JW2046	89108881	NODATA	NODATA	NODATA	NODATA	NODATA	0.0	0.0	0.0	0.0	0.0	whole_cell	0.0	0.0	0.0	NODATA	NODATA	NODATA	CY	NODATA	CY	CY	NODATA	NODATA	CY	CY	CY	CY	EC	CY	CY	0.0	0.0	0.0	0.0	1.0	0.0	0.0	0.0	0.0	0.0	NODATA	NODATA	NODATA	NODATA	i57-76	NODATA
dcd	b2065	JW2050	89108885	NODATA	NODATA	NODATA	NODATA	NODATA	0.0	0.0	0.0	0.0	0.0	whole_cell	0.0	0.0	0.0	NODATA	NODATA	NODATA	NODATA	NODATA	CY	CY	NODATA	NODATA	UNK	CY	CY	CY	EC	CY	CY	0.0	0.0	0.0	0.0	1.0	0.0	0.0	0.0	0.0	0.0	NODATA	NODATA	NODATA	NODATA	o130-149	NODATA
udk	b2066	JW2051	89108886	NODATA	NODATA	CY	NODATA	NODATA	1.0	0.0	1.0	0.0	0.0	focus	0.0	0.0	0.0	NODATA	NODATA	CY	NODATA	NODATA	CY	CY	NODATA	NODATA	CY	CY	CY	CY	NODATA	CY	CY	0.0	0.0	0.0	0.0	1.0	0.0	0.0	0.0	0.0	0.0	NODATA	NODATA	NODATA	NODATA	o137-155	NODATA
alkA	b2068	JW2053	89108888	NODATA	NODATA	NODATA	NODATA	NODATA	0.0	0.0	0.0	0.0	0.0	whole_cell	0.0	0.0	0.0	NODATA	NODATA	NODATA	CY	NODATA	CY	CY	CY	NODATA	UNK	PE	CY	CY	CY	CY	CY	0.0	0.0	0.0	0.0	1.0	0.0	0.0	0.0	0.0	0.0	NODATA	NODATA	NODATA	NODATA	o205-223	NODATA
yegD	b2069	JW2054	89108889	NODATA	NODATA	NODATA	NODATA	NODATA	0.0	0.0	0.0	0.0	0.0	membrane	0.0	0.0	0.0	NODATA	NODATA	NODATA	NODATA	NODATA	CY	CY	NODATA	NODATA	UNK	CY	CY	CY	CY	CY	CY	0.0	0.0	0.0	1.0	1.0	0.0	0.0	0.0	0.0	0.0	NODATA	NODATA	NODATA	o-278-295	o373-391	NODATA
yegI	b2070	JW2055	89108890	NODATA	NODATA	NODATA	NODATA	NODATA	1.0	0.0	0.0	0.0	0.0	focus	0.0	0.0	0.0	NODATA	NODATA	NODATA	NODATA	NODATA	UNK	NODATA	NODATA	NODATA	IM	CY	CY	CY	CY	CY	CY	2.0	2.0	0.0	3.0	1.0	2.0	2.0	0.0	3.0	0.0	i393-413o419-438i	o	NODATA	o-352-369-394-411-418-435	o415-433	NODATA
baeR	b2079	JW2064	89108899	NODATA	NODATA	NODATA	NODATA	NODATA	0.0	0.0	0.0	0.0	0.0	whole_cell	0.0	1.0	0.0	NODATA	NODATA	CY	CY	NODATA	CY	CY	CY	NODATA	CY	CY	CY	CY	CY	CY	CY	0.0	0.0	0.0	0.0	1.0	0.0	0.0	0.0	0.0	0.0	NODATA	NODATA	NODATA	NODATA	i61-80	NODATA
ogrK	b2082	JW2067	89108902	NODATA	NODATA	NODATA	NODATA	NODATA	0.0	0.0	0.0	0.0	0.0	focus	0.0	0.0	0.0	NODATA	NODATA	NODATA	NODATA	NODATA	CY	CY	NODATA	NODATA	UNK	CY	PE	CY	CY	CY	CY	0.0	0.0	0.0	0.0	1.0	0.0	0.0	0.0	0.0	0.0	NODATA	NODATA	NODATA	NODATA	i26-44	NODATA
insE-5	b2088	JW5341	89108905	NODATA	NODATA	NODATA	NODATA	NODATA	0.0	0.0	0.0	0.0	0.0	NODATA	0.0	1.0	0.0	NODATA	NODATA	NODATA	NODATA	NODATA	NODATA	NODATA	NODATA	NODATA	UNK	CY	CY	CY	NODATA	CY	CY	0.0	0.0	0.0	0.0	1.0	0.0	0.0	0.0	0.0	0.0	NODATA	NODATA	NODATA	NODATA	i54-73	NODATA
insF-5	b2089	JW2073	89108906	NODATA	NODATA	NODATA	NODATA	NODATA	0.0	0.0	0.0	0.0	0.0	NODATA	0.0	0.0	0.0	NODATA	NODATA	NODATA	NODATA	NODATA	NODATA	NODATA	NODATA	NODATA	UNK	CY	CY	CY	NODATA	CY	CY	0.0	0.0	0.0	0.0	1.0	0.0	0.0	0.0	0.0	0.0	NODATA	NODATA	NODATA	NODATA	i61-79	NODATA
gatD	b2091	JW2075	89108907	NODATA	NODATA	NODATA	NODATA	NODATA	0.0	0.0	0.0	0.0	0.0	whole_cell	0.0	1.0	0.0	NODATA	NODATA	NODATA	NODATA	NODATA	CY	NODATA	NODATA	NODATA	CY	CY	CY	CY	CY	CY	CY	0.0	1.0	0.0	1.0	1.0	0.0	0.0	0.0	0.0	0.0	NODATA	o	NODATA	o-164-185	o264-287	NODATA
gatB	b2093	JW2077	89108909	NODATA	NODATA	NODATA	NODATA	NODATA	0.0	0.0	0.0	0.0	0.0	whole_cell	0.0	0.0	1.0	CY	NODATA	CY	IM	NODATA	CY	PE	CY	NODATA	CY	CY	CY	CY	CY	CY	CY	0.0	0.0	0.0	0.0	1.0	0.0	0.0	0.0	0.0	0.0	NODATA	NODATA	NODATA	NODATA	i57-76	n5-14c19
insH_v10	UniqueToW3110	JW5914	89108911	NODATA	NODATA	NODATA	NODATA	NODATA	0.0	0.0	0.0	0.0	0.0	NODATA	0.0	0.0	0.0	NODATA	NODATA	NODATA	NODATA	NODATA	NODATA	NODATA	NODATA	NODATA	CY	CY	CY	CY	NODATA	CY	CY	0.0	0.0	0.0	0.0	1.0	0.0	0.0	0.0	0.0	0.0	NODATA	NODATA	NODATA	NODATA	i46-65	NODATA
gatA	b2094	JW2078	89108912	NODATA	NODATA	NODATA	NODATA	NODATA	0.0	0.0	0.0	0.0	0.0	whole_cell	0.0	0.0	1.0	NODATA	NODATA	CY	IM	NODATA	CY	CY	CY	NODATA	CY	CY	CY	CY	CY	CY	CY	0.0	0.0	0.0	0.0	1.0	0.0	0.0	0.0	0.0	0.0	NODATA	NODATA	NODATA	NODATA	o53-72	NODATA
gatZ	b2095	JW2082	89108913	NODATA	NODATA	NODATA	NODATA	CY	0.0	0.0	0.0	0.0	0.0	whole_cell	0.0	1.0	1.0	NODATA	NODATA	NODATA	NODATA	NODATA	CY	CY	NODATA	NODATA	CY	CY	CY	CY	CY	CY	CY	0.0	0.0	0.0	0.0	1.0	0.0	0.0	0.0	0.0	0.0	NODATA	NODATA	NODATA	NODATA	i52-71	NODATA
gatY	b2096	JW5343	89108914	NODATA	NODATA	OM	NODATA	CY	0.0	0.0	1.0	0.0	0.0	whole_cell	0.0	1.0	1.0	NODATA	NODATA	NODATA	NODATA	NODATA	CY	CY	NODATA	NODATA	CY	CY	CY	CY	CY	CY	CY	0.0	0.0	0.0	0.0	1.0	0.0	0.0	0.0	0.0	0.0	NODATA	NODATA	NODATA	NODATA	i61-82	NODATA
fbaB	b2097	JW5344	89108915	NODATA	NODATA	NODATA	NODATA	NODATA	1.0	0.0	0.0	0.0	0.0	whole_cell	0.0	1.0	0.0	NODATA	NODATA	CY	NODATA	NODATA	CY	CY	NODATA	NODATA	UNK	OM	CY	CY	CY	CY	CY	0.0	0.0	0.0	0.0	1.0	0.0	0.0	0.0	0.0	0.0	NODATA	NODATA	NODATA	NODATA	i54-73	NODATA
yegU	b2099	JW2086	89108917	NODATA	NODATA	NODATA	NODATA	NODATA	0.0	0.0	0.0	0.0	0.0	focus	0.0	0.0	0.0	NODATA	NODATA	NODATA	NODATA	NODATA	CY	CY	NODATA	NODATA	UNK	CY	CY	CY	EC	CY	CY	0.0	2.0	0.0	0.0	1.0	0.0	2.0	0.0	0.0	0.0	NODATA	o	NODATA	NODATA	i286-305	NODATA
yegV	b2100	JW2087	89108918	NODATA	NODATA	NODATA	NODATA	NODATA	0.0	0.0	0.0	0.0	0.0	whole_cell	0.0	0.0	0.0	NODATA	NODATA	NODATA	NODATA	NODATA	CY	CY	NODATA	NODATA	CY	CY	IM	CY	CY	CY	CY	0.0	1.0	0.0	1.0	1.0	0.0	0.0	0.0	0.0	0.0	NODATA	o	NODATA	i-19-36	i57-76	NODATA
yegW	b2101	JW2088	89108919	NODATA	NODATA	NODATA	NODATA	NODATA	0.0	0.0	0.0	0.0	0.0	nucleoid_&_focus	0.0	1.0	0.0	NODATA	NODATA	NODATA	NODATA	NODATA	CY	CY	NODATA	NODATA	CY	CY	CY	CY	CY	CY	CY	0.0	0.0	0.0	0.0	1.0	0.0	0.0	0.0	0.0	0.0	NODATA	NODATA	NODATA	NODATA	o55-73	NODATA
yegX	b2102	JW5345	89108920	NODATA	NODATA	NODATA	NODATA	NODATA	0.0	0.0	0.0	0.0	0.0	whole_cell	0.0	0.0	0.0	NODATA	NODATA	NODATA	NODATA	NODATA	CY	LIPO	NODATA	NODATA	IM	OM	CY	CY	EC	CY	CY	0.0	1.0	1.0	3.0	1.0	0.0	0.0	0.0	3.0	0.0	NODATA	i10-30	i13-32o	i-11-27-54-70-193-209	i11-34	n11-21c25
thiD	b2103	JW2090	89108921	NODATA	NODATA	CY	NODATA	NODATA	0.0	0.0	1.0	0.0	0.0	whole_cell	0.0	1.0	0.0	NODATA	NODATA	NODATA	NODATA	NODATA	CY	CY	NODATA	NODATA	UNK	CY	PE	CY	CY	CY	CY	0.0	1.0	0.0	0.0	1.0	0.0	0.0	0.0	0.0	0.0	NODATA	i25-45	NODATA	NODATA	i29-48	NODATA
thiM	b2104	JW2091	89108922	NODATA	NODATA	NODATA	NODATA	NODATA	0.0	0.0	0.0	0.0	0.0	whole_cell	0.0	0.0	0.0	NODATA	NODATA	NODATA	NODATA	NODATA	CY	CY	NODATA	NODATA	UNK	CY	CY	CY	CY	CY	CY	0.0	1.0	0.0	0.0	2.0	0.0	0.0	0.0	0.0	2.0	NODATA	o	NODATA	NODATA	o30-49201-224	NODATA
yohL	b2105	JW2092	89108923	NODATA	NODATA	NODATA	NODATA	NODATA	0.0	0.0	0.0	0.0	0.0	whole_cell	0.0	0.0	0.0	NODATA	NODATA	CY	NODATA	NODATA	CY	CY	NODATA	NODATA	CY	CY	CY	UNK	CY	CY	CY	0.0	0.0	0.0	0.0	1.0	0.0	0.0	0.0	0.0	0.0	NODATA	NODATA	NODATA	NODATA	i61-79	NODATA
mrp	b2113	JW2100	89108931	NODATA	NODATA	CY	NODATA	NODATA	0.0	0.0	1.0	0.0	0.0	whole_cell	0.0	0.0	0.0	NODATA	NODATA	NODATA	NODATA	NODATA	CY	CY	NODATA	NODATA	UNK	CY	CY	CY	CY	CY	CY	0.0	0.0	0.0	0.0	1.0	0.0	0.0	0.0	0.0	0.0	NODATA	NODATA	NODATA	NODATA	i38-57	NODATA
metG	b2114	JW2101	89108932	NODATA	NODATA	OM	NODATA	NODATA	1.0	1.0	1.0	0.0	0.0	NODATA	0.0	0.0	0.0	NODATA	NODATA	CY	CY	NODATA	CY	CY	CY	NODATA	CY	CY	CY	CY	NODATA	CY	CY	0.0	0.0	0.0	0.0	1.0	0.0	0.0	0.0	0.0	0.0	NODATA	NODATA	NODATA	NODATA	o22-41	NODATA
yehK	b4541	JW2106	89108934	NODATA	NODATA	NODATA	NODATA	NODATA	0.0	0.0	0.0	0.0	0.0	NODATA	0.0	0.0	0.0	NODATA	NODATA	NODATA	NODATA	NODATA	NODATA	CY	NODATA	NODATA	CY	CY	CY	UNK	CY	CY	CY	0.0	0.0	0.0	0.0	1.0	0.0	0.0	0.0	0.0	0.0	NODATA	NODATA	NODATA	NODATA	o27-46	NODATA
yehL	b2119	JW5349	89108935	NODATA	NODATA	NODATA	NODATA	NODATA	0.0	0.0	0.0	0.0	0.0	whole_cell	0.0	0.0	0.0	NODATA	NODATA	NODATA	NODATA	NODATA	CY	CY	NODATA	NODATA	CY	CY	CY	CY	CY	CY	CY	0.0	0.0	0.0	0.0	1.0	0.0	0.0	0.0	0.0	0.0	NODATA	NODATA	NODATA	NODATA	o286-305	NODATA
yehM	b2120	JW2108	89108936	NODATA	NODATA	NODATA	NODATA	NODATA	0.0	0.0	0.0	0.0	0.0	NODATA	0.0	0.0	0.0	NODATA	NODATA	NODATA	NODATA	NODATA	CY	CY	NODATA	NODATA	CY	CY	CY	UNK	IM	CY	CY	0.0	0.0	0.0	0.0	1.0	0.0	0.0	0.0	0.0	0.0	NODATA	NODATA	NODATA	NODATA	i37-55	NODATA
yehP	b2121	JW5350	89108937	NODATA	NODATA	NODATA	NODATA	NODATA	0.0	0.0	0.0	0.0	0.0	whole_cell	0.0	0.0	0.0	NODATA	NODATA	NODATA	NODATA	NODATA	CY	CY	NODATA	NODATA	CY	CY	CY	UNK	IM	CY	CY	0.0	0.0	0.0	0.0	1.0	0.0	0.0	0.0	0.0	0.0	NODATA	NODATA	NODATA	NODATA	i59-78	NODATA
yehQ	b2122	JW2110	89108938	NODATA	NODATA	NODATA	NODATA	NODATA	0.0	0.0	0.0	0.0	0.0	whole_cell	0.0	0.0	0.0	NODATA	NODATA	NODATA	NODATA	NODATA	CY	CY	NODATA	NODATA	UNK	CY	CY	CY	CY	CY	CY	0.0	0.0	0.0	0.0	1.0	0.0	0.0	0.0	0.0	0.0	NODATA	NODATA	NODATA	NODATA	o573-592	NODATA
yehS	b2124	JW2112	89108940	NODATA	NODATA	NODATA	NODATA	NODATA	0.0	0.0	0.0	0.0	0.0	whole_cell	0.0	0.0	0.0	NODATA	NODATA	NODATA	NODATA	NODATA	CY	CY	NODATA	NODATA	CY	CY	CY	UNK	CY	CY	CY	0.0	0.0	0.0	0.0	1.0	0.0	0.0	0.0	0.0	0.0	NODATA	NODATA	NODATA	NODATA	i54-72	NODATA
yehT	b2125	JW5352	89108941	NODATA	NODATA	NODATA	NODATA	NODATA	0.0	0.0	0.0	0.0	0.0	whole_cell	0.0	1.0	0.0	NODATA	NODATA	NODATA	NODATA	NODATA	CY	CY	NODATA	NODATA	CY	CY	CY	CY	CY	CY	CY	0.0	0.0	0.0	0.0	1.0	0.0	0.0	0.0	0.0	0.0	NODATA	NODATA	NODATA	NODATA	i61-85	NODATA
mlrA	b2127	JW2115	89108943	NODATA	NODATA	NODATA	NODATA	NODATA	0.0	0.0	0.0	0.0	0.0	NODATA	0.0	0.0	0.0	NODATA	NODATA	NODATA	NODATA	NODATA	CY	CY	NODATA	NODATA	CY	CY	CY	CY	CY	CY	CY	1.0	1.0	0.0	0.0	1.0	0.0	0.0	0.0	0.0	0.0	o135-155i	o	NODATA	NODATA	i46-65	NODATA
yehX	b2129	JW2117	89108946	NODATA	NODATA	NODATA	NODATA	NODATA	0.0	0.0	0.0	0.0	0.0	whole_cell	0.0	0.0	1.0	NODATA	NODATA	NODATA	CY	NODATA	CY	CY	CY	NODATA	CY	CY	CY	IM	IM	CY	CY	0.0	0.0	0.0	0.0	1.0	0.0	0.0	0.0	0.0	0.0	NODATA	NODATA	NODATA	NODATA	o230-249	NODATA
yohF	b2137	JW2125	89108954	NODATA	NODATA	NODATA	NODATA	NODATA	0.0	0.0	0.0	0.0	0.0	focus	0.0	0.0	0.0	NODATA	NODATA	NODATA	NODATA	NODATA	CY	CY	NODATA	NODATA	CY	CY	CY	CY	CY	CY	CY	0.0	0.0	0.0	0.0	1.0	0.0	0.0	0.0	0.0	0.0	NODATA	NODATA	NODATA	NODATA	o142-165	NODATA
dusC	b2140	JW2128	89108957	NODATA	NODATA	NODATA	NODATA	NODATA	0.0	0.0	0.0	0.0	0.0	whole_cell	0.0	0.0	0.0	NODATA	NODATA	NODATA	NODATA	NODATA	CY	CY	NODATA	NODATA	CY	CY	CY	CY	CY	CY	CY	0.0	0.0	0.0	0.0	1.0	0.0	0.0	0.0	0.0	0.0	NODATA	NODATA	NODATA	NODATA	o237-256	NODATA
yeiT	b2146	JW2133	89108963	NODATA	NODATA	NODATA	NODATA	NODATA	1.0	0.0	0.0	0.0	0.0	NODATA	0.0	1.0	0.0	NODATA	NODATA	NODATA	NODATA	NODATA	UNK	CY	NODATA	NODATA	CY	CY	CY	CY	IM	CY	CY	0.0	0.0	0.0	0.0	1.0	0.0	0.0	0.0	0.0	0.0	NODATA	NODATA	NODATA	NODATA	o362-381	NODATA
yeiA	b2147	JW2134	89108964	NODATA	NODATA	NODATA	NODATA	NODATA	1.0	0.0	0.0	0.0	0.0	NODATA	0.0	1.0	0.0	NODATA	NODATA	NODATA	NODATA	NODATA	CY	CY	NODATA	NODATA	CY	CY	CY	CY	CY	CY	CY	0.0	1.0	0.0	0.0	1.0	0.0	0.0	0.0	0.0	0.0	NODATA	o	NODATA	NODATA	i29-48	NODATA
galS	b2151	JW2138	89108968	NODATA	NODATA	NODATA	NODATA	NODATA	0.0	0.0	0.0	0.0	0.0	whole_cell	0.0	1.0	0.0	NODATA	NODATA	NODATA	CY	NODATA	CY	CY	CY	NODATA	CY	CY	CY	CY	CY	CY	CY	0.0	0.0	0.0	0.0	1.0	0.0	0.0	0.0	0.0	0.0	NODATA	NODATA	NODATA	NODATA	i53-72	NODATA
folE	b2153	JW2140	89108970	NODATA	NODATA	NODATA	NODATA	NODATA	0.0	0.0	0.0	0.0	0.0	focus	0.0	1.0	0.0	NODATA	NODATA	NODATA	NODATA	NODATA	CY	CY	NODATA	NODATA	UNK	CY	CY	CY	CY	CY	CY	0.0	0.0	0.0	0.0	1.0	0.0	0.0	0.0	0.0	0.0	NODATA	NODATA	NODATA	NODATA	i42-61	NODATA
yeiE	b2157	JW2144	89108974	NODATA	NODATA	NODATA	NODATA	NODATA	0.0	0.0	0.0	0.0	0.0	NODATA	0.0	1.0	0.0	NODATA	NODATA	NODATA	NODATA	PE	CY	NODATA	NODATA	NODATA	VAR	CY	CY	CY	CY	CY	CY	0.0	0.0	0.0	1.0	1.0	0.0	0.0	0.0	0.0	0.0	NODATA	NODATA	NODATA	i-93-109	o218-236	NODATA
nfo	b2159	JW2146	89108976	NODATA	NODATA	NODATA	NODATA	NODATA	0.0	0.0	1.0	0.0	0.0	whole_cell	0.0	0.0	0.0	NODATA	NODATA	NODATA	NODATA	NODATA	CY	PE	NODATA	NODATA	CY	CY	CY	CY	EC	CY	CY	0.0	0.0	0.0	0.0	1.0	0.0	0.0	0.0	0.0	0.0	NODATA	NODATA	NODATA	NODATA	i52-71	n4-15c21
yeiI	b2160	JW2147	89108977	NODATA	NODATA	NODATA	NODATA	NODATA	0.0	0.0	0.0	0.0	0.0	focus	0.0	1.0	0.0	NODATA	NODATA	NODATA	NODATA	NODATA	CY	CY	NODATA	NODATA	CY	CY	CY	CY	CY	CY	CY	0.0	0.0	0.0	0.0	1.0	0.0	0.0	0.0	0.0	0.0	NODATA	NODATA	NODATA	NODATA	i61-80	NODATA
rihB	b2162	JW2149	89108979	NODATA	NODATA	NODATA	NODATA	NODATA	0.0	0.0	0.0	0.0	0.0	NODATA	0.0	0.0	0.0	NODATA	NODATA	NODATA	NODATA	NODATA	CY	CY	NODATA	NODATA	CY	CY	CY	EC	EC	CY	CY	0.0	0.0	0.0	1.0	1.0	0.0	0.0	0.0	0.0	0.0	NODATA	NODATA	NODATA	i-17-38	i17-36	NODATA
yeiL	b2163	JW2150	89108980	NODATA	NODATA	NODATA	NODATA	NODATA	0.0	0.0	0.0	0.0	0.0	NODATA	0.0	0.0	0.0	NODATA	NODATA	CY	NODATA	NODATA	CY	CY	NODATA	NODATA	UNK	CY	CY	CY	CY	CY	CY	0.0	0.0	0.0	0.0	1.0	0.0	0.0	0.0	0.0	0.0	NODATA	NODATA	NODATA	NODATA	i51-70	NODATA
yeiC	b2166	JW2153	89108983	NODATA	NODATA	NODATA	NODATA	NODATA	0.0	0.0	0.0	0.0	0.0	whole_cell	0.0	0.0	0.0	NODATA	NODATA	NODATA	NODATA	NODATA	CY	CY	NODATA	NODATA	CY	EC	CY	CY	CY	CY	CY	0.0	0.0	0.0	0.0	1.0	0.0	0.0	0.0	0.0	0.0	NODATA	NODATA	NODATA	NODATA	i252-270	NODATA
fruK	b2168	JW2155	89108985	NODATA	NODATA	NODATA	NODATA	NODATA	0.0	0.0	0.0	0.0	0.0	focus	0.0	0.0	0.0	NODATA	NODATA	NODATA	NODATA	NODATA	CY	CY	NODATA	NODATA	CY	CY	CY	CY	CY	CY	CY	0.0	0.0	0.0	0.0	1.0	0.0	0.0	0.0	0.0	0.0	NODATA	NODATA	NODATA	NODATA	o253-277	NODATA
fruB	b2169	JW2156	89108986	NODATA	NODATA	IM	NODATA	IM	0.0	1.0	1.0	0.0	0.0	whole_cell	0.0	0.0	1.0	NODATA	NODATA	CY	IM	NODATA	NODATA	CY	CY	NODATA	CY	CY	CY	CY	NODATA	CY	CY	0.0	0.0	0.0	0.0	1.0	0.0	0.0	0.0	0.0	0.0	NODATA	NODATA	NODATA	NODATA	o58-77	NODATA
yeiP	b2171	JW5362	89108989	NODATA	NODATA	CY	NODATA	NODATA	0.0	0.0	1.0	0.0	0.0	whole_cell	0.0	0.0	0.0	NODATA	NODATA	NODATA	NODATA	NODATA	CY	CY	NODATA	NODATA	CY	CY	CY	CY	CY	CY	CY	0.0	0.0	0.0	0.0	1.0	0.0	0.0	0.0	0.0	0.0	NODATA	NODATA	NODATA	NODATA	i42-61	NODATA
yeiQ	b2172	JW2160	89108990	NODATA	NODATA	NODATA	NODATA	NODATA	0.0	0.0	0.0	0.0	0.0	NODATA	0.0	0.0	0.0	NODATA	NODATA	NODATA	NODATA	NODATA	CY	CY	NODATA	NODATA	CY	CY	CY	CY	CY	CY	CY	0.0	0.0	0.0	0.0	1.0	0.0	0.0	0.0	0.0	0.0	NODATA	NODATA	NODATA	NODATA	i61-85	NODATA
yeiR	b2173	JW2161	89108991	NODATA	NODATA	NODATA	NODATA	NODATA	0.0	0.0	0.0	0.0	0.0	NODATA	0.0	0.0	0.0	NODATA	NODATA	NODATA	NODATA	NODATA	CY	CY	NODATA	NODATA	CY	CY	CY	CY	CY	CY	CY	0.0	0.0	0.0	0.0	1.0	0.0	0.0	0.0	0.0	0.0	NODATA	NODATA	NODATA	NODATA	o246-269	NODATA
rsuA	b2183	JW2171	89109001	NODATA	NODATA	CY	NODATA	NODATA	0.0	1.0	1.0	0.0	0.0	NODATA	0.0	0.0	0.0	NODATA	NODATA	NODATA	CY	NODATA	CY	CY	CY	NODATA	CY	CY	CY	CY	CY	CY	CY	0.0	0.0	0.0	0.0	1.0	0.0	0.0	0.0	0.0	0.0	NODATA	NODATA	NODATA	NODATA	o167-186	NODATA
yejH	b2184	JW2172	89109002	NODATA	NODATA	NODATA	NODATA	NODATA	0.0	0.0	0.0	0.0	0.0	NODATA	0.0	0.0	0.0	NODATA	NODATA	NODATA	NODATA	NODATA	CY	CY	NODATA	NODATA	CY	CY	CY	CY	CY	CY	CY	0.0	0.0	0.0	0.0	1.0	0.0	0.0	0.0	0.0	0.0	NODATA	NODATA	NODATA	NODATA	i29-47	NODATA
rplY	b2185	JW2173	89109003	NODATA	NODATA	NODATA	NODATA	NODATA	1.0	1.0	1.0	0.0	0.0	whole_cell	0.0	1.0	0.0	NODATA	NODATA	NODATA	CY	NODATA	CY	CY	CY	NODATA	UNK	CY	CY	CY	CY	CY	CY	0.0	0.0	0.0	0.0	1.0	0.0	0.0	0.0	0.0	0.0	NODATA	NODATA	NODATA	NODATA	i51-70	NODATA
yejK	b2186	JW2174	89109004	NODATA	NODATA	NODATA	NODATA	NODATA	0.0	0.0	0.0	0.0	0.0	nucleoid_&_focus	0.0	0.0	0.0	NODATA	NODATA	CY	CY	NODATA	CY	CY	CY	NODATA	CY	CY	CY	CY	NODATA	CY	CY	0.0	0.0	0.0	1.0	1.0	0.0	0.0	0.0	0.0	0.0	NODATA	NODATA	NODATA	i-97-121	i283-302	NODATA
insH-8	b2192	JW2179	89109008	NODATA	NODATA	NODATA	NODATA	NODATA	1.0	0.0	0.0	0.0	0.0	NODATA	0.0	0.0	0.0	NODATA	NODATA	NODATA	NODATA	NODATA	NODATA	NODATA	NODATA	NODATA	CY	CY	CY	CY	CY	CY	CY	0.0	0.0	0.0	0.0	1.0	0.0	0.0	0.0	0.0	0.0	NODATA	NODATA	NODATA	NODATA	o257-279	NODATA
narP	b2193	JW2181	89109009	NODATA	NODATA	NODATA	NODATA	NODATA	0.0	0.0	0.0	0.0	0.0	NODATA	0.0	1.0	0.0	NODATA	NODATA	NODATA	CY	NODATA	CY	CY	CY	NODATA	CY	CY	CY	CY	CY	CY	CY	0.0	0.0	0.0	0.0	1.0	0.0	0.0	0.0	0.0	0.0	NODATA	NODATA	NODATA	NODATA	i61-79	NODATA
ccmE	b2197	JW2185	89109013	NODATA	NODATA	NODATA	NODATA	NODATA	0.0	0.0	0.0	0.0	0.0	no_GFP_signal	0.0	1.0	1.0	NODATA	IM	IM	PE	IM	IM-PE	LIPO	PE	NODATA	CY	CY	PE	IM	IM	CY	CY	1.0	1.0	1.0	1.0	1.0	0.0	0.0	0.0	0.0	0.0	i9-30o	i9-29	i7-29o	i-9-30	i8-28	NODATA
napD	b2207	JW2195	89109023	NODATA	NODATA	NODATA	NODATA	NODATA	0.0	0.0	0.0	0.0	0.0	whole_cell	0.0	0.0	0.0	NODATA	NODATA	CY	CY	NODATA	CY	CY	PE	NODATA	CY	CY	CY	CY	FB	CY	CY	0.0	0.0	0.0	0.0	1.0	0.0	0.0	0.0	0.0	0.0	NODATA	NODATA	NODATA	NODATA	o61-80	NODATA
ada	b2213	JW2201	89109029	NODATA	NODATA	NODATA	NODATA	NODATA	0.0	0.0	0.0	0.0	0.0	whole_cell	0.0	1.0	0.0	NODATA	NODATA	NODATA	CY	NODATA	CY	CY	CY	NODATA	UNK	CY	CY	CY	CY	CY	CY	0.0	0.0	0.0	0.0	1.0	0.0	0.0	0.0	0.0	0.0	NODATA	NODATA	NODATA	NODATA	o287-306	NODATA
rcsB	b2217	JW2205	89109033	NODATA	NODATA	NODATA	NODATA	NODATA	0.0	0.0	0.0	0.0	0.0	whole_cell	0.0	1.0	1.0	NODATA	NODATA	NODATA	CY	NODATA	CY	CY	CY	NODATA	CY	CY	CY	CY	CY	CY	CY	0.0	0.0	0.0	1.0	1.0	0.0	0.0	0.0	0.0	0.0	NODATA	NODATA	NODATA	o-80-99	i58-76	NODATA
insD_v7	UniqueToW3110	JW5918	89109035	NODATA	NODATA	NODATA	NODATA	NODATA	0.0	0.0	0.0	0.0	0.0	NODATA	0.0	0.0	0.0	NODATA	NODATA	NODATA	NODATA	NODATA	NODATA	NODATA	NODATA	NODATA	CY	CY	CY	CY	NODATA	CY	CY	0.0	0.0	0.0	0.0	1.0	0.0	0.0	0.0	0.0	0.0	NODATA	NODATA	NODATA	NODATA	o228-248	NODATA
insC_v6	UniqueToW3110	JW5919	89109036	NODATA	NODATA	NODATA	NODATA	NODATA	0.0	0.0	0.0	0.0	0.0	NODATA	0.0	0.0	0.0	NODATA	NODATA	NODATA	NODATA	NODATA	NODATA	NODATA	NODATA	NODATA	UNK	CY	CY	CY	NODATA	CY	CY	0.0	0.0	0.0	0.0	1.0	0.0	0.0	0.0	0.0	0.0	NODATA	NODATA	NODATA	NODATA	i47-65	NODATA
atoC	b2220	JW2214	89109039	NODATA	NODATA	NODATA	NODATA	NODATA	0.0	0.0	0.0	0.0	0.0	whole_cell	0.0	1.0	0.0	NODATA	NODATA	CY	CY	NODATA	CY	CY	CY	NODATA	CY	CY	CY	CY	CY	CY	CY	0.0	0.0	0.0	0.0	1.0	0.0	0.0	0.0	0.0	0.0	NODATA	NODATA	NODATA	NODATA	i61-83	NODATA
atoA	b2222	JW2216	89109041	NODATA	NODATA	NODATA	NODATA	NODATA	0.0	0.0	1.0	0.0	0.0	whole_cell	0.0	0.0	1.0	NODATA	NODATA	NODATA	NODATA	NODATA	CY	CY	NODATA	NODATA	CY	CY	CY	CY	CY	CY	CY	0.0	0.0	0.0	1.0	1.0	0.0	0.0	0.0	0.0	0.0	NODATA	NODATA	NODATA	i-18-35	i18-37	NODATA
atoB	b2224	JW2218	89109043	NODATA	NODATA	NODATA	NODATA	NODATA	0.0	0.0	0.0	0.0	0.0	whole_cell	0.0	0.0	0.0	NODATA	NODATA	CY	IM	NODATA	CY	NODATA	NODATA	NODATA	CY	CY	CY	CY	CY	CY	CY	0.0	1.0	0.0	2.0	3.0	0.0	0.0	0.0	2.0	3.0	NODATA	o	NODATA	o-16-34-372-390	i270-289344-363,372-391	NODATA
gyrA	b2231	JW2225	89109048	NODATA	NODATA	NODATA	NODATA	NODATA	1.0	1.0	1.0	0.0	0.0	nucleoid	0.0	1.0	1.0	NODATA	NODATA	NODATA	CY	NODATA	CY	CY	CY	NODATA	CY	CY	CY	CY	CY	CY	CY	0.0	0.0	0.0	1.0	1.0	0.0	0.0	0.0	0.0	0.0	NODATA	NODATA	NODATA	o-166-183	i61-80	NODATA
ubiG	b2232	JW2226	89109049	NODATA	NODATA	NODATA	NODATA	NODATA	1.0	0.0	0.0	0.0	0.0	focus	0.0	0.0	0.0	NODATA	NODATA	NODATA	CY-IM	NODATA	CY	CY	IM	NODATA	CY	CY	CY	CY	CY	CY	CY	0.0	0.0	0.0	0.0	1.0	0.0	0.0	0.0	0.0	0.0	NODATA	NODATA	NODATA	NODATA	i60-79	NODATA
nrdA	b2234	JW2228	89109051	NODATA	NODATA	NODATA	NODATA	NODATA	1.0	0.0	0.0	0.0	0.0	whole_cell	0.0	1.0	1.0	NODATA	NODATA	NODATA	NODATA	NODATA	CY	CY	NODATA	NODATA	CY	CY	CY	CY	CY	CY	CY	0.0	1.0	0.0	0.0	1.0	0.0	0.0	0.0	0.0	0.0	NODATA	o	NODATA	NODATA	o683-702	NODATA
nrdB	b2235	JW2229	89109052	NODATA	NODATA	NODATA	NODATA	NODATA	1.0	0.0	0.0	0.0	0.0	whole_cell	0.0	1.0	1.0	NODATA	NODATA	NODATA	NODATA	NODATA	CY	CY	NODATA	NODATA	CY	CY	CY	CY	CY	CY	CY	0.0	0.0	0.0	0.0	1.0	0.0	0.0	0.0	0.0	0.0	NODATA	NODATA	NODATA	NODATA	i310-328	NODATA
yfaE	b2236	JW2230	89109053	NODATA	NODATA	NODATA	NODATA	NODATA	0.0	0.0	0.0	0.0	0.0	whole_cell	0.0	0.0	0.0	NODATA	NODATA	NODATA	NODATA	NODATA	CY	CY	NODATA	NODATA	CY	CY	CY	PE	CY	CY	CY	0.0	0.0	0.0	0.0	1.0	0.0	0.0	0.0	0.0	0.0	NODATA	NODATA	NODATA	NODATA	i38-57	NODATA
inaA	b2237	JW2231	89109054	NODATA	NODATA	NODATA	NODATA	NODATA	0.0	0.0	0.0	0.0	0.0	whole_cell	0.0	0.0	0.0	NODATA	NODATA	NODATA	NODATA	NODATA	CY	CY	NODATA	NODATA	CY	CY	CY	CY	IM	CY	CY	0.0	0.0	0.0	0.0	1.0	0.0	0.0	0.0	0.0	0.0	NODATA	NODATA	NODATA	NODATA	o139-157	NODATA
glpA	b2241	JW2235	89109058	NODATA	NODATA	NODATA	NODATA	IM	1.0	0.0	0.0	0.0	0.0	whole_cell	0.0	0.0	1.0	NODATA	NODATA	IM	IM	NODATA	LIPO	CY	IM	NODATA	CY	CY	CY	CY	NODATA	CY	CY	0.0	0.0	0.0	0.0	1.0	0.0	0.0	0.0	0.0	0.0	NODATA	NODATA	NODATA	NODATA	i46-65	NODATA
glpB	b2242	JW2236	89109059	NODATA	NODATA	CY	NODATA	NODATA	1.0	0.0	1.0	0.0	0.0	whole_cell	0.0	0.0	1.0	NODATA	NODATA	IM	IM	NODATA	LIPO	CY	IM	NODATA	CY	CY	CY	CY	NODATA	CY	CY	0.0	1.0	0.0	1.0	1.0	0.0	0.0	0.0	0.0	0.0	NODATA	i205-225	NODATA	i-201-220	o387-406	n10-21c28
yfaD	b2244	JW2238	89109061	NODATA	NODATA	NODATA	NODATA	NODATA	0.0	0.0	0.0	0.0	0.0	whole_cell	0.0	0.0	0.0	NODATA	NODATA	NODATA	NODATA	NODATA	CY	CY	NODATA	NODATA	CY	CY	CY	CY	CY	CY	CY	0.0	0.0	0.0	0.0	1.0	0.0	0.0	0.0	0.0	0.0	NODATA	NODATA	NODATA	NODATA	o221-240	NODATA
yfaU	b2245	JW2239	89109062	NODATA	NODATA	NODATA	NODATA	NODATA	0.0	0.0	0.0	0.0	0.0	no_GFP_signal	0.0	1.0	0.0	NODATA	NODATA	NODATA	NODATA	NODATA	UNK	CY	NODATA	NODATA	UNK	CY	CY	CY	CY	CY	CY	0.0	0.0	0.0	1.0	1.0	0.0	0.0	0.0	0.0	0.0	NODATA	NODATA	NODATA	i-20-37	i17-36	NODATA
yfaW	b2247	JW2241	89109064	NODATA	NODATA	NODATA	NODATA	NODATA	1.0	0.0	0.0	0.0	0.0	focus	0.0	0.0	0.0	NODATA	NODATA	NODATA	NODATA	NODATA	CY	CY	NODATA	NODATA	UNK	CY	CY	CY	CY	CY	CY	0.0	0.0	0.0	0.0	1.0	0.0	0.0	0.0	0.0	0.0	NODATA	NODATA	NODATA	NODATA	i324-346	NODATA
yfaX	b2248	JW2242	89109065	NODATA	NODATA	NODATA	NODATA	NODATA	0.0	0.0	0.0	0.0	0.0	focus	0.0	0.0	0.0	NODATA	NODATA	NODATA	NODATA	NODATA	CY	CY	NODATA	NODATA	UNK	CY	CY	CY	CY	CY	CY	0.0	0.0	0.0	1.0	1.0	0.0	0.0	0.0	0.0	0.0	NODATA	NODATA	NODATA	i-13-32	i204-223	NODATA
yfaY	b2249	JW2243	89109066	NODATA	NODATA	NODATA	NODATA	NODATA	0.0	0.0	0.0	0.0	0.0	whole_cell	0.0	1.0	0.0	NODATA	NODATA	NODATA	NODATA	NODATA	UNK	CY	NODATA	NODATA	CY	CY	CY	CY	IM	CY	CY	0.0	0.0	0.0	0.0	1.0	0.0	0.0	0.0	0.0	0.0	NODATA	NODATA	NODATA	NODATA	i55-73	NODATA
yfaO	b2251	JW2245	89109068	NODATA	NODATA	NODATA	NODATA	NODATA	0.0	0.0	0.0	0.0	0.0	whole_cell	0.0	0.0	0.0	NODATA	NODATA	NODATA	NODATA	NODATA	CY	CY	NODATA	NODATA	CY	CY	CY	CY	EC	CY	CY	0.0	0.0	0.0	0.0	1.0	0.0	0.0	0.0	0.0	0.0	NODATA	NODATA	NODATA	NODATA	i50-69	NODATA
yfbE	b2253	JW5372	89109070	NODATA	NODATA	NODATA	NODATA	NODATA	0.0	0.0	0.0	0.0	0.0	NODATA	0.0	0.0	0.0	NODATA	NODATA	NODATA	CY	NODATA	CY	CY	NODATA	NODATA	CY	CY	CY	CY	CY	CY	CY	0.0	0.0	0.0	0.0	1.0	0.0	0.0	0.0	0.0	0.0	NODATA	NODATA	NODATA	NODATA	i50-69	NODATA
yfbG	b2255	JW2249	89109072	NODATA	NODATA	NODATA	NODATA	NODATA	0.0	0.0	0.0	0.0	0.0	whole_cell	0.0	0.0	0.0	NODATA	NODATA	NODATA	NODATA	NODATA	CY	CY	NODATA	NODATA	CY	CY	CY	CY	CY	CY	CY	0.0	1.0	0.0	1.0	1.0	0.0	0.0	0.0	0.0	0.0	NODATA	o	NODATA	i-11-30	i61-85	NODATA
yfbH	b2256	JW2250	89109073	NODATA	NODATA	NODATA	NODATA	NODATA	0.0	0.0	0.0	0.0	0.0	membrane	0.0	0.0	0.0	NODATA	NODATA	NODATA	NODATA	NODATA	UNK	CY	NODATA	NODATA	CY	CY	CY	CY	CY	CY	CY	0.0	0.0	0.0	0.0	1.0	0.0	0.0	0.0	0.0	0.0	NODATA	NODATA	NODATA	NODATA	i58-77	NODATA
pmrD	b2259	JW2254	89109077	NODATA	NODATA	NODATA	NODATA	NODATA	0.0	0.0	0.0	0.0	0.0	whole_cell	0.0	0.0	0.0	NODATA	NODATA	NODATA	NODATA	NODATA	CY	CY	NODATA	NODATA	UNK	CY	CY	CY	IM	CY	CY	0.0	0.0	0.0	0.0	1.0	0.0	0.0	0.0	0.0	0.0	NODATA	NODATA	NODATA	NODATA	i18-37	NODATA
menE	b2260	JW2255	89109078	NODATA	NODATA	NODATA	NODATA	NODATA	0.0	0.0	0.0	0.0	0.0	whole_cell	0.0	1.0	0.0	NODATA	NODATA	NODATA	NODATA	NODATA	CY	CY	NODATA	NODATA	CY	CY	CY	CY	CY	CY	CY	0.0	0.0	0.0	0.0	2.0	0.0	0.0	0.0	0.0	2.0	NODATA	NODATA	NODATA	NODATA	i56-75181-204	NODATA
menC	b2261	JW2256	89109079	NODATA	NODATA	NODATA	NODATA	NODATA	1.0	0.0	0.0	0.0	0.0	whole_cell	0.0	0.0	0.0	NODATA	NODATA	NODATA	NODATA	NODATA	CY	CY	NODATA	NODATA	CY	CY	CY	CY	EC	CY	CY	0.0	0.0	0.0	0.0	1.0	0.0	0.0	0.0	0.0	0.0	NODATA	NODATA	NODATA	NODATA	i245-264	NODATA
menB	b2262	JW2257	89109080	NODATA	NODATA	CY	NODATA	NODATA	1.0	0.0	1.0	0.0	0.0	whole_cell	0.0	0.0	0.0	NODATA	NODATA	NODATA	NODATA	NODATA	CY	CY	NODATA	NODATA	UNK	CY	CY	CY	CY	CY	CY	0.0	0.0	0.0	0.0	1.0	0.0	0.0	0.0	0.0	0.0	NODATA	NODATA	NODATA	NODATA	o210-229	NODATA
menD	b2264	JW5374	89109082	NODATA	NODATA	NODATA	NODATA	NODATA	1.0	0.0	0.0	0.0	0.0	focus	0.0	0.0	0.0	NODATA	NODATA	NODATA	NODATA	NODATA	CY	CY	NODATA	NODATA	IM	CY	CY	CY	CY	CY	CY	0.0	0.0	0.0	0.0	1.0	0.0	0.0	0.0	0.0	0.0	NODATA	NODATA	NODATA	NODATA	i61-85	NODATA
menF	b2265	JW2260	89109083	NODATA	NODATA	NODATA	NODATA	NODATA	0.0	0.0	0.0	0.0	0.0	whole_cell	0.0	0.0	0.0	NODATA	NODATA	NODATA	NODATA	NODATA	CY	CY	NODATA	NODATA	UNK	CY	CY	CY	CY	CY	CY	0.0	0.0	0.0	0.0	1.0	0.0	0.0	0.0	0.0	0.0	NODATA	NODATA	NODATA	NODATA	o373-392	NODATA
elaA	b2267	JW2262	89109085	NODATA	NODATA	NODATA	NODATA	NODATA	0.0	0.0	0.0	0.0	0.0	whole_cell	0.0	0.0	0.0	NODATA	NODATA	NODATA	NODATA	NODATA	CY	CY	NODATA	NODATA	CY	CY	CY	CY	CY	CY	CY	0.0	0.0	0.0	0.0	1.0	0.0	0.0	0.0	0.0	0.0	NODATA	NODATA	NODATA	NODATA	i86-105	NODATA
elaC	b2268	JW2263	89109086	NODATA	NODATA	NODATA	NODATA	NODATA	0.0	0.0	0.0	0.0	0.0	NODATA	0.0	0.0	0.0	NODATA	NODATA	NODATA	NODATA	NODATA	CY	CY	NODATA	NODATA	CY	CY	CY	CY	EC	CY	CY	0.0	0.0	0.0	0.0	1.0	0.0	0.0	0.0	0.0	0.0	NODATA	NODATA	NODATA	NODATA	i59-78	NODATA
yfbM	b2272	JW2267	89109090	NODATA	NODATA	NODATA	NODATA	NODATA	0.0	0.0	0.0	0.0	0.0	whole_cell	0.0	0.0	0.0	NODATA	NODATA	NODATA	NODATA	NODATA	CY	CY	NODATA	NODATA	CY	CY	CY	UNK	CY	CY	CY	0.0	0.0	0.0	0.0	1.0	0.0	0.0	0.0	0.0	0.0	NODATA	NODATA	NODATA	NODATA	o130-149	NODATA
yfbN	b2273	JW2268	89109091	NODATA	NODATA	NODATA	NODATA	NODATA	0.0	0.0	0.0	0.0	0.0	whole_cell	0.0	0.0	0.0	NODATA	NODATA	NODATA	NODATA	NODATA	CY	CY	NODATA	NODATA	CY	CY	CY	CY	CY	CY	CY	0.0	0.0	0.0	1.0	1.0	0.0	0.0	0.0	0.0	0.0	NODATA	NODATA	NODATA	i-115-135	o167-185	NODATA
yfbO	b2274	JW2269	89109092	NODATA	NODATA	NODATA	NODATA	NODATA	0.0	0.0	0.0	0.0	0.0	NODATA	0.0	0.0	0.0	NODATA	NODATA	NODATA	NODATA	NODATA	UNK	CY	NODATA	NODATA	CY	CY	CY	UNK	CY	CY	CY	0.0	0.0	0.0	0.0	1.0	0.0	0.0	0.0	0.0	0.0	NODATA	NODATA	NODATA	NODATA	i81-100	NODATA
yfbP	b2275	JW2270	89109093	NODATA	NODATA	NODATA	NODATA	NODATA	0.0	0.0	0.0	0.0	0.0	whole_cell	0.0	0.0	0.0	NODATA	NODATA	NODATA	NODATA	NODATA	UNK	CY	NODATA	NODATA	UNK	CY	CY	CY	EC	CY	CY	0.0	0.0	0.0	0.0	1.0	0.0	0.0	0.0	0.0	0.0	NODATA	NODATA	NODATA	NODATA	o61-83	NODATA
nuoF	b2284	JW2279	89109102	NODATA	NODATA	NODATA	NODATA	IM	1.0	0.0	0.0	0.0	0.0	whole_cell	0.0	0.0	1.0	NODATA	NODATA	NODATA	NODATA	NODATA	CY	CY	CY	NODATA	CY	CY	CY	PE	PE	CY	CY	0.0	0.0	0.0	0.0	1.0	0.0	0.0	0.0	0.0	0.0	NODATA	NODATA	NODATA	NODATA	i59-78	NODATA
nuoE	b2285	JW2280	89109103	NODATA	NODATA	IM	NODATA	IM	0.0	0.0	1.0	0.0	0.0	whole_cell	0.0	0.0	1.0	NODATA	NODATA	NODATA	NODATA	NODATA	CY	CY	CY	NODATA	CY	CY	CY	PE	CY	CY	CY	0.0	0.0	0.0	1.0	1.0	0.0	0.0	0.0	0.0	0.0	NODATA	NODATA	NODATA	i-48-66	i58-77	NODATA
nuoC	b2286	JW5375	89109104	NODATA	IM	NODATA	NODATA	IM	1.0	0.0	0.0	0.0	0.0	whole_cell	0.0	1.0	1.0	NODATA	NODATA	CY-IM	NODATA	NODATA	CY	CY	CY	NODATA	CY	CY	CY	CY	NODATA	CY	CY	0.0	0.0	0.0	0.0	1.0	0.0	0.0	0.0	0.0	0.0	NODATA	NODATA	NODATA	NODATA	o537-556	NODATA
lrhA	b2289	JW2284	89109107	NODATA	NODATA	NODATA	NODATA	NODATA	1.0	0.0	0.0	0.0	0.0	nucleoid_&_focus	0.0	0.0	0.0	NODATA	NODATA	NODATA	CY	NODATA	CY	CY	CY	NODATA	VAR	CY	CY	CY	CY	CY	CY	0.0	0.0	0.0	0.0	1.0	0.0	0.0	0.0	0.0	0.0	NODATA	NODATA	NODATA	NODATA	i233-256	NODATA
yfbQ	b2290	JW2287	89109110	NODATA	NODATA	NODATA	NODATA	NODATA	1.0	0.0	0.0	0.0	0.0	focus	0.0	0.0	0.0	NODATA	NODATA	CY	NODATA	NODATA	CY	CY	NODATA	NODATA	CY	CY	CY	CY	CY	CY	CY	0.0	0.0	0.0	0.0	1.0	0.0	0.0	0.0	0.0	0.0	NODATA	NODATA	NODATA	NODATA	i58-77	NODATA
yfbT	b2293	JW5376	89109113	NODATA	NODATA	NODATA	NODATA	NODATA	0.0	0.0	0.0	0.0	0.0	whole_cell	0.0	0.0	0.0	NODATA	NODATA	NODATA	NODATA	NODATA	CY	CY	NODATA	NODATA	CY	CY	CY	CY	CY	CY	CY	0.0	1.0	0.0	0.0	1.0	0.0	0.0	0.0	0.0	0.0	NODATA	o	NODATA	NODATA	i61-79	NODATA
yfbU	b2294	JW2291	89109114	NODATA	NODATA	CY	NODATA	NODATA	0.0	0.0	1.0	0.0	0.0	no_GFP_signal	0.0	1.0	0.0	NODATA	NODATA	NODATA	NODATA	NODATA	CY	CY	NODATA	NODATA	CY	CY	CY	CY	IM	CY	CY	0.0	0.0	0.0	0.0	1.0	0.0	0.0	0.0	0.0	0.0	NODATA	NODATA	NODATA	NODATA	i51-70	NODATA
ackA	b2296	JW2293	89109116	NODATA	NODATA	CY	NODATA	NODATA	1.0	1.0	1.0	0.0	0.0	whole_cell	0.0	1.0	0.0	CY	NODATA	CY	CY	NODATA	CY	PE	CY	NODATA	CY	CY	CY	CY	NODATA	CY	CY	0.0	0.0	0.0	0.0	1.0	0.0	0.0	0.0	0.0	0.0	NODATA	NODATA	NODATA	NODATA	o321-341	NODATA
pta	b2297	JW2294	89109117	NODATA	NODATA	CY	NODATA	NODATA	1.0	1.0	1.0	0.0	0.0	focus	0.0	1.0	0.0	NODATA	NODATA	CY	NODATA	NODATA	CY	PE	NODATA	NODATA	UNK	OM	CY	CY	IM	CY	CY	0.0	1.0	0.0	0.0	1.0	0.0	0.0	0.0	0.0	0.0	NODATA	o	NODATA	NODATA	i33-52	n7-17c22
yfcD	b2299	JW2296	89109119	NODATA	NODATA	CY	NODATA	NODATA	0.0	0.0	1.0	0.0	0.0	focus	0.0	0.0	0.0	NODATA	NODATA	NODATA	NODATA	NODATA	UNK	CY	NODATA	NODATA	CY	CY	CY	CY	CY	CY	CY	0.0	0.0	0.0	0.0	1.0	0.0	0.0	0.0	0.0	0.0	NODATA	NODATA	NODATA	NODATA	i34-57	NODATA
yfcE	b2300	JW5377	89109120	NODATA	NODATA	CY	NODATA	NODATA	0.0	0.0	1.0	0.0	0.0	focus	0.0	0.0	0.0	NODATA	NODATA	NODATA	NODATA	NODATA	CY	CY	NODATA	NODATA	UNK	CY	CY	CY	CY	CY	CY	0.0	0.0	0.0	0.0	1.0	0.0	0.0	0.0	0.0	0.0	NODATA	NODATA	NODATA	NODATA	i61-79	NODATA
yfcF	b2301	JW2298	89109121	NODATA	NODATA	NODATA	NODATA	NODATA	0.0	0.0	0.0	0.0	0.0	focus	0.0	0.0	0.0	NODATA	NODATA	NODATA	NODATA	NODATA	CY	CY	NODATA	NODATA	CY	CY	CY	CY	CY	CY	CY	0.0	0.0	0.0	0.0	1.0	0.0	0.0	0.0	0.0	0.0	NODATA	NODATA	NODATA	NODATA	o162-181	NODATA
yfcG	b2302	JW2299	89109122	NODATA	NODATA	NODATA	NODATA	NODATA	1.0	0.0	0.0	0.0	0.0	whole_cell	0.0	0.0	0.0	NODATA	NODATA	NODATA	NODATA	NODATA	CY	CY	NODATA	NODATA	UNK	CY	CY	CY	CY	CY	CY	0.0	0.0	0.0	0.0	1.0	0.0	0.0	0.0	0.0	0.0	NODATA	NODATA	NODATA	NODATA	o161-181	NODATA
folX	b2303	JW2300	89109123	NODATA	NODATA	NODATA	NODATA	NODATA	1.0	0.0	0.0	0.0	0.0	focus	0.0	1.0	0.0	NODATA	NODATA	NODATA	NODATA	NODATA	CY	CY	NODATA	NODATA	CY	CY	CY	CY	CY	CY	CY	0.0	0.0	0.0	0.0	1.0	0.0	0.0	0.0	0.0	0.0	NODATA	NODATA	NODATA	NODATA	i37-61	NODATA
yfcH	b2304	JW2301	89109124	NODATA	NODATA	NODATA	NODATA	NODATA	1.0	0.0	0.0	0.0	0.0	focus	0.0	0.0	0.0	NODATA	NODATA	NODATA	NODATA	NODATA	CY	CY	NODATA	NODATA	CY	CY	CY	CY	CY	CY	CY	0.0	0.0	0.0	0.0	1.0	0.0	0.0	0.0	0.0	0.0	NODATA	NODATA	NODATA	NODATA	o216-239	NODATA
yfcI	b2305	JW2302	89109125	NODATA	NODATA	NODATA	NODATA	NODATA	0.0	0.0	0.0	0.0	0.0	focus	0.0	0.0	0.0	NODATA	NODATA	NODATA	NODATA	NODATA	CY	CY	NODATA	NODATA	CY	CY	CY	CY	CY	CY	CY	0.0	0.0	0.0	0.0	1.0	0.0	0.0	0.0	0.0	0.0	NODATA	NODATA	NODATA	NODATA	o218-237	NODATA
ubiX	b2311	JW2308	89109131	NODATA	NODATA	NODATA	NODATA	NODATA	0.0	0.0	0.0	0.0	0.0	focus	0.0	0.0	0.0	NODATA	NODATA	NODATA	NODATA	NODATA	CY	CY	NODATA	NODATA	CY	CY	CY	CY	CY	CY	CY	0.0	0.0	0.0	1.0	1.0	0.0	0.0	0.0	0.0	0.0	NODATA	NODATA	NODATA	i-68-85	o74-97	n4-15c20
purF	b2312	JW2309	89109132	NODATA	NODATA	NODATA	NODATA	CY	1.0	0.0	0.0	0.0	0.0	whole_cell	0.0	0.0	0.0	NODATA	NODATA	NODATA	CY	NODATA	CY	CY	CY	NODATA	CY	CY	CY	CY	CY	CY	CY	0.0	1.0	0.0	0.0	1.0	0.0	0.0	0.0	0.0	0.0	NODATA	o	NODATA	NODATA	i61-84	NODATA
folC	b2315	JW2312	89109135	NODATA	NODATA	NODATA	NODATA	NODATA	0.0	0.0	0.0	0.0	0.0	whole_cell	0.0	0.0	0.0	NODATA	NODATA	NODATA	NODATA	NODATA	CY	CY	NODATA	NODATA	UNK	CY	CY	CY	CY	CY	CY	0.0	0.0	0.0	0.0	1.0	0.0	0.0	0.0	0.0	0.0	NODATA	NODATA	NODATA	NODATA	o356-375	NODATA
accD	b2316	JW2313	89109136	NODATA	NODATA	CY	NODATA	IM	1.0	0.0	1.0	0.0	0.0	focus	0.0	0.0	1.0	NODATA	NODATA	NODATA	CY	NODATA	CY	CY	CY	NODATA	UNK	CY	CY	CY	CY	CY	CY	0.0	0.0	0.0	0.0	1.0	0.0	0.0	0.0	0.0	0.0	NODATA	NODATA	NODATA	NODATA	i196-219	NODATA
truA	b2318	JW2315	89109138	NODATA	NODATA	NODATA	NODATA	NODATA	0.0	0.0	0.0	0.0	0.0	whole_cell	0.0	0.0	0.0	NODATA	NODATA	NODATA	CY	NODATA	CY	CY	CY	NODATA	UNK	CY	CY	CY	CY	CY	CY	0.0	0.0	0.0	0.0	1.0	0.0	0.0	0.0	0.0	0.0	NODATA	NODATA	NODATA	NODATA	o192-211	NODATA
usg	b2319	JW2316	89109139	NODATA	NODATA	CY	NODATA	NODATA	1.0	0.0	1.0	0.0	0.0	whole_cell	0.0	1.0	0.0	NODATA	NODATA	NODATA	NODATA	NODATA	CY	CY	NODATA	NODATA	UNK	CY	CY	CY	CY	CY	CY	0.0	0.0	0.0	0.0	1.0	0.0	0.0	0.0	0.0	0.0	NODATA	NODATA	NODATA	NODATA	i31-54	NODATA
pdxB	b2320	JW2317	89109140	NODATA	NODATA	CY	NODATA	NODATA	1.0	0.0	1.0	0.0	0.0	whole_cell	0.0	0.0	0.0	NODATA	NODATA	CY	NODATA	NODATA	CY	CY	NODATA	NODATA	CY	CY	CY	CY	CY	CY	CY	0.0	1.0	0.0	1.0	2.0	0.0	0.0	0.0	0.0	2.0	NODATA	i85-105	NODATA	o-82-106	i60-7989-108	NODATA
fabB	b2323	JW2320	89109143	NODATA	NODATA	CY	NODATA	NODATA	1.0	0.0	1.0	0.0	0.0	nucleoid	0.0	1.0	0.0	NODATA	NODATA	CY	CY	NODATA	CY	CY	CY	NODATA	CY	CY	CY	CY	NODATA	CY	CY	0.0	0.0	0.0	0.0	1.0	0.0	0.0	0.0	0.0	0.0	NODATA	NODATA	NODATA	NODATA	o326-347	n4-15c24
trmC	b2324	JW5380	89109144	NODATA	NODATA	NODATA	NODATA	NODATA	0.0	0.0	0.0	0.0	0.0	NODATA	0.0	0.0	0.0	NODATA	NODATA	NODATA	NODATA	NODATA	UNK	CY	NODATA	NODATA	UNK	CY	CY	CY	CY	CY	CY	0.0	1.0	0.0	0.0	1.0	0.0	0.0	0.0	0.0	0.0	NODATA	u	NODATA	NODATA	o608-626	NODATA
yfcM	b2326	JW5381	89109146	NODATA	NODATA	NODATA	NODATA	NODATA	0.0	0.0	0.0	0.0	0.0	whole_cell	0.0	0.0	0.0	NODATA	NODATA	NODATA	NODATA	NODATA	CY	CY	NODATA	NODATA	CY	CY	CY	UNK	CY	CY	CY	0.0	0.0	0.0	0.0	1.0	0.0	0.0	0.0	0.0	0.0	NODATA	NODATA	NODATA	NODATA	i104-123	NODATA
aroC	b2329	JW2326	89109149	NODATA	NODATA	CY	NODATA	NODATA	0.0	0.0	1.0	0.0	0.0	whole_cell	0.0	0.0	0.0	NODATA	NODATA	NODATA	NODATA	NODATA	CY	CY	NODATA	NODATA	CY	CY	CY	CY	CY	CY	CY	0.0	0.0	0.0	0.0	1.0	0.0	0.0	0.0	0.0	0.0	NODATA	NODATA	NODATA	NODATA	o326-345	NODATA
prmB	b2330	JW5841	89109150	NODATA	NODATA	CY	NODATA	NODATA	0.0	0.0	1.0	0.0	0.0	focus	0.0	0.0	0.0	NODATA	NODATA	NODATA	NODATA	NODATA	CY	CY	CY	NODATA	CY	CY	CY	CY	CY	CY	CY	0.0	0.0	0.0	0.0	1.0	0.0	0.0	0.0	0.0	0.0	NODATA	NODATA	NODATA	NODATA	o228-251	NODATA
yfcN	b2331	JW2328	89109151	NODATA	NODATA	NODATA	NODATA	NODATA	0.0	0.0	0.0	0.0	0.0	whole_cell	0.0	0.0	0.0	NODATA	NODATA	NODATA	NODATA	NODATA	UNK	CY	NODATA	NODATA	CY	CY	CY	UNK	IM	CY	CY	0.0	0.0	0.0	0.0	1.0	0.0	0.0	0.0	0.0	0.0	NODATA	NODATA	NODATA	NODATA	o112-131	NODATA
sixA	b2340	JW2337	89109160	NODATA	NODATA	NODATA	NODATA	NODATA	1.0	0.0	0.0	0.0	0.0	whole_cell	0.0	0.0	0.0	NODATA	NODATA	NODATA	NODATA	NODATA	CY	CY	NODATA	NODATA	CY	CY	CY	CY	EC	CY	CY	0.0	1.0	0.0	0.0	1.0	0.0	0.0	0.0	0.0	0.0	NODATA	i99-119	NODATA	NODATA	i88-107	NODATA
yfcX	b2341	JW2338	89109161	NODATA	NODATA	NODATA	NODATA	NODATA	0.0	0.0	0.0	0.0	0.0	membrane	0.0	0.0	1.0	NODATA	NODATA	CY	NODATA	NODATA	CY	NODATA	NODATA	NODATA	CY	CY	CY	CY	CY	CY	CY	0.0	0.0	0.0	2.0	2.0	0.0	0.0	0.0	2.0	2.0	NODATA	NODATA	NODATA	o-104-123-310-329	o142-161312-335	NODATA
yfcY	b2342	JW2339	89109162	NODATA	NODATA	NODATA	NODATA	NODATA	0.0	0.0	0.0	0.0	0.0	whole_cell	0.0	0.0	1.0	NODATA	NODATA	CY	NODATA	NODATA	CY	NODATA	NODATA	NODATA	CY	CY	CY	CY	CY	CY	CY	0.0	1.0	0.0	1.0	1.0	0.0	0.0	0.0	0.0	0.0	NODATA	o	NODATA	i-414-433	o383-407	NODATA
yfcZ	b2343	JW2340	89109163	NODATA	NODATA	NODATA	NODATA	NODATA	0.0	0.0	0.0	0.0	0.0	whole_cell	0.0	0.0	0.0	NODATA	NODATA	NODATA	NODATA	NODATA	CY	CY	NODATA	NODATA	CY	CY	CY	UNK	CY	CY	CY	0.0	0.0	0.0	0.0	1.0	0.0	0.0	0.0	0.0	0.0	NODATA	NODATA	NODATA	NODATA	i17-35	NODATA
yfdF	b2345	JW2342	89109165	NODATA	NODATA	NODATA	NODATA	NODATA	0.0	0.0	0.0	0.0	0.0	NODATA	0.0	0.0	0.0	NODATA	NODATA	NODATA	NODATA	NODATA	UNK	CY	NODATA	NODATA	CY	EC	CY	UNK	CY	CY	CY	0.0	0.0	0.0	0.0	1.0	0.0	0.0	0.0	0.0	0.0	NODATA	NODATA	NODATA	NODATA	i55-74	NODATA
intS	b2349	JW2345	89109168	NODATA	NODATA	NODATA	NODATA	NODATA	0.0	0.0	0.0	0.0	0.0	nucleoid	0.0	0.0	0.0	NODATA	NODATA	NODATA	NODATA	NODATA	CY	CY	NODATA	NODATA	CY	CY	CY	CY	CY	CY	CY	0.0	1.0	0.0	0.0	1.0	0.0	0.0	0.0	0.0	0.0	NODATA	u	NODATA	NODATA	i58-77	NODATA
yfdN	b2357	JW5385	89109175	NODATA	NODATA	NODATA	NODATA	NODATA	0.0	0.0	0.0	0.0	0.0	whole_cell	0.0	0.0	0.0	NODATA	NODATA	NODATA	NODATA	NODATA	CY	CY	NODATA	NODATA	CY	CY	CY	CY	CY	CY	CY	0.0	0.0	0.0	0.0	1.0	0.0	0.0	0.0	0.0	0.0	NODATA	NODATA	NODATA	NODATA	o87-105	NODATA
yfdO	b2358	JW2355	89109176	NODATA	NODATA	NODATA	NODATA	NODATA	0.0	0.0	0.0	0.0	0.0	NODATA	0.0	0.0	0.0	NODATA	NODATA	NODATA	NODATA	NODATA	CY	CY	NODATA	NODATA	UNK	CY	CY	CY	NC	CY	CY	0.0	0.0	0.0	0.0	1.0	0.0	0.0	0.0	0.0	0.0	NODATA	NODATA	NODATA	NODATA	i53-71	NODATA
yfdP	b2359	JW2356	89109177	NODATA	NODATA	NODATA	NODATA	NODATA	0.0	0.0	0.0	0.0	0.0	whole_cell	0.0	0.0	0.0	NODATA	NODATA	NODATA	NODATA	NODATA	UNK	CY	NODATA	NODATA	CY	CY	CY	UNK	CY	CY	CY	0.0	0.0	0.0	0.0	1.0	0.0	0.0	0.0	0.0	0.0	NODATA	NODATA	NODATA	NODATA	i49-67	NODATA
yfdR	b2361	JW2358	89109179	NODATA	NODATA	NODATA	NODATA	NODATA	0.0	0.0	0.0	0.0	0.0	whole_cell	0.0	0.0	0.0	NODATA	NODATA	NODATA	NODATA	NODATA	UNK	CY	NODATA	NODATA	CY	CY	CY	UNK	CY	CY	CY	0.0	0.0	0.0	0.0	1.0	0.0	0.0	0.0	0.0	0.0	NODATA	NODATA	NODATA	NODATA	i120-141	NODATA
yfdT	b2363	JW5887	89109181	NODATA	NODATA	NODATA	NODATA	NODATA	0.0	0.0	0.0	0.0	0.0	NODATA	0.0	0.0	0.0	NODATA	NODATA	NODATA	NODATA	NODATA	UNK	CY	NODATA	NODATA	CY	CY	CY	UNK	CY	CY	CY	0.0	0.0	0.0	0.0	1.0	0.0	0.0	0.0	0.0	0.0	NODATA	NODATA	NODATA	NODATA	i61-79	NODATA
ypdJ	b4545	JW5386	89109182	NODATA	NODATA	NODATA	NODATA	NODATA	0.0	0.0	0.0	0.0	0.0	NODATA	0.0	0.0	0.0	NODATA	NODATA	NODATA	NODATA	NODATA	NODATA	NODATA	NODATA	NODATA	UNK	CY	CY	CY	NODATA	CY	CY	0.0	0.0	0.0	0.0	1.0	0.0	0.0	0.0	0.0	0.0	NODATA	NODATA	NODATA	NODATA	i3-22	NODATA
dsdC	b2364	JW2361	89109184	NODATA	NODATA	NODATA	NODATA	NODATA	0.0	0.0	0.0	0.0	0.0	focus	0.0	1.0	0.0	NODATA	NODATA	NODATA	CY	NODATA	CY	CY	CY	NODATA	CY	CY	CY	CY	CY	CY	CY	0.0	0.0	0.0	0.0	1.0	0.0	0.0	0.0	0.0	0.0	NODATA	NODATA	NODATA	NODATA	o233-252	NODATA
dsdA	b2366	JW2363	89109186	NODATA	NODATA	NODATA	NODATA	NODATA	0.0	0.0	0.0	0.0	0.0	whole_cell	0.0	0.0	0.0	NODATA	NODATA	NODATA	CY	NODATA	CY	NODATA	CY	NODATA	CY	CY	CY	CY	CY	CY	CY	0.0	0.0	0.0	2.0	1.0	0.0	0.0	0.0	2.0	0.0	NODATA	NODATA	NODATA	o-161-184-272-295	i56-75	NODATA
evgA	b2369	JW2366	89109189	NODATA	NODATA	CY	NODATA	NODATA	1.0	0.0	1.0	0.0	0.0	whole_cell	0.0	1.0	0.0	NODATA	NODATA	CY	CY	NODATA	CY	CY	CY	NODATA	CY	CY	CY	CY	CY	CY	CY	0.0	0.0	0.0	0.0	1.0	0.0	0.0	0.0	0.0	0.0	NODATA	NODATA	NODATA	NODATA	i61-81	NODATA
yfdE	b2371	JW2368	89109191	NODATA	NODATA	NODATA	NODATA	NODATA	0.0	0.0	0.0	0.0	0.0	whole_cell	0.0	0.0	0.0	NODATA	NODATA	NODATA	NODATA	NODATA	CY	NODATA	NODATA	NODATA	CY	CY	CY	CY	CY	CY	CY	0.0	0.0	0.0	2.0	1.0	0.0	0.0	0.0	2.0	0.0	NODATA	NODATA	NODATA	o-170-189-202-221	o167-190	NODATA
frc	b2374	JW2371	89109194	NODATA	NODATA	NODATA	NODATA	NODATA	1.0	0.0	0.0	0.0	0.0	whole_cell	0.0	0.0	0.0	NODATA	NODATA	NODATA	NODATA	NODATA	UNK	CY	NODATA	NODATA	CY	CY	CY	CY	CY	CY	CY	0.0	0.0	0.0	0.0	1.0	0.0	0.0	0.0	0.0	0.0	NODATA	NODATA	NODATA	NODATA	o163-186	NODATA
yfdZ	b2379	JW2376	89109199	NODATA	NODATA	NODATA	NODATA	NODATA	0.0	0.0	0.0	0.0	0.0	whole_cell	0.0	0.0	0.0	NODATA	NODATA	CY	NODATA	NODATA	CY	CY	NODATA	NODATA	UNK	CY	CY	CY	CY	CY	CY	0.0	0.0	0.0	0.0	1.0	0.0	0.0	0.0	0.0	0.0	NODATA	NODATA	NODATA	NODATA	i61-80	NODATA
ypdB	b2381	JW2378	89109201	NODATA	NODATA	NODATA	NODATA	NODATA	0.0	0.0	0.0	0.0	0.0	focus	0.0	0.0	0.0	NODATA	NODATA	NODATA	NODATA	NODATA	UNK	CY	NODATA	NODATA	CY	CY	CY	CY	CY	CY	CY	0.0	0.0	0.0	0.0	1.0	0.0	0.0	0.0	0.0	0.0	NODATA	NODATA	NODATA	NODATA	i61-81	NODATA
ypdC	b2382	JW2379	89109202	NODATA	NODATA	NODATA	NODATA	NODATA	0.0	0.0	0.0	0.0	0.0	whole_cell	0.0	0.0	0.0	NODATA	NODATA	NODATA	NODATA	NODATA	CY	CY	NODATA	NODATA	CY	PE	CY	CY	CY	CY	CY	0.0	1.0	0.0	1.0	1.0	0.0	0.0	0.0	0.0	0.0	NODATA	o	NODATA	i-91-108	o257-276	NODATA
ypdD	b2383	JW2380	89109203	NODATA	NODATA	NODATA	NODATA	NODATA	0.0	0.0	0.0	0.0	0.0	whole_cell	0.0	0.0	0.0	NODATA	NODATA	CY	NODATA	NODATA	CY	CY	NODATA	NODATA	CY	CY	CY	CY	CY	CY	CY	0.0	0.0	0.0	0.0	1.0	0.0	0.0	0.0	0.0	0.0	NODATA	NODATA	NODATA	NODATA	o59-78	n2-10c16
ypdE	b2384	JW2381	89109204	NODATA	NODATA	NODATA	NODATA	NODATA	0.0	0.0	0.0	0.0	0.0	focus	0.0	0.0	0.0	NODATA	NODATA	NODATA	NODATA	NODATA	UNK	CY	NODATA	NODATA	CY	CY	CY	EC	CY	CY	CY	0.0	0.0	0.0	0.0	1.0	0.0	0.0	0.0	0.0	0.0	NODATA	NODATA	NODATA	NODATA	i54-73	NODATA
ypdF	b2385	JW2382	89109205	NODATA	NODATA	NODATA	NODATA	NODATA	0.0	0.0	0.0	0.0	0.0	NODATA	0.0	0.0	0.0	NODATA	NODATA	NODATA	NODATA	NODATA	UNK	CY	NODATA	NODATA	CY	CY	CY	CY	CY	CY	CY	0.0	0.0	0.0	0.0	1.0	0.0	0.0	0.0	0.0	0.0	NODATA	NODATA	NODATA	NODATA	i311-330	NODATA
ypdH	b2387	JW5389	89109207	NODATA	NODATA	NODATA	NODATA	NODATA	0.0	0.0	0.0	0.0	0.0	NODATA	0.0	0.0	0.0	NODATA	NODATA	CY	NODATA	PE	CY	PE	NODATA	NODATA	VAR	CY	CY	CY	IM	CY	CY	0.0	0.0	0.0	0.0	1.0	0.0	0.0	0.0	0.0	0.0	NODATA	NODATA	NODATA	NODATA	o42-61	n5-16c24
glk	b2388	JW2385	89109208	NODATA	NODATA	NODATA	NODATA	NODATA	0.0	0.0	0.0	0.0	0.0	focus	0.0	0.0	0.0	CY	NODATA	CY	CY	NODATA	CY	NODATA	CY	NODATA	CY	CY	CY	CY	NODATA	CY	CY	0.0	0.0	0.0	1.0	1.0	0.0	0.0	0.0	0.0	0.0	NODATA	NODATA	NODATA	o-248-266	o239-262	NODATA
ypeC	b2390	JW2387	89109210	NODATA	NODATA	NODATA	NODATA	NODATA	0.0	0.0	0.0	0.0	0.0	no_GFP_signal	0.0	0.0	0.0	NODATA	NODATA	NODATA	NODATA	NODATA	CY	PE	NODATA	NODATA	UNK	PE	CY	CY	CY	CY	CY	0.0	0.0	0.0	1.0	1.0	0.0	0.0	0.0	0.0	0.0	NODATA	NODATA	NODATA	i-6-30	o57-75	n4-15c21
insL-3	b2394	JW5390	89109213	NODATA	NODATA	NODATA	NODATA	NODATA	0.0	0.0	0.0	0.0	0.0	NODATA	0.0	0.0	0.0	NODATA	NODATA	NODATA	NODATA	NODATA	NODATA	NODATA	NODATA	NODATA	CY	CY	CY	CY	NODATA	CY	CY	0.0	1.0	0.0	0.0	1.0	0.0	0.0	0.0	0.0	0.0	NODATA	o	NODATA	NODATA	i53-72	NODATA
yfeC	b2398	JW2393	89109215	NODATA	NODATA	NODATA	NODATA	NODATA	0.0	0.0	0.0	0.0	0.0	whole_cell	0.0	1.0	0.0	NODATA	NODATA	NODATA	NODATA	NODATA	CY	CY	NODATA	NODATA	UNK	CY	CY	CY	CY	CY	CY	0.0	0.0	0.0	0.0	1.0	0.0	0.0	0.0	0.0	0.0	NODATA	NODATA	NODATA	NODATA	i56-75	NODATA
yfeD	b2399	JW2394	89109216	NODATA	NODATA	NODATA	NODATA	NODATA	0.0	0.0	0.0	0.0	0.0	nucleoid	0.0	1.0	0.0	NODATA	NODATA	NODATA	NODATA	NODATA	CY	CY	NODATA	NODATA	CY	CY	CY	CY	CY	CY	CY	0.0	0.0	0.0	0.0	1.0	0.0	0.0	0.0	0.0	0.0	NODATA	NODATA	NODATA	NODATA	i55-73	NODATA
gltX	b2400	JW2395	89109217	NODATA	NODATA	CY	NODATA	NODATA	1.0	0.0	1.0	0.0	0.0	whole_cell	0.0	0.0	0.0	NODATA	NODATA	CY	CY	NODATA	CY	CY	CY	NODATA	CY	CY	CY	CY	NODATA	CY	CY	0.0	0.0	0.0	0.0	1.0	0.0	0.0	0.0	0.0	0.0	NODATA	NODATA	NODATA	NODATA	o406-425	NODATA
xapR	b2405	JW2396	89109218	NODATA	NODATA	NODATA	NODATA	NODATA	0.0	0.0	0.0	0.0	0.0	focus	0.0	0.0	0.0	NODATA	NODATA	NODATA	CY	NODATA	CY	CY	CY	NODATA	CY	IM	CY	CY	CY	CY	CY	0.0	1.0	0.0	0.0	1.0	0.0	0.0	0.0	0.0	0.0	NODATA	o	NODATA	NODATA	i58-76	NODATA
xapA	b2407	JW2398	89109220	NODATA	NODATA	NODATA	NODATA	NODATA	0.0	0.0	0.0	0.0	0.0	focus	0.0	0.0	0.0	NODATA	NODATA	NODATA	NODATA	NODATA	CY	CY	NODATA	NODATA	UNK	CY	CY	CY	CY	CY	CY	0.0	0.0	0.0	0.0	1.0	0.0	0.0	0.0	0.0	0.0	NODATA	NODATA	NODATA	NODATA	i27-46	NODATA
yfeR	b2409	JW2400	89109222	NODATA	NODATA	NODATA	NODATA	NODATA	0.0	0.0	0.0	0.0	0.0	focus	0.0	0.0	0.0	NODATA	NODATA	NODATA	NODATA	NODATA	CY	CY	NODATA	NODATA	CY	CY	CY	CY	CY	CY	CY	1.0	1.0	0.0	0.0	1.0	0.0	0.0	0.0	0.0	0.0	o229-249i	o	NODATA	NODATA	o234-252	NODATA
ypeB	b4546	JW5877	89109224	NODATA	NODATA	NODATA	NODATA	NODATA	0.0	0.0	0.0	0.0	0.0	NODATA	0.0	0.0	0.0	NODATA	NODATA	NODATA	NODATA	NODATA	NODATA	CY	NODATA	NODATA	CY	CY	CY	UNK	CY	CY	CY	0.0	0.0	0.0	0.0	1.0	0.0	0.0	0.0	0.0	0.0	NODATA	NODATA	NODATA	NODATA	i44-63	NODATA
ligA	b2411	JW2403	89109225	NODATA	NODATA	CY	NODATA	NODATA	0.0	0.0	1.0	0.0	0.0	whole_cell	0.0	0.0	0.0	NODATA	NODATA	NODATA	CY	NODATA	CY	CY	CY	NODATA	CY	CY	CY	CY	CY	CY	CY	0.0	0.0	0.0	0.0	1.0	0.0	0.0	0.0	0.0	0.0	NODATA	NODATA	NODATA	NODATA	i620-639	NODATA
cysK	b2414	JW2407	89109228	NODATA	NODATA	CY	NODATA	NODATA	1.0	1.0	1.0	0.0	0.0	whole_cell	0.0	1.0	1.0	NODATA	NODATA	NODATA	CY	NODATA	CY	CY	CY	NODATA	CY	CY	CY	CY	CY	CY	CY	0.0	1.0	0.0	0.0	1.0	0.0	0.0	0.0	0.0	0.0	NODATA	u	NODATA	NODATA	i48-71	NODATA
ptsH	b2415	JW2408	89109229	NODATA	NODATA	NODATA	NODATA	NODATA	0.0	1.0	1.0	0.0	0.0	whole_cell	0.0	1.0	1.0	CY	NODATA	CY	NODATA	NODATA	CY	CY	NODATA	NODATA	CY	CY	CY	CY	NODATA	CY	CY	0.0	0.0	0.0	0.0	1.0	0.0	0.0	0.0	0.0	0.0	NODATA	NODATA	NODATA	NODATA	o36-54	NODATA
ptsI	b2416	JW2409	89109230	NODATA	NODATA	CY	NODATA	NODATA	1.0	1.0	1.0	0.0	0.0	whole_cell	0.0	1.0	1.0	NODATA	NODATA	CY	NODATA	NODATA	CY	CY	NODATA	NODATA	CY	CY	CY	CY	NODATA	CY	CY	0.0	0.0	0.0	0.0	1.0	0.0	0.0	0.0	0.0	0.0	NODATA	NODATA	NODATA	NODATA	o514-533	NODATA
crr	b2417	JW2410	89109231	NODATA	NODATA	CY	NODATA	NODATA	1.0	1.0	1.0	0.0	0.0	whole_cell	0.0	1.0	1.0	NODATA	NODATA	CY	IM	NODATA	CY	CY	CY	NODATA	CY	CY	CY	CY	NODATA	CY	CY	0.0	0.0	0.0	0.0	1.0	0.0	0.0	0.0	0.0	0.0	NODATA	NODATA	NODATA	NODATA	i90-110	NODATA
pdxK	b2418	JW2411	89109232	NODATA	NODATA	CY	NODATA	NODATA	1.0	0.0	1.0	0.0	0.0	whole_cell	0.0	0.0	0.0	NODATA	NODATA	NODATA	NODATA	NODATA	CY	CY	NODATA	NODATA	UNK	IM	CY	CY	CY	CY	CY	0.0	0.0	0.0	1.0	1.0	0.0	0.0	0.0	0.0	0.0	NODATA	NODATA	NODATA	i-25-49	o221-239	NODATA
yfeK	b2419	JW2412	89109233	NODATA	NODATA	NODATA	NODATA	NODATA	0.0	0.0	0.0	0.0	0.0	whole_cell	0.0	0.0	0.0	NODATA	NODATA	NODATA	NODATA	NODATA	CY	PE	NODATA	NODATA	VAR	CY	CY	CY	CY	CY	CY	0.0	0.0	0.0	0.0	1.0	0.0	0.0	0.0	0.0	0.0	NODATA	NODATA	NODATA	NODATA	o57-75	n4-15c19
cysM	b2421	JW2414	89109235	NODATA	NODATA	NODATA	NODATA	NODATA	1.0	1.0	1.0	0.0	0.0	whole_cell	0.0	0.0	0.0	NODATA	NODATA	NODATA	NODATA	NODATA	CY	CY	NODATA	NODATA	UNK	CY	CY	CY	CY	CY	CY	0.0	0.0	0.0	0.0	1.0	0.0	0.0	0.0	0.0	0.0	NODATA	NODATA	NODATA	NODATA	i61-85	NODATA
cysA	b2422	JW2415	89109236	NODATA	NODATA	NODATA	NODATA	NODATA	0.0	0.0	0.0	0.0	0.0	whole_cell	0.0	0.0	1.0	NODATA	NODATA	IM	CY	NODATA	IM	CY	CY	NODATA	CY	CY	CY	IM	IM	CY	CY	0.0	0.0	0.0	1.0	1.0	0.0	0.0	0.0	0.0	0.0	NODATA	NODATA	NODATA	o-83-102	o304-323	NODATA
ucpA	b2426	JW5394	89109240	NODATA	NODATA	OM	NODATA	NODATA	1.0	0.0	1.0	0.0	0.0	focus	0.0	0.0	0.0	NODATA	NODATA	NODATA	NODATA	NODATA	CY	CY	NODATA	NODATA	CY	CY	CY	CY	CY	CY	CY	0.0	0.0	0.0	0.0	1.0	0.0	0.0	0.0	0.0	0.0	NODATA	NODATA	NODATA	NODATA	o143-166	NODATA
yfeU	b2428	JW2421	89109242	NODATA	NODATA	NODATA	NODATA	NODATA	0.0	0.0	0.0	0.0	0.0	whole_cell	0.0	0.0	0.0	NODATA	NODATA	NODATA	NODATA	NODATA	CY	CY	NODATA	NODATA	CY	CY	CY	CY	CY	CY	CY	0.0	0.0	0.0	0.0	1.0	0.0	0.0	0.0	0.0	0.0	NODATA	NODATA	NODATA	NODATA	i61-85	NODATA
yfeX	b2431	JW2424	89109245	NODATA	NODATA	CY	NODATA	NODATA	0.0	0.0	1.0	0.0	0.0	whole_cell	0.0	0.0	0.0	NODATA	NODATA	NODATA	NODATA	NODATA	UNK	CY	NODATA	NODATA	CY	CY	CY	PE	CY	CY	CY	0.0	0.0	0.0	0.0	1.0	0.0	0.0	0.0	0.0	0.0	NODATA	NODATA	NODATA	NODATA	o61-80	NODATA
ypeA	b2434	JW2427	89109248	NODATA	NODATA	NODATA	NODATA	NODATA	0.0	0.0	0.0	0.0	0.0	focus	0.0	1.0	0.0	NODATA	NODATA	NODATA	NODATA	NODATA	UNK	CY	NODATA	NODATA	CY	CY	CY	CY	CY	CY	CY	0.0	0.0	0.0	0.0	1.0	0.0	0.0	0.0	0.0	0.0	NODATA	NODATA	NODATA	NODATA	o61-82	NODATA
hemF	b2436	JW2429	89109250	NODATA	NODATA	NODATA	NODATA	NODATA	1.0	0.0	0.0	0.0	0.0	whole_cell	0.0	0.0	0.0	NODATA	NODATA	CY	CY	NODATA	CY	CY	CY	NODATA	UNK	CY	CY	CY	NODATA	CY	CY	0.0	0.0	0.0	0.0	1.0	0.0	0.0	0.0	0.0	0.0	NODATA	NODATA	NODATA	NODATA	i49-68	NODATA
yfeG	b2437	JW2430	89109251	NODATA	NODATA	NODATA	NODATA	NODATA	0.0	0.0	0.0	0.0	0.0	whole_cell	0.0	0.0	0.0	NODATA	NODATA	NODATA	NODATA	NODATA	CY	CY	NODATA	NODATA	CY	CY	CY	CY	CY	CY	CY	0.0	0.0	0.0	0.0	1.0	0.0	0.0	0.0	0.0	0.0	NODATA	NODATA	NODATA	NODATA	o273-292	NODATA
yffI	b2438	JW2431	89109252	NODATA	NODATA	NODATA	NODATA	NODATA	0.0	0.0	0.0	0.0	0.0	whole_cell	0.0	0.0	0.0	NODATA	NODATA	NODATA	NODATA	NODATA	CY	CY	NODATA	NODATA	UNK	CY	CY	CY	CY	CY	CY	0.0	0.0	0.0	0.0	1.0	0.0	0.0	0.0	0.0	0.0	NODATA	NODATA	NODATA	NODATA	i33-51	NODATA
eutC	b2440	JW2433	89109254	NODATA	NODATA	NODATA	NODATA	NODATA	0.0	0.0	0.0	0.0	0.0	whole_cell	0.0	0.0	1.0	NODATA	NODATA	NODATA	NODATA	NODATA	CY	CY	NODATA	NODATA	CY	CY	CY	CY	CY	CY	CY	0.0	0.0	0.0	0.0	1.0	0.0	0.0	0.0	0.0	0.0	NODATA	NODATA	NODATA	NODATA	o231-249	NODATA
eutB	b2441	JW2434	89109255	NODATA	NODATA	NODATA	NODATA	NODATA	0.0	0.0	0.0	0.0	0.0	whole_cell	0.0	0.0	1.0	NODATA	NODATA	NODATA	NODATA	NODATA	CY	CY	NODATA	NODATA	UNK	CY	CY	CY	CY	CY	CY	0.0	0.0	0.0	0.0	1.0	0.0	0.0	0.0	0.0	0.0	NODATA	NODATA	NODATA	NODATA	i378-397	NODATA
eutG	b2453	JW2437	89109258	NODATA	NODATA	NODATA	NODATA	NODATA	0.0	0.0	0.0	0.0	0.0	focus	0.0	0.0	0.0	NODATA	NODATA	NODATA	NODATA	IM	VAR	NODATA	NODATA	NODATA	VAR	CY	CY	CY	CY	CY	CY	0.0	0.0	0.0	3.0	3.0	0.0	0.0	0.0	3.0	3.0	NODATA	NODATA	NODATA	o-223-242-261-280-289-307	o195-218261-284,293-312	NODATA
eutJ	b2454	JW2438	89109259	NODATA	NODATA	NODATA	NODATA	NODATA	0.0	0.0	0.0	0.0	0.0	whole_cell	0.0	0.0	0.0	NODATA	NODATA	NODATA	NODATA	NODATA	CY	CY	NODATA	NODATA	UNK	CY	CY	CY	CY	CY	CY	0.0	0.0	0.0	0.0	1.0	0.0	0.0	0.0	0.0	0.0	NODATA	NODATA	NODATA	NODATA	o61-85	NODATA
eutE	b2455	JW2439	89109260	NODATA	NODATA	NODATA	NODATA	NODATA	0.0	0.0	0.0	0.0	0.0	whole_cell	0.0	0.0	0.0	NODATA	NODATA	NODATA	NODATA	NODATA	CY	CY	NODATA	NODATA	UNK	CY	CY	CY	CY	CY	CY	0.0	0.0	0.0	0.0	2.0	0.0	0.0	0.0	0.0	2.0	NODATA	NODATA	NODATA	NODATA	i120-139142-161	NODATA
cchB	b2456	JW2440	89109261	NODATA	NODATA	NODATA	NODATA	NODATA	0.0	0.0	0.0	0.0	0.0	focus	0.0	0.0	0.0	NODATA	NODATA	NODATA	NODATA	NODATA	CY	CY	NODATA	NODATA	CY	CY	CY	UNK	CY	CY	CY	0.0	0.0	0.0	0.0	1.0	0.0	0.0	0.0	0.0	0.0	NODATA	NODATA	NODATA	NODATA	o49-68	NODATA
cchA	b2457	JW2441	89109262	NODATA	NODATA	NODATA	NODATA	NODATA	0.0	0.0	0.0	0.0	0.0	focus	0.0	1.0	0.0	NODATA	NODATA	NODATA	NODATA	NODATA	CY	CY	NODATA	NODATA	UNK	CY	CY	CY	CY	CY	CY	0.0	0.0	0.0	0.0	1.0	0.0	0.0	0.0	0.0	0.0	NODATA	NODATA	NODATA	NODATA	i32-50	NODATA
eutI	b2458	JW2442	89109263	NODATA	NODATA	NODATA	NODATA	NODATA	0.0	0.0	0.0	0.0	0.0	whole_cell	0.0	0.0	0.0	NODATA	NODATA	NODATA	NODATA	NODATA	CY	CY	NODATA	NODATA	CY	CY	CY	CY	IM	CY	CY	0.0	0.0	0.0	0.0	1.0	0.0	0.0	0.0	0.0	0.0	NODATA	NODATA	NODATA	NODATA	i61-81	NODATA
eutT	b2459	JW2443	89109264	NODATA	NODATA	NODATA	NODATA	NODATA	0.0	0.0	0.0	0.0	0.0	whole_cell	0.0	1.0	0.0	NODATA	NODATA	NODATA	NODATA	NODATA	CY	CY	NODATA	NODATA	CY	CY	CY	CY	CY	CY	CY	0.0	0.0	0.0	0.0	1.0	0.0	0.0	0.0	0.0	0.0	NODATA	NODATA	NODATA	NODATA	i61-80	NODATA
eutP	b2461	JW2445	89109266	NODATA	NODATA	NODATA	NODATA	NODATA	0.0	0.0	0.0	0.0	0.0	whole_cell	0.0	0.0	0.0	NODATA	NODATA	NODATA	NODATA	NODATA	CY	PE	NODATA	NODATA	UNK	CY	CY	CY	CY	CY	CY	0.0	0.0	0.0	0.0	1.0	0.0	0.0	0.0	0.0	0.0	NODATA	NODATA	NODATA	NODATA	o55-73	NODATA
maeB	b2463	JW2447	89109268	NODATA	NODATA	NODATA	NODATA	NODATA	1.0	0.0	0.0	0.0	0.0	whole_cell	0.0	1.0	0.0	NODATA	NODATA	NODATA	NODATA	NODATA	CY	NODATA	NODATA	NODATA	IM	CY	CY	CY	CY	CY	CY	1.0	2.0	0.0	3.0	2.0	0.0	2.0	0.0	3.0	2.0	o190-211i	i65-85,191-211	NODATA	i-66-87-165-181-190-211	o84-103161-179	NODATA
talA	b2464	JW2448	89109269	NODATA	NODATA	CY	NODATA	NODATA	0.0	0.0	1.0	0.0	0.0	whole_cell	0.0	0.0	0.0	NODATA	NODATA	CY	NODATA	NODATA	CY	CY	NODATA	NODATA	UNK	CY	CY	CY	CY	CY	CY	0.0	0.0	0.0	0.0	1.0	0.0	0.0	0.0	0.0	0.0	NODATA	NODATA	NODATA	NODATA	i234-257	NODATA
tktB	b2465	JW2449	89109270	NODATA	NODATA	NODATA	NODATA	NODATA	1.0	0.0	0.0	0.0	0.0	whole_cell	0.0	1.0	0.0	NODATA	NODATA	NODATA	NODATA	NODATA	CY	NODATA	NODATA	NODATA	CY	CY	CY	CY	EC	CY	CY	0.0	0.0	0.0	1.0	2.0	0.0	0.0	0.0	0.0	2.0	NODATA	NODATA	NODATA	o-413-437	i30-49110-129	NODATA
yffH	b2467	JW2451	89109272	NODATA	NODATA	NODATA	NODATA	NODATA	0.0	0.0	0.0	0.0	0.0	whole_cell	0.0	0.0	0.0	NODATA	NODATA	NODATA	NODATA	NODATA	CY	CY	NODATA	NODATA	CY	CY	CY	CY	EC	CY	CY	0.0	0.0	0.0	0.0	1.0	0.0	0.0	0.0	0.0	0.0	NODATA	NODATA	NODATA	NODATA	o121-140	NODATA
aegA	b2468	JW2452	89109273	NODATA	NODATA	NODATA	NODATA	NODATA	1.0	0.0	0.0	0.0	0.0	whole_cell	0.0	0.0	0.0	NODATA	NODATA	NODATA	NODATA	NODATA	CY	CY	NODATA	NODATA	CY	CY	CY	PE	CY	CY	CY	0.0	1.0	0.0	0.0	1.0	0.0	0.0	0.0	0.0	0.0	NODATA	o	NODATA	NODATA	o603-622	NODATA
yffB	b2471	JW2455	89109276	NODATA	NODATA	NODATA	NODATA	NODATA	0.0	0.0	0.0	0.0	0.0	whole_cell	0.0	0.0	0.0	NODATA	NODATA	NODATA	NODATA	NODATA	CY	CY	NODATA	NODATA	UNK	CY	CY	CY	CY	CY	CY	0.0	0.0	0.0	0.0	1.0	0.0	0.0	0.0	0.0	0.0	NODATA	NODATA	NODATA	NODATA	o61-80	NODATA
dapE	b2472	JW2456	89109277	NODATA	NODATA	NODATA	NODATA	NODATA	0.0	0.0	0.0	0.0	0.0	whole_cell	0.0	0.0	0.0	NODATA	NODATA	NODATA	NODATA	NODATA	CY	CY	NODATA	NODATA	CY	CY	CY	CY	CY	CY	CY	0.0	0.0	0.0	0.0	1.0	0.0	0.0	0.0	0.0	0.0	NODATA	NODATA	NODATA	NODATA	o293-316	NODATA
ypfH	b2473	JW5396	89109279	NODATA	NODATA	NODATA	NODATA	NODATA	1.0	0.0	0.0	0.0	0.0	whole_cell	0.0	0.0	0.0	NODATA	NODATA	NODATA	NODATA	NODATA	CY	CY	NODATA	NODATA	UNK	CY	CY	CY	CY	CY	CY	0.0	0.0	0.0	1.0	1.0	0.0	0.0	0.0	0.0	0.0	NODATA	NODATA	NODATA	o-99-118	o61-80	NODATA
ypfI	b2474	JW2459	89109280	NODATA	NODATA	NODATA	NODATA	NODATA	0.0	0.0	0.0	0.0	0.0	whole_cell	0.0	0.0	0.0	NODATA	NODATA	NODATA	NODATA	NODATA	CY	CY	NODATA	NODATA	IM	CY	CY	CY	CY	CY	CY	0.0	0.0	0.0	1.0	1.0	0.0	0.0	0.0	0.0	0.0	NODATA	NODATA	NODATA	i-86-108	i207-230	NODATA
purC	b2476	JW2461	89109282	NODATA	NODATA	CY	NODATA	CY	0.0	1.0	1.0	0.0	0.0	whole_cell	0.0	1.0	0.0	NODATA	NODATA	NODATA	CY	NODATA	CY	CY	CY	NODATA	UNK	CY	CY	CY	CY	CY	CY	0.0	0.0	0.0	0.0	1.0	0.0	0.0	0.0	0.0	0.0	NODATA	NODATA	NODATA	NODATA	i168-187	NODATA
dapA	b2478	JW2463	89109284	NODATA	NODATA	CY	NODATA	NODATA	1.0	1.0	1.0	0.0	0.0	whole_cell	0.0	1.0	0.0	NODATA	NODATA	CY	CY	NODATA	CY	CY	CY	NODATA	UNK	CY	CY	CY	NODATA	CY	CY	0.0	0.0	0.0	0.0	1.0	0.0	0.0	0.0	0.0	0.0	NODATA	NODATA	NODATA	NODATA	o188-211	NODATA
gcvR	b2479	JW2464	89109285	NODATA	NODATA	NODATA	NODATA	NODATA	0.0	0.0	0.0	0.0	0.0	NODATA	0.0	1.0	0.0	CY	NODATA	CY	CY	NODATA	CY	CY	CY	NODATA	CY	CY	CY	CY	NODATA	CY	CY	0.0	0.0	0.0	0.0	1.0	0.0	0.0	0.0	0.0	0.0	NODATA	NODATA	NODATA	NODATA	o61-80	NODATA
bcp	b2480	JW2465	89109286	NODATA	NODATA	CY	NODATA	NODATA	0.0	1.0	1.0	0.0	0.0	whole_cell	0.0	0.0	0.0	NODATA	NODATA	NODATA	CY	NODATA	CY	CY	CY	NODATA	CY	CY	CY	CY	CY	CY	CY	0.0	0.0	0.0	0.0	1.0	0.0	0.0	0.0	0.0	0.0	NODATA	NODATA	NODATA	NODATA	i106-125	NODATA
hyfJ	b2490	JW2475	89109296	NODATA	NODATA	NODATA	NODATA	NODATA	0.0	0.0	0.0	0.0	0.0	whole_cell	0.0	0.0	0.0	NODATA	NODATA	NODATA	NODATA	NODATA	CY	CY	NODATA	NODATA	UNK	CY	CY	CY	CY	CY	CY	0.0	0.0	0.0	0.0	1.0	0.0	0.0	0.0	0.0	0.0	NODATA	NODATA	NODATA	NODATA	o60-79	NODATA
hyfR	b2491	JW2476	89109297	NODATA	NODATA	NODATA	NODATA	NODATA	1.0	0.0	0.0	0.0	0.0	focus	0.0	0.0	0.0	NODATA	NODATA	NODATA	CY	NODATA	CY	CY	CY	NODATA	CY	CY	CY	CY	CY	CY	CY	0.0	0.0	0.0	0.0	1.0	0.0	0.0	0.0	0.0	0.0	NODATA	NODATA	NODATA	NODATA	o600-618	NODATA
yfgD	b2495	JW2480	89109301	NODATA	NODATA	NODATA	NODATA	NODATA	0.0	0.0	0.0	0.0	0.0	whole_cell	0.0	0.0	0.0	NODATA	NODATA	NODATA	NODATA	NODATA	CY	CY	NODATA	NODATA	CY	CY	CY	CY	CY	CY	CY	0.0	0.0	0.0	0.0	1.0	0.0	0.0	0.0	0.0	0.0	NODATA	NODATA	NODATA	NODATA	i53-72	NODATA
hda	b2496	JW5397	89109302	NODATA	NODATA	NODATA	NODATA	CY	0.0	0.0	0.0	0.0	0.0	focus	0.0	1.0	0.0	NODATA	NODATA	NODATA	IM	NODATA	CY	CY	NODATA	NODATA	CY	CY	CY	CY	CY	CY	CY	0.0	0.0	0.0	0.0	1.0	0.0	0.0	0.0	0.0	0.0	NODATA	NODATA	NODATA	NODATA	o61-80	NODATA
upp	b2498	JW2483	89109304	NODATA	NODATA	CY	NODATA	NODATA	1.0	1.0	1.0	0.0	0.0	focus	0.0	1.0	0.0	NODATA	NODATA	NODATA	NODATA	NODATA	CY	CY	NODATA	NODATA	CY	CY	CY	CY	CY	CY	CY	0.0	1.0	0.0	0.0	1.0	0.0	0.0	0.0	0.0	0.0	NODATA	o	NODATA	NODATA	i35-58	NODATA
purM	b2499	JW2484	89109305	NODATA	NODATA	CY	NODATA	NODATA	0.0	0.0	1.0	0.0	0.0	whole_cell	0.0	0.0	0.0	NODATA	NODATA	CY	CY	NODATA	CY	CY	CY	NODATA	UNK	CY	CY	CY	NODATA	CY	CY	0.0	0.0	0.0	1.0	1.0	0.0	0.0	0.0	0.0	0.0	NODATA	NODATA	NODATA	i-36-52	i61-79	NODATA
purN	b2500	JW2485	89109306	NODATA	NODATA	NODATA	NODATA	NODATA	0.0	0.0	0.0	0.0	0.0	whole_cell	0.0	0.0	0.0	NODATA	NODATA	NODATA	CY	NODATA	CY	CY	CY	NODATA	CY	CY	CY	CY	CY	CY	CY	0.0	1.0	0.0	0.0	1.0	0.0	0.0	0.0	0.0	0.0	NODATA	i80-100	NODATA	NODATA	i53-71	NODATA
ppx	b2502	JW2487	89109308	NODATA	NODATA	NODATA	NODATA	NODATA	1.0	0.0	0.0	0.0	0.0	focus	0.0	1.0	0.0	NODATA	NODATA	M	NODATA	NODATA	M	NODATA	NODATA	NODATA	CY	CY	CY	IM	NODATA	CY	CY	0.0	1.0	0.0	2.0	1.0	0.0	0.0	0.0	2.0	0.0	NODATA	o	NODATA	o-167-183-271-287	i442-461	NODATA
yfgI	b2506	JW2490	89109312	NODATA	NODATA	NODATA	NODATA	NODATA	0.0	0.0	0.0	0.0	0.0	whole_cell	0.0	0.0	0.0	NODATA	NODATA	NODATA	NODATA	NODATA	UNK	PE	IM	NODATA	UNK	PE	CY	CY	IM	CY	CY	0.0	0.0	0.0	1.0	1.0	0.0	0.0	0.0	0.0	0.0	NODATA	NODATA	NODATA	o-4-22	o112-130	n4-14c32
guaA	b2507	JW2491	89109313	NODATA	NODATA	NODATA	NODATA	NODATA	1.0	0.0	0.0	0.0	0.0	whole_cell	0.0	1.0	0.0	NODATA	NODATA	NODATA	CY	NODATA	CY	CY	CY	NODATA	CY	CY	CY	CY	CY	CY	CY	0.0	0.0	0.0	0.0	1.0	0.0	0.0	0.0	0.0	0.0	NODATA	NODATA	NODATA	NODATA	i50-68	NODATA
guaB	b2508	JW5401	89109314	NODATA	NODATA	CY	NODATA	NODATA	1.0	1.0	1.0	0.0	0.0	focus	0.0	0.0	0.0	NODATA	NODATA	NODATA	CY	NODATA	CY	CY	CY	NODATA	CY	CY	CY	CY	CY	CY	CY	0.0	1.0	0.0	0.0	1.0	0.0	0.0	0.0	0.0	0.0	NODATA	o	NODATA	NODATA	i350-370	NODATA
xseA	b2509	JW2493	89109315	NODATA	NODATA	NODATA	NODATA	NODATA	0.0	0.0	0.0	0.0	0.0	no_GFP_signal	0.0	0.0	1.0	NODATA	NODATA	CY	NODATA	NODATA	CY	CY	CY	NODATA	UNK	CY	IM	CY	NODATA	CY	CY	0.0	0.0	0.0	0.0	1.0	0.0	0.0	0.0	0.0	0.0	NODATA	NODATA	NODATA	NODATA	i61-80	NODATA
yfgJ	b2510	JW5402	89109316	NODATA	NODATA	NODATA	NODATA	NODATA	0.0	0.0	0.0	0.0	0.0	whole_cell	0.0	0.0	0.0	NODATA	NODATA	NODATA	NODATA	NODATA	CY	CY	NODATA	NODATA	CY	CY	CY	UNK	CY	CY	CY	0.0	0.0	0.0	0.0	1.0	0.0	0.0	0.0	0.0	0.0	NODATA	NODATA	NODATA	NODATA	i42-60	NODATA
der	b2511	JW5403	89109317	NODATA	NODATA	NODATA	NODATA	NODATA	1.0	0.0	0.0	0.0	0.0	whole_cell	0.0	0.0	0.0	NODATA	NODATA	NODATA	NODATA	NODATA	CY	CY	NODATA	NODATA	CY	CY	CY	CY	CY	CY	CY	0.0	0.0	0.0	0.0	1.0	0.0	0.0	0.0	0.0	0.0	NODATA	NODATA	NODATA	NODATA	i31-49	NODATA
hisS	b2514	JW2498	89109320	NODATA	NODATA	CY	NODATA	NODATA	1.0	1.0	1.0	0.0	0.0	whole_cell	0.0	0.0	0.0	NODATA	NODATA	CY	CY	NODATA	CY	CY	CY	NODATA	CY	CY	CY	CY	NODATA	CY	CY	0.0	0.0	0.0	0.0	1.0	0.0	0.0	0.0	0.0	0.0	NODATA	NODATA	NODATA	NODATA	i36-55	NODATA
ispG	b2515	JW2499	89109321	NODATA	NODATA	CY	NODATA	NODATA	1.0	0.0	1.0	0.0	0.0	whole_cell	0.0	0.0	0.0	NODATA	NODATA	NODATA	NODATA	NODATA	CY	CY	NODATA	NODATA	CY	CY	CY	PE	CY	CY	CY	0.0	0.0	0.0	0.0	1.0	0.0	0.0	0.0	0.0	0.0	NODATA	NODATA	NODATA	NODATA	o311-330	NODATA
yfgB	b2517	JW2501	89109323	NODATA	NODATA	NODATA	NODATA	NODATA	1.0	0.0	0.0	0.0	0.0	whole_cell	0.0	0.0	0.0	NODATA	NODATA	NODATA	NODATA	NODATA	CY	CY	NODATA	NODATA	CY	CY	CY	CY	CY	CY	CY	0.0	0.0	0.0	0.0	1.0	0.0	0.0	0.0	0.0	0.0	NODATA	NODATA	NODATA	NODATA	o314-335	NODATA
ndk	b2518	JW2502	89109324	NODATA	NODATA	CY	NODATA	NODATA	0.0	1.0	1.0	0.0	0.0	whole_cell	0.0	1.0	0.0	NODATA	NODATA	CY	NODATA	NODATA	CY	CY	PE	NODATA	CY	CY	CY	CY	NODATA	CY	CY	0.0	0.0	0.0	1.0	1.0	0.0	0.0	0.0	0.0	0.0	NODATA	NODATA	NODATA	i-19-36	i61-84	NODATA
sseA	b2521	JW2505	89109327	NODATA	NODATA	CY	NODATA	NODATA	0.0	0.0	1.0	0.0	0.0	no_GFP_signal	0.0	0.0	0.0	NODATA	NODATA	CY	NODATA	NODATA	CY	NODATA	NODATA	NODATA	CY	CY	CY	CY	CY	CY	CY	0.0	1.0	0.0	1.0	1.0	0.0	0.0	0.0	0.0	0.0	NODATA	o	NODATA	o-234-254	o61-80	NODATA
sseB	b2522	JW5404	89109328	NODATA	NODATA	NODATA	NODATA	NODATA	0.0	0.0	0.0	0.0	0.0	whole_cell	0.0	0.0	0.0	NODATA	NODATA	NODATA	NODATA	NODATA	CY	CY	NODATA	NODATA	CY	CY	CY	UNK	CY	CY	CY	0.0	0.0	0.0	0.0	1.0	0.0	0.0	0.0	0.0	0.0	NODATA	NODATA	NODATA	NODATA	i53-72	NODATA
pepB	b2523	JW2507	89109329	NODATA	NODATA	CY	NODATA	NODATA	1.0	0.0	1.0	0.0	0.0	whole_cell	0.0	0.0	0.0	NODATA	NODATA	CY	NODATA	NODATA	CY	CY	NODATA	NODATA	UNK	CY	CY	CY	CY	CY	CY	0.0	0.0	0.0	0.0	1.0	0.0	0.0	0.0	0.0	0.0	NODATA	NODATA	NODATA	NODATA	o353-372	NODATA
yfhJ	b2524	JW2508	89109330	NODATA	NODATA	NODATA	NODATA	NODATA	0.0	0.0	0.0	0.0	0.0	whole_cell	0.0	1.0	0.0	NODATA	NODATA	NODATA	NODATA	NODATA	CY	CY	NODATA	NODATA	CY	CY	CY	UNK	CY	CY	CY	0.0	0.0	0.0	0.0	1.0	0.0	0.0	0.0	0.0	0.0	NODATA	NODATA	NODATA	NODATA	o42-60	NODATA
fdx	b2525	JW2509	89109331	NODATA	NODATA	NODATA	NODATA	NODATA	0.0	0.0	0.0	0.0	0.0	whole_cell	0.0	1.0	0.0	NODATA	NODATA	NODATA	NODATA	NODATA	CY	CY	NODATA	NODATA	CY	CY	CY	PE	CY	CY	CY	0.0	0.0	0.0	0.0	1.0	0.0	0.0	0.0	0.0	0.0	NODATA	NODATA	NODATA	NODATA	o32-52	NODATA
hscA	b2526	JW2510	89109332	NODATA	NODATA	NODATA	NODATA	NODATA	0.0	0.0	0.0	0.0	0.0	whole_cell	0.0	1.0	0.0	NODATA	NODATA	NODATA	CY	NODATA	CY	CY	CY	NODATA	CY	CY	CY	CY	CY	CY	CY	0.0	0.0	0.0	0.0	1.0	0.0	0.0	0.0	0.0	0.0	NODATA	NODATA	NODATA	NODATA	o61-80	NODATA
hscB	b2527	JW2511	89109333	NODATA	NODATA	CY	NODATA	NODATA	0.0	0.0	1.0	0.0	0.0	whole_cell	0.0	1.0	0.0	NODATA	NODATA	NODATA	NODATA	NODATA	CY	CY	NODATA	NODATA	UNK	CY	CY	CY	IM	CY	CY	0.0	0.0	0.0	0.0	1.0	0.0	0.0	0.0	0.0	0.0	NODATA	NODATA	NODATA	NODATA	o92-112	NODATA
iscA	b2528	JW2512	89109334	NODATA	NODATA	CY	NODATA	NODATA	0.0	0.0	0.0	0.0	0.0	whole_cell	0.0	1.0	0.0	NODATA	NODATA	NODATA	NODATA	NODATA	CY	CY	NODATA	NODATA	CY	CY	PE	CY	CY	CY	CY	0.0	0.0	0.0	0.0	1.0	0.0	0.0	0.0	0.0	0.0	NODATA	NODATA	NODATA	NODATA	i29-48	NODATA
iscU	b2529	JW2513	89109335	NODATA	NODATA	CY	NODATA	NODATA	0.0	0.0	1.0	0.0	0.0	whole_cell	0.0	1.0	0.0	NODATA	NODATA	NODATA	NODATA	NODATA	CY	CY	NODATA	NODATA	CY	CY	CY	CY	CY	CY	CY	0.0	0.0	0.0	0.0	1.0	0.0	0.0	0.0	0.0	0.0	NODATA	NODATA	NODATA	NODATA	i60-78	NODATA
iscS	b2530	JW2514	89109336	NODATA	NODATA	NODATA	NODATA	NODATA	1.0	0.0	0.0	0.0	0.0	whole_cell	0.0	1.0	0.0	NODATA	NODATA	CY	NODATA	NODATA	CY	CY	NODATA	NODATA	CY	CY	CY	CY	CY	CY	CY	0.0	0.0	0.0	0.0	1.0	0.0	0.0	0.0	0.0	0.0	NODATA	NODATA	NODATA	NODATA	i61-79	NODATA
iscR	b2531	JW2515	89109337	NODATA	NODATA	NODATA	NODATA	NODATA	0.0	0.0	0.0	0.0	0.0	whole_cell	0.0	0.0	0.0	NODATA	NODATA	NODATA	NODATA	NODATA	CY	CY	NODATA	NODATA	UNK	OM	CY	CY	CY	CY	CY	0.0	0.0	0.0	0.0	1.0	0.0	0.0	0.0	0.0	0.0	NODATA	NODATA	NODATA	NODATA	o82-104	NODATA
yfhQ	b2532	JW2516	89109338	NODATA	NODATA	CY	NODATA	NODATA	0.0	0.0	1.0	0.0	0.0	whole_cell	0.0	0.0	0.0	NODATA	NODATA	CY	NODATA	NODATA	UNK	CY	NODATA	NODATA	UNK	CY	CY	CY	CY	CY	CY	0.0	0.0	0.0	0.0	1.0	0.0	0.0	0.0	0.0	0.0	NODATA	NODATA	NODATA	NODATA	i51-70	NODATA
suhB	b2533	JW2517	89109339	NODATA	NODATA	CY	NODATA	NODATA	1.0	1.0	1.0	0.0	0.0	nucleoid	0.0	0.0	0.0	NODATA	NODATA	NODATA	CY	NODATA	CY	CY	CY	NODATA	CY	CY	CY	CY	CY	CY	CY	0.0	0.0	0.0	0.0	1.0	0.0	0.0	0.0	0.0	0.0	NODATA	NODATA	NODATA	NODATA	i61-84	NODATA
csiE	b2535	JW5878	89109341	NODATA	NODATA	NODATA	NODATA	NODATA	0.0	0.0	0.0	0.0	0.0	whole_cell	0.0	0.0	0.0	NODATA	NODATA	NODATA	NODATA	NODATA	CY	CY	NODATA	NODATA	CY	CY	CY	UNK	CY	CY	CY	0.0	0.0	0.0	0.0	1.0	0.0	0.0	0.0	0.0	0.0	NODATA	NODATA	NODATA	NODATA	i381-400	NODATA
hcaR	b2537	JW2521	89109343	NODATA	NODATA	NODATA	NODATA	NODATA	0.0	0.0	0.0	0.0	0.0	NODATA	0.0	0.0	0.0	NODATA	NODATA	NODATA	CY	NODATA	CY	NODATA	CY	NODATA	CY	IM	CY	CY	CY	CY	CY	0.0	1.0	0.0	2.0	1.0	0.0	0.0	0.0	2.0	0.0	NODATA	i224-244	NODATA	i-221-240-253-271	o222-241	n9-16c21
hcaF	b2539	JW2523	89109345	NODATA	NODATA	NODATA	NODATA	NODATA	0.0	0.0	0.0	0.0	0.0	no_GFP_signal	0.0	0.0	1.0	NODATA	NODATA	NODATA	NODATA	NODATA	CY	CY	NODATA	NODATA	CY	CY	CY	CY	CY	CY	CY	0.0	0.0	0.0	0.0	1.0	0.0	0.0	0.0	0.0	0.0	NODATA	NODATA	NODATA	NODATA	i98-116	NODATA
hcaB	b2541	JW2525	89109347	NODATA	NODATA	NODATA	NODATA	NODATA	0.0	0.0	0.0	0.0	0.0	whole_cell	0.0	0.0	0.0	NODATA	NODATA	NODATA	NODATA	NODATA	CY	CY	NODATA	NODATA	CY	CY	CY	CY	CY	CY	CY	0.0	0.0	0.0	0.0	1.0	0.0	0.0	0.0	0.0	0.0	NODATA	NODATA	NODATA	NODATA	i53-71	NODATA
hcaD	b2542	JW2526	89109348	NODATA	NODATA	NODATA	NODATA	NODATA	0.0	0.0	0.0	0.0	0.0	whole_cell	0.0	0.0	1.0	NODATA	NODATA	NODATA	NODATA	NODATA	CY	PE	NODATA	NODATA	CY	CY	CY	CY	CY	CY	CY	0.0	0.0	0.0	0.0	1.0	0.0	0.0	0.0	0.0	0.0	NODATA	NODATA	NODATA	NODATA	i60-79	NODATA
yphC	b2545	JW5842	89109351	NODATA	NODATA	NODATA	NODATA	NODATA	0.0	0.0	0.0	0.0	0.0	focus	0.0	0.0	0.0	NODATA	NODATA	NODATA	NODATA	NODATA	CY	CY	NODATA	NODATA	CY	CY	CY	CY	CY	CY	CY	0.0	1.0	0.0	0.0	1.0	0.0	0.0	0.0	0.0	0.0	NODATA	o	NODATA	NODATA	o181-205	NODATA
yphG	b2549	JW5405	89109355	NODATA	NODATA	NODATA	NODATA	NODATA	0.0	0.0	0.0	0.0	0.0	whole_cell	0.0	1.0	0.0	NODATA	NODATA	NODATA	NODATA	NODATA	CY	CY	NODATA	NODATA	UNK	CY	CY	CY	EC	CY	CY	0.0	0.0	0.0	0.0	1.0	0.0	0.0	0.0	0.0	0.0	NODATA	NODATA	NODATA	NODATA	i1045-1064	NODATA
yphH	b2550	JW5406	89109356	NODATA	NODATA	NODATA	NODATA	NODATA	0.0	0.0	0.0	0.0	0.0	focus	0.0	0.0	0.0	NODATA	NODATA	NODATA	NODATA	NODATA	CY	CY	NODATA	NODATA	CY	OM	CY	CY	CY	CY	CY	0.0	0.0	0.0	0.0	1.0	0.0	0.0	0.0	0.0	0.0	NODATA	NODATA	NODATA	NODATA	i314-338	NODATA
glyA	b2551	JW2535	89109357	NODATA	NODATA	CY	NODATA	NODATA	1.0	1.0	1.0	0.0	0.0	whole_cell	0.0	0.0	0.0	NODATA	NODATA	CY	CY	NODATA	CY	CY	CY	NODATA	CY	CY	CY	CY	NODATA	CY	CY	0.0	1.0	0.0	0.0	1.0	0.0	0.0	0.0	0.0	0.0	NODATA	o	NODATA	NODATA	o348-367	NODATA
glnB	b2553	JW2537	89109359	NODATA	NODATA	CY	NODATA	NODATA	1.0	0.0	1.0	0.0	0.0	whole_cell	0.0	1.0	0.0	NODATA	NODATA	NODATA	CY	NODATA	CY	CY	CY	NODATA	CY	CY	CY	CY	CY	CY	CY	0.0	0.0	0.0	0.0	1.0	0.0	0.0	0.0	0.0	0.0	NODATA	NODATA	NODATA	NODATA	i43-62	NODATA
yfhA	b2554	JW2538	89109360	NODATA	NODATA	NODATA	NODATA	NODATA	0.0	0.0	0.0	0.0	0.0	whole_cell	0.0	1.0	0.0	NODATA	NODATA	NODATA	NODATA	NODATA	CY	CY	NODATA	NODATA	CY	CY	CY	CY	CY	CY	CY	0.0	0.0	0.0	0.0	1.0	0.0	0.0	0.0	0.0	0.0	NODATA	NODATA	NODATA	NODATA	i60-78	NODATA
purL	b2557	JW2541	89109363	NODATA	NODATA	NODATA	NODATA	NODATA	1.0	0.0	0.0	0.0	0.0	whole_cell	0.0	0.0	0.0	NODATA	NODATA	CY	CY	NODATA	CY	CY	CY	NODATA	UNK	CY	CY	CY	NODATA	CY	CY	0.0	0.0	0.0	0.0	1.0	0.0	0.0	0.0	0.0	0.0	NODATA	NODATA	NODATA	NODATA	o1235-1254	NODATA
tadA	b2559	JW2543	89109365	NODATA	NODATA	NODATA	NODATA	NODATA	0.0	0.0	0.0	0.0	0.0	whole_cell	0.0	0.0	0.0	NODATA	NODATA	NODATA	NODATA	NODATA	CY	NODATA	NODATA	NODATA	CY	CY	CY	CY	CY	CY	CY	0.0	0.0	0.0	1.0	1.0	0.0	0.0	0.0	0.0	0.0	NODATA	NODATA	NODATA	o-89-106	o95-119	NODATA
yfhH	b2561	JW2545	89109367	NODATA	NODATA	NODATA	NODATA	NODATA	1.0	0.0	0.0	0.0	0.0	whole_cell	0.0	1.0	0.0	NODATA	NODATA	NODATA	NODATA	NODATA	CY	NODATA	IM	NODATA	UNK	CY	CY	CY	CY	CY	CY	0.0	0.0	0.0	1.0	1.0	0.0	0.0	0.0	0.0	0.0	NODATA	NODATA	NODATA	i-135-152	i242-260	NODATA
yfhL	b2562	JW2546	89109368	NODATA	NODATA	NODATA	NODATA	NODATA	0.0	0.0	0.0	0.0	0.0	whole_cell	0.0	0.0	0.0	NODATA	NODATA	NODATA	NODATA	NODATA	CY	CY	NODATA	NODATA	CY	CY	CY	PE	PE	CY	CY	0.0	0.0	0.0	0.0	1.0	0.0	0.0	0.0	0.0	0.0	NODATA	NODATA	NODATA	NODATA	o36-55	NODATA
acpS	b2563	JW2547	89109369	NODATA	NODATA	NODATA	NODATA	NODATA	0.0	0.0	0.0	0.0	0.0	whole_cell	0.0	0.0	0.0	NODATA	NODATA	CY	CY	NODATA	CY	CY	CY	NODATA	CY	CY	CY	CY	CY	CY	CY	0.0	0.0	0.0	0.0	1.0	0.0	0.0	0.0	0.0	0.0	NODATA	NODATA	NODATA	NODATA	i61-84	NODATA
pdxJ	b2564	JW2548	89109370	NODATA	NODATA	NODATA	NODATA	NODATA	0.0	0.0	0.0	0.0	0.0	whole_cell	0.0	1.0	0.0	NODATA	NODATA	CY	CY	NODATA	CY	CY	CY	NODATA	CY	CY	CY	CY	NODATA	CY	CY	0.0	0.0	0.0	0.0	1.0	0.0	0.0	0.0	0.0	0.0	NODATA	NODATA	NODATA	NODATA	i58-76	NODATA
recO	b2565	JW2549	89109371	NODATA	NODATA	NODATA	NODATA	NODATA	0.0	0.0	0.0	0.0	0.0	focus	0.0	1.0	1.0	NODATA	NODATA	NODATA	CY	NODATA	CY	CY	CY	NODATA	UNK	CY	CY	CY	CY	CY	CY	0.0	0.0	0.0	1.0	1.0	0.0	0.0	0.0	0.0	0.0	NODATA	NODATA	NODATA	i-74-92	i43-62	NODATA
era	b2566	JW2550	89109372	NODATA	NODATA	NODATA	NODATA	NODATA	0.0	0.0	0.0	0.0	0.0	whole_cell	0.0	1.0	0.0	NODATA	NODATA	M	NODATA	NODATA	LIPO	CY	NODATA	NODATA	CY	CY	CY	CY	NODATA	CY	CY	0.0	0.0	0.0	0.0	1.0	0.0	0.0	0.0	0.0	0.0	NODATA	NODATA	NODATA	NODATA	i36-55	NODATA
rnc	b2567	JW2551	89109373	NODATA	NODATA	CY	NODATA	NODATA	0.0	0.0	1.0	0.0	0.0	focus	0.0	0.0	0.0	NODATA	NODATA	CY	NODATA	NODATA	CY	CY	NODATA	NODATA	CY	CY	CY	CY	NODATA	CY	CY	0.0	0.0	0.0	0.0	1.0	0.0	0.0	0.0	0.0	0.0	NODATA	NODATA	NODATA	NODATA	i61-79	NODATA
lepA	b2569	JW2553	89109375	NODATA	NODATA	NODATA	NODATA	NODATA	1.0	0.0	0.0	0.0	0.0	NODATA	0.0	0.0	0.0	NODATA	NODATA	M-PE	NODATA	NODATA	CY-PE	CY	NODATA	NODATA	CY	CY	CY	CY	NODATA	CY	CY	0.0	0.0	0.0	0.0	1.0	0.0	0.0	0.0	0.0	0.0	NODATA	NODATA	NODATA	NODATA	i61-79	NODATA
rpoE	b2573	JW2557	89109379	NODATA	NODATA	IM	NODATA	CY	1.0	0.0	1.0	0.0	0.0	undefined	0.0	1.0	1.0	NODATA	NODATA	NODATA	CY	NODATA	CY	CY	CY	NODATA	CY	CY	CY	CY	CY	CY	CY	0.0	0.0	0.0	0.0	1.0	0.0	0.0	0.0	0.0	0.0	NODATA	NODATA	NODATA	NODATA	i126-145	NODATA
nadB	b2574	JW2558	89109380	NODATA	NODATA	NODATA	NODATA	NODATA	0.0	0.0	0.0	0.0	0.0	whole_cell	0.0	1.0	1.0	NODATA	NODATA	CY	NODATA	NODATA	CY	CY	NODATA	NODATA	VAR	CY	CY	CY	NODATA	CY	CY	0.0	1.0	0.0	0.0	1.0	0.0	0.0	0.0	0.0	0.0	NODATA	o	NODATA	NODATA	i45-64	NODATA
yfiC	b2575	JW2559	89109381	NODATA	NODATA	NODATA	NODATA	NODATA	0.0	0.0	0.0	0.0	0.0	whole_cell	0.0	0.0	0.0	NODATA	NODATA	NODATA	NODATA	NODATA	CY	CY	NODATA	NODATA	UNK	CY	CY	CY	CY	CY	CY	0.0	0.0	0.0	1.0	1.0	0.0	0.0	0.0	0.0	0.0	NODATA	NODATA	NODATA	i-25-45	i50-68	NODATA
srmB	b2576	JW2560	89109382	NODATA	NODATA	NODATA	NODATA	NODATA	1.0	0.0	0.0	0.0	0.0	whole_cell	0.0	1.0	0.0	NODATA	NODATA	NODATA	CY	NODATA	CY	CY	CY	NODATA	CY	CY	CY	CY	CY	CY	CY	0.0	0.0	0.0	0.0	1.0	0.0	0.0	0.0	0.0	0.0	NODATA	NODATA	NODATA	NODATA	o370-389	NODATA
yfiE	b2577	JW2561	89109383	NODATA	NODATA	NODATA	NODATA	NODATA	0.0	0.0	0.0	0.0	0.0	focus	0.0	0.0	0.0	NODATA	NODATA	NODATA	NODATA	NODATA	CY	CY	NODATA	NODATA	CY	CY	CY	CY	CY	CY	CY	0.0	0.0	0.0	0.0	1.0	0.0	0.0	0.0	0.0	0.0	NODATA	NODATA	NODATA	NODATA	o222-240	NODATA
yfiD	b2579	JW2563	89109385	NODATA	NODATA	CY	NODATA	NODATA	1.0	1.0	1.0	0.0	0.0	whole_cell	0.0	0.0	0.0	NODATA	NODATA	NODATA	NODATA	NODATA	CY	CY	NODATA	NODATA	CY	CY	CY	CY	CY	CY	CY	0.0	0.0	0.0	0.0	1.0	0.0	0.0	0.0	0.0	0.0	NODATA	NODATA	NODATA	NODATA	i49-68	NODATA
ung	b2580	JW2564	89109386	NODATA	NODATA	NODATA	NODATA	NODATA	1.0	0.0	0.0	0.0	0.0	focus	0.0	0.0	0.0	NODATA	NODATA	CY	CY	NODATA	CY	CY	CY	NODATA	UNK	CY	CY	CY	NODATA	CY	CY	0.0	0.0	0.0	0.0	1.0	0.0	0.0	0.0	0.0	0.0	NODATA	NODATA	NODATA	NODATA	i35-54	NODATA
yfiF	b2581	JW2565	89109387	NODATA	NODATA	NODATA	NODATA	NODATA	1.0	0.0	0.0	0.0	0.0	focus	0.0	0.0	0.0	NODATA	NODATA	NODATA	NODATA	NODATA	CY	CY	CY	NODATA	UNK	CY	CY	CY	CY	CY	CY	0.0	0.0	0.0	0.0	1.0	0.0	0.0	0.0	0.0	0.0	NODATA	NODATA	NODATA	NODATA	o320-339	NODATA
trxC	b2582	JW2566	89109388	NODATA	NODATA	CY	NODATA	NODATA	0.0	0.0	1.0	0.0	0.0	whole_cell	0.0	0.0	0.0	CY	NODATA	CY	NODATA	NODATA	CY	CY	NODATA	NODATA	CY	CY	CY	PE	NODATA	CY	CY	0.0	0.0	0.0	0.0	1.0	0.0	0.0	0.0	0.0	0.0	NODATA	NODATA	NODATA	NODATA	o61-80	NODATA
pssA	b2585	JW2569	89109391	NODATA	NODATA	NODATA	NODATA	NODATA	0.0	0.0	0.0	0.0	0.0	whole_cell	0.0	0.0	0.0	NODATA	NODATA	CY-IM	CY-IM	NODATA	CY	CY	IM	NODATA	CY	CY	CY	IM	NODATA	CY	CY	0.0	0.0	0.0	0.0	1.0	0.0	0.0	0.0	0.0	0.0	NODATA	NODATA	NODATA	NODATA	i49-68	NODATA
clpB	b2592	JW2573	89109394	NODATA	NODATA	CY	NODATA	NODATA	1.0	1.0	1.0	0.0	0.0	whole_cell	0.0	1.0	0.0	NODATA	NODATA	CY	CY	NODATA	CY	CY	CY	NODATA	CY	CY	CY	CY	NODATA	CY	CY	0.0	0.0	0.0	0.0	1.0	0.0	0.0	0.0	0.0	0.0	NODATA	NODATA	NODATA	NODATA	i779-798	NODATA
yfiH	b2593	JW2575	89109395	NODATA	NODATA	NODATA	NODATA	NODATA	0.0	0.0	0.0	0.0	0.0	whole_cell	0.0	0.0	0.0	NODATA	NODATA	NODATA	NODATA	NODATA	CY	CY	NODATA	NODATA	UNK	PE	CY	CY	CY	CY	CY	0.0	0.0	0.0	0.0	1.0	0.0	0.0	0.0	0.0	0.0	NODATA	NODATA	NODATA	NODATA	i61-85	NODATA
rluD	b2594	JW2576	89109396	NODATA	NODATA	NODATA	NODATA	NODATA	1.0	0.0	0.0	0.0	0.0	whole_cell	0.0	0.0	0.0	NODATA	NODATA	NODATA	CY	NODATA	CY	CY	CY	NODATA	CY	CY	CY	CY	CY	CY	CY	0.0	0.0	0.0	0.0	1.0	0.0	0.0	0.0	0.0	0.0	NODATA	NODATA	NODATA	NODATA	i61-85	NODATA
yfiA	b2597	JW2578	89109398	NODATA	NODATA	NODATA	NODATA	CY	1.0	1.0	1.0	0.0	0.0	whole_cell	0.0	0.0	0.0	NODATA	NODATA	NODATA	NODATA	NODATA	CY	CY	NODATA	NODATA	CY	CY	CY	CY	CY	CY	CY	0.0	0.0	0.0	0.0	1.0	0.0	0.0	0.0	0.0	0.0	NODATA	NODATA	NODATA	NODATA	o61-79	NODATA
pheA	b2599	JW2580	89109400	NODATA	NODATA	NODATA	NODATA	NODATA	1.0	0.0	0.0	0.0	0.0	whole_cell	0.0	0.0	0.0	NODATA	NODATA	CY	CY	NODATA	CY	CY	CY	NODATA	CY	CY	CY	CY	NODATA	CY	CY	0.0	0.0	0.0	0.0	1.0	0.0	0.0	0.0	0.0	0.0	NODATA	NODATA	NODATA	NODATA	i61-85	NODATA
tyrA	b2600	JW2581	89109401	NODATA	NODATA	NODATA	NODATA	NODATA	0.0	0.0	0.0	0.0	0.0	whole_cell	0.0	0.0	0.0	NODATA	NODATA	CY	CY	NODATA	CY	CY	CY	NODATA	CY	CY	CY	CY	NODATA	CY	CY	0.0	1.0	0.0	1.0	1.0	0.0	0.0	0.0	0.0	0.0	NODATA	u	NODATA	i-139-155	i53-72	NODATA
aroF	b2601	JW2582	89109402	NODATA	NODATA	NODATA	NODATA	NODATA	0.0	1.0	1.0	0.0	0.0	whole_cell	0.0	1.0	0.0	NODATA	NODATA	NODATA	NODATA	NODATA	CY	CY	NODATA	NODATA	CY	CY	CY	CY	CY	CY	CY	0.0	0.0	0.0	0.0	1.0	0.0	0.0	0.0	0.0	0.0	NODATA	NODATA	NODATA	NODATA	i54-73	NODATA
yfiR	b2603	JW2584	89109404	NODATA	NODATA	NODATA	NODATA	NODATA	0.0	0.0	0.0	0.0	0.0	whole_cell	0.0	0.0	0.0	NODATA	NODATA	NODATA	NODATA	NODATA	CY	PE	NODATA	NODATA	UNK	IM	CY	CY	IM	CY	CY	0.0	1.0	0.0	1.0	1.0	0.0	0.0	0.0	0.0	0.0	NODATA	i4-24	NODATA	i-7-23	i8-27	n7-17c22
rplS	b2606	JW2587	89109407	NODATA	NODATA	NODATA	NODATA	NODATA	0.0	0.0	0.0	0.0	0.0	whole_cell	0.0	1.0	0.0	NODATA	NODATA	NODATA	CY	NODATA	CY	CY	CY	NODATA	CY	CY	CY	CY	CY	CY	CY	0.0	0.0	0.0	0.0	1.0	0.0	0.0	0.0	0.0	0.0	NODATA	NODATA	NODATA	NODATA	o33-56	NODATA
trmD	b2607	JW2588	89109408	NODATA	NODATA	NODATA	NODATA	NODATA	0.0	0.0	0.0	0.0	0.0	whole_cell	0.0	0.0	0.0	NODATA	NODATA	CY	NODATA	NODATA	CY	CY	CY	NODATA	CY	CY	CY	CY	CY	CY	CY	0.0	0.0	0.0	0.0	1.0	0.0	0.0	0.0	0.0	0.0	NODATA	NODATA	NODATA	NODATA	o179-198	NODATA
rimM	b2608	JW5413	89109409	NODATA	NODATA	CY	NODATA	NODATA	1.0	1.0	1.0	0.0	0.0	whole_cell	0.0	0.0	0.0	NODATA	NODATA	CY	NODATA	NODATA	CY	CY	NODATA	NODATA	CY	CY	CY	CY	CY	CY	CY	0.0	0.0	0.0	0.0	1.0	0.0	0.0	0.0	0.0	0.0	NODATA	NODATA	NODATA	NODATA	i105-123	NODATA
rpsP	b2609	JW2590	89109410	NODATA	NODATA	NODATA	NODATA	NODATA	0.0	0.0	0.0	0.0	0.0	whole_cell	0.0	0.0	0.0	NODATA	NODATA	NODATA	CY	NODATA	CY	CY	CY	NODATA	UNK	CY	CY	CY	EC	CY	CY	0.0	0.0	0.0	0.0	1.0	0.0	0.0	0.0	0.0	0.0	NODATA	NODATA	NODATA	NODATA	i14-33	NODATA
ffh	b2610	JW5414	89109411	NODATA	NODATA	NODATA	NODATA	NODATA	1.0	0.0	0.0	0.0	0.0	whole_cell	0.0	1.0	1.0	NODATA	NODATA	NODATA	NODATA	NODATA	CY	CY	NODATA	NODATA	VAR	CY	CY	CY	CY	CY	CY	0.0	0.0	0.0	0.0	1.0	0.0	0.0	0.0	0.0	0.0	NODATA	NODATA	NODATA	NODATA	o376-394	NODATA
grpE	b2614	JW2594	89109414	NODATA	NODATA	CY	NODATA	NODATA	1.0	1.0	1.0	0.0	0.0	whole_cell	0.0	1.0	1.0	NODATA	NODATA	CY	CY	NODATA	CY	CY	CY	NODATA	CY	CY	CY	CY	CY	CY	CY	0.0	0.0	0.0	0.0	1.0	0.0	0.0	0.0	0.0	0.0	NODATA	NODATA	NODATA	NODATA	o59-78	NODATA
yfjB	b2615	JW2596	89109415	NODATA	NODATA	NODATA	NODATA	NODATA	0.0	0.0	0.0	0.0	0.0	focus	0.0	1.0	0.0	NODATA	NODATA	CY	NODATA	NODATA	CY	CY	NODATA	NODATA	CY	CY	CY	CY	CY	CY	CY	0.0	0.0	0.0	0.0	1.0	0.0	0.0	0.0	0.0	0.0	NODATA	NODATA	NODATA	NODATA	i61-79	NODATA
recN	b2616	JW5416	89109416	NODATA	NODATA	NODATA	NODATA	NODATA	0.0	0.0	0.0	0.0	0.0	focus	0.0	0.0	0.0	NODATA	NODATA	NODATA	CY	NODATA	CY	CY	CY	NODATA	CY	CY	CY	CY	CY	CY	CY	0.0	0.0	0.0	0.0	1.0	0.0	0.0	0.0	0.0	0.0	NODATA	NODATA	NODATA	NODATA	i479-498	NODATA
smpB	b2620	JW2601	89109420	NODATA	NODATA	NODATA	NODATA	NODATA	0.0	0.0	0.0	0.0	0.0	whole_cell	0.0	0.0	0.0	NODATA	NODATA	CY	NODATA	NODATA	CY	CY	NODATA	NODATA	CY	CY	CY	CY	CY	CY	CY	0.0	0.0	0.0	0.0	1.0	0.0	0.0	0.0	0.0	0.0	NODATA	NODATA	NODATA	NODATA	o82-101	NODATA
intA	b2622	JW2602	89109421	NODATA	NODATA	NODATA	NODATA	NODATA	0.0	0.0	0.0	0.0	0.0	whole_cell	0.0	0.0	0.0	NODATA	NODATA	NODATA	NODATA	NODATA	CY	CY	NODATA	NODATA	UNK	CY	CY	CY	CY	CY	CY	0.0	0.0	0.0	0.0	1.0	0.0	0.0	0.0	0.0	0.0	NODATA	NODATA	NODATA	NODATA	i56-75	NODATA
yfjH	b2623	JW2603	89109422	NODATA	NODATA	NODATA	NODATA	NODATA	0.0	0.0	0.0	0.0	0.0	whole_cell	0.0	0.0	0.0	NODATA	NODATA	NODATA	NODATA	NODATA	CY	CY	NODATA	NODATA	CY	CY	CY	UNK	CY	CY	CY	0.0	0.0	0.0	1.0	1.0	0.0	0.0	0.0	0.0	0.0	NODATA	NODATA	NODATA	i-14-31	o253-271	NODATA
alpA	b2624	JW2604	89109423	NODATA	NODATA	NODATA	NODATA	NODATA	0.0	0.0	0.0	0.0	0.0	whole_cell	0.0	0.0	0.0	NODATA	NODATA	NODATA	NODATA	NODATA	CY	CY	NODATA	NODATA	UNK	CY	CY	CY	CY	CY	CY	0.0	0.0	0.0	0.0	1.0	0.0	0.0	0.0	0.0	0.0	NODATA	NODATA	NODATA	NODATA	i38-56	NODATA
yfjI	b2625	JW2605	89109424	NODATA	NODATA	NODATA	NODATA	NODATA	0.0	0.0	0.0	0.0	0.0	no_GFP_signal	0.0	0.0	0.0	NODATA	NODATA	NODATA	NODATA	NODATA	CY	CY	NODATA	NODATA	UNK	CY	CY	CY	CY	CY	CY	0.0	0.0	0.0	0.0	1.0	0.0	0.0	0.0	0.0	0.0	NODATA	NODATA	NODATA	NODATA	i57-76	NODATA
yfjK	b2627	JW2608	89109426	NODATA	NODATA	NODATA	NODATA	NODATA	0.0	0.0	0.0	0.0	0.0	whole_cell	0.0	0.0	0.0	NODATA	NODATA	NODATA	NODATA	NODATA	CY	CY	NODATA	NODATA	CY	CY	CY	CY	CY	CY	CY	0.0	0.0	0.0	0.0	1.0	0.0	0.0	0.0	0.0	0.0	NODATA	NODATA	NODATA	NODATA	o665-683	NODATA
yfjL	b2628	JW2609	89109427	NODATA	NODATA	NODATA	NODATA	NODATA	0.0	0.0	0.0	0.0	0.0	whole_cell	0.0	0.0	0.0	NODATA	NODATA	NODATA	NODATA	NODATA	CY	CY	NODATA	NODATA	CY	CY	CY	UNK	CY	CY	CY	0.0	0.0	0.0	0.0	1.0	0.0	0.0	0.0	0.0	0.0	NODATA	NODATA	NODATA	NODATA	i460-479	NODATA
yfjO	b2631	JW5418	89109430	NODATA	NODATA	NODATA	NODATA	NODATA	0.0	0.0	0.0	0.0	0.0	no_GFP_signal	0.0	0.0	0.0	NODATA	NODATA	NODATA	NODATA	NODATA	CY	CY	NODATA	NODATA	CY	CY	CY	UNK	CY	CY	CY	0.0	0.0	0.0	0.0	1.0	0.0	0.0	0.0	0.0	0.0	NODATA	NODATA	NODATA	NODATA	o54-72	NODATA
yfjP	b2632	JW5419	89109431	NODATA	NODATA	NODATA	NODATA	NODATA	0.0	0.0	0.0	0.0	0.0	membrane_&_focus	0.0	0.0	0.0	NODATA	NODATA	NODATA	NODATA	NODATA	CY	CY	NODATA	NODATA	UNK	CY	CY	CY	CY	CY	CY	0.0	0.0	0.0	0.0	1.0	0.0	0.0	0.0	0.0	0.0	NODATA	NODATA	NODATA	NODATA	i61-81	NODATA
yfjQ	b2633	JW2614	89109432	NODATA	NODATA	NODATA	NODATA	NODATA	0.0	0.0	0.0	0.0	0.0	whole_cell	0.0	0.0	0.0	NODATA	NODATA	NODATA	NODATA	NODATA	CY	CY	NODATA	NODATA	CY	CY	CY	CY	CY	CY	CY	0.0	0.0	0.0	0.0	1.0	0.0	0.0	0.0	0.0	0.0	NODATA	NODATA	NODATA	NODATA	i55-73	NODATA
yfjR	b2634	JW2615	89109433	NODATA	NODATA	NODATA	NODATA	NODATA	0.0	0.0	0.0	0.0	0.0	nucleoid_&_focus	0.0	0.0	0.0	NODATA	NODATA	NODATA	NODATA	NODATA	CY	CY	NODATA	NODATA	CY	CY	CY	CY	CY	CY	CY	0.0	0.0	0.0	0.0	1.0	0.0	0.0	0.0	0.0	0.0	NODATA	NODATA	NODATA	NODATA	i57-76	NODATA
ypjK	b2635	JW5888	89109434	NODATA	NODATA	NODATA	NODATA	NODATA	0.0	0.0	0.0	0.0	0.0	NODATA	0.0	0.0	0.0	NODATA	NODATA	NODATA	NODATA	NODATA	CY	IM	NODATA	NODATA	UNK	IM	CY	CY	IM	CY	CY	1.0	3.0	3.0	2.0	3.0	0.0	3.0	3.0	2.0	3.0	n3-14c22/23o46-68i	o	o4-21i28-50o54-76i	i-6-30-43-67	o3-2127-45,48-71	n3-14c22
yfjU	b2638	JW2619	89109437	NODATA	NODATA	NODATA	NODATA	NODATA	0.0	0.0	0.0	0.0	0.0	whole_cell	0.0	0.0	0.0	NODATA	NODATA	NODATA	NODATA	NODATA	CY	CY	NODATA	NODATA	CY	CY	CY	CY	NODATA	CY	CY	0.0	0.0	0.0	0.0	1.0	0.0	0.0	0.0	0.0	0.0	NODATA	NODATA	NODATA	NODATA	i61-80	NODATA
yfjX	b2643	JW2624	89109441	NODATA	NODATA	NODATA	NODATA	NODATA	0.0	0.0	0.0	0.0	0.0	whole_cell	0.0	0.0	0.0	NODATA	NODATA	NODATA	NODATA	NODATA	CY	CY	NODATA	NODATA	UNK	CY	CY	CY	CY	CY	CY	0.0	0.0	0.0	0.0	1.0	0.0	0.0	0.0	0.0	0.0	NODATA	NODATA	NODATA	NODATA	i51-70	NODATA
yfjY	b2644	JW2625	89109442	NODATA	NODATA	NODATA	NODATA	NODATA	0.0	0.0	0.0	0.0	0.0	whole_cell	0.0	0.0	0.0	NODATA	NODATA	NODATA	NODATA	NODATA	CY	CY	NODATA	NODATA	UNK	CY	CY	CY	CY	CY	CY	0.0	0.0	0.0	0.0	1.0	0.0	0.0	0.0	0.0	0.0	NODATA	NODATA	NODATA	NODATA	o81-101	NODATA
yfjZ	b2645	JW2626	89109444	NODATA	NODATA	NODATA	NODATA	NODATA	0.0	0.0	0.0	0.0	0.0	whole_cell	0.0	0.0	0.0	NODATA	NODATA	NODATA	NODATA	NODATA	CY	CY	NODATA	NODATA	CY	CY	CY	UNK	CY	CY	CY	0.0	0.0	0.0	0.0	1.0	0.0	0.0	0.0	0.0	0.0	NODATA	NODATA	NODATA	NODATA	i27-46	NODATA
ypjF	b2646	JW2627	89109445	NODATA	NODATA	NODATA	NODATA	NODATA	0.0	0.0	0.0	0.0	0.0	whole_cell	0.0	0.0	0.0	NODATA	NODATA	NODATA	NODATA	NODATA	CY	CY	NODATA	NODATA	CY	CY	CY	UNK	IM	CY	CY	0.0	0.0	0.0	0.0	1.0	0.0	0.0	0.0	0.0	0.0	NODATA	NODATA	NODATA	NODATA	o49-67	NODATA
ygaT	b2659	JW5427	89109452	NODATA	NODATA	NODATA	NODATA	NODATA	1.0	0.0	0.0	0.0	0.0	NODATA	0.0	0.0	0.0	NODATA	NODATA	NODATA	NODATA	NODATA	UNK	CY	NODATA	NODATA	UNK	CY	CY	CY	CY	CY	CY	0.0	0.0	0.0	0.0	1.0	0.0	0.0	0.0	0.0	0.0	NODATA	NODATA	NODATA	NODATA	o264-283	NODATA
gabD	b2661	JW2636	89109454	NODATA	NODATA	NODATA	NODATA	NODATA	1.0	0.0	0.0	0.0	0.0	focus	0.0	0.0	0.0	NODATA	NODATA	NODATA	NODATA	NODATA	CY	CY	NODATA	NODATA	CY	CY	CY	CY	CY	CY	CY	0.0	0.0	0.0	0.0	2.0	0.0	0.0	0.0	0.0	2.0	NODATA	NODATA	NODATA	NODATA	i143-161164-182	NODATA
gabT	b2662	JW2637	89109455	NODATA	NODATA	NODATA	NODATA	NODATA	1.0	0.0	0.0	0.0	0.0	focus	0.0	0.0	0.0	NODATA	NODATA	NODATA	NODATA	NODATA	CY	CY	NODATA	NODATA	CY	CY	CY	CY	CY	CY	CY	0.0	0.0	0.0	0.0	1.0	0.0	0.0	0.0	0.0	0.0	NODATA	NODATA	NODATA	NODATA	o258-281	NODATA
csiR	b2664	JW2639	89109457	NODATA	NODATA	NODATA	NODATA	NODATA	0.0	0.0	0.0	0.0	0.0	nucleoid_&_focus	0.0	1.0	0.0	NODATA	NODATA	NODATA	NODATA	NODATA	CY	CY	NODATA	NODATA	UNK	CY	CY	CY	CY	CY	CY	0.0	0.0	0.0	0.0	1.0	0.0	0.0	0.0	0.0	0.0	NODATA	NODATA	NODATA	NODATA	i61-79	NODATA
ygaV	b2667	JW2642	89109460	NODATA	NODATA	NODATA	NODATA	NODATA	0.0	0.0	0.0	0.0	0.0	nucleoid	0.0	0.0	0.0	NODATA	NODATA	NODATA	NODATA	NODATA	UNK	CY	NODATA	NODATA	CY	PE	CY	CY	CY	CY	CY	0.0	0.0	0.0	0.0	1.0	0.0	0.0	0.0	0.0	0.0	NODATA	NODATA	NODATA	NODATA	i22-41	NODATA
ygaP	b2668	JW2643	89109461	NODATA	NODATA	NODATA	IM	IM	0.0	0.0	0.0	1.33	0.0	membrane	0.0	0.0	0.0	NODATA	IM	IM	NODATA	NODATA	IM	IM	NODATA	NODATA	UNK	CY	CY	CY	NODATA	CY	CY	2.0	2.0	2.0	2.0	2.0	2.0	2.0	2.0	2.0	2.0	i117-135o141-165i	i119-139,141-161	i119-141o146-165i	i-119-135-140-159	i120-139142-160	NODATA
stpA	b2669	JW2644	89109462	NODATA	NODATA	NODATA	NODATA	NODATA	1.0	0.0	0.0	0.0	0.0	focus	0.0	1.0	0.0	NODATA	NODATA	NODATA	CY	NODATA	CY	CY	CY	NODATA	CY	CY	CY	CY	CY	CY	CY	0.0	0.0	0.0	0.0	1.0	0.0	0.0	0.0	0.0	0.0	NODATA	NODATA	NODATA	NODATA	o58-76	NODATA
ygaC	b2671	JW2646	89109464	NODATA	NODATA	NODATA	NODATA	NODATA	0.0	0.0	0.0	0.0	0.0	whole_cell	0.0	0.0	0.0	NODATA	NODATA	NODATA	NODATA	NODATA	CY	CY	NODATA	NODATA	CY	CY	CY	UNK	CY	CY	CY	0.0	0.0	0.0	0.0	1.0	0.0	0.0	0.0	0.0	0.0	NODATA	NODATA	NODATA	NODATA	i39-57	NODATA
nrdH	b2673	JW2648	89109466	NODATA	NODATA	NODATA	NODATA	NODATA	0.0	0.0	0.0	0.0	0.0	whole_cell	0.0	0.0	0.0	NODATA	NODATA	NODATA	NODATA	NODATA	CY	CY	NODATA	NODATA	CY	CY	CY	IM	CY	CY	CY	0.0	0.0	0.0	0.0	1.0	0.0	0.0	0.0	0.0	0.0	NODATA	NODATA	NODATA	NODATA	i38-56	NODATA
nrdI	b2674	JW2649	89109467	NODATA	NODATA	NODATA	NODATA	NODATA	0.0	0.0	0.0	0.0	0.0	NODATA	0.0	0.0	0.0	NODATA	NODATA	NODATA	NODATA	NODATA	CY	CY	NODATA	NODATA	UNK	CY	CY	CY	IM	CY	CY	0.0	0.0	0.0	0.0	1.0	0.0	0.0	0.0	0.0	0.0	NODATA	NODATA	NODATA	NODATA	o54-77	NODATA
nrdF	b2676	JW2651	89109469	NODATA	NODATA	NODATA	NODATA	NODATA	0.0	0.0	0.0	0.0	0.0	whole_cell	0.0	1.0	1.0	NODATA	NODATA	NODATA	CY	NODATA	CY	CY	CY	NODATA	UNK	CY	CY	CY	CY	CY	CY	1.0	0.0	0.0	0.0	1.0	0.0	0.0	0.0	0.0	0.0	i152-172o	NODATA	NODATA	NODATA	i57-76	NODATA
proV	b2677	JW2652	89109470	NODATA	NODATA	NODATA	NODATA	NODATA	0.0	0.0	0.0	0.0	0.0	whole_cell	0.0	0.0	1.0	NODATA	NODATA	IM	CY	NODATA	IM	CY	CY	NODATA	CY	CY	CY	IM	NODATA	CY	CY	0.0	0.0	0.0	1.0	1.0	0.0	0.0	0.0	0.0	0.0	NODATA	NODATA	NODATA	i-108-124	o353-371	NODATA
mprA	b2684	JW2659	89109476	NODATA	NODATA	NODATA	NODATA	NODATA	1.0	0.0	0.0	0.0	0.0	nucleoid_&_focus	0.0	1.0	0.0	NODATA	NODATA	NODATA	CY	NODATA	CY	CY	CY	NODATA	CY	CY	CY	CY	CY	CY	CY	0.0	0.0	0.0	0.0	1.0	0.0	0.0	0.0	0.0	0.0	NODATA	NODATA	NODATA	NODATA	i47-65	NODATA
luxS	b2687	JW2662	89109479	NODATA	NODATA	CY	NODATA	NODATA	1.0	1.0	1.0	0.0	0.0	whole_cell	0.0	0.0	0.0	NODATA	NODATA	NODATA	NODATA	NODATA	CY	CY	NODATA	NODATA	CY	CY	CY	CY	CY	CY	CY	0.0	0.0	0.0	0.0	1.0	0.0	0.0	0.0	0.0	0.0	NODATA	NODATA	NODATA	NODATA	i49-68	NODATA
gshA	b2688	JW2663	89109480	NODATA	NODATA	NODATA	NODATA	NODATA	1.0	0.0	0.0	0.0	0.0	whole_cell	0.0	0.0	0.0	NODATA	NODATA	NODATA	NODATA	NODATA	CY	NODATA	NODATA	NODATA	CY	CY	CY	CY	CY	CY	CY	0.0	0.0	0.0	2.0	1.0	0.0	0.0	0.0	2.0	0.0	NODATA	NODATA	NODATA	o-140-159-190-209	i43-62	NODATA
yqaB	b2690	JW2665	89109482	NODATA	NODATA	NODATA	NODATA	NODATA	0.0	0.0	0.0	0.0	0.0	whole_cell	0.0	1.0	0.0	NODATA	NODATA	NODATA	NODATA	NODATA	CY	CY	NODATA	NODATA	CY	CY	CY	CY	CY	CY	CY	0.0	0.0	0.0	0.0	1.0	0.0	0.0	0.0	0.0	0.0	NODATA	NODATA	NODATA	NODATA	o112-130	NODATA
csrA	b2696	JW2666	89109483	NODATA	NODATA	NODATA	NODATA	NODATA	0.0	0.0	0.0	0.0	0.0	whole_cell	0.0	0.0	0.0	NODATA	NODATA	NODATA	CY	NODATA	CY	CY	CY	NODATA	UNK	CY	CY	CY	CY	CY	CY	0.0	0.0	0.0	0.0	1.0	0.0	0.0	0.0	0.0	0.0	NODATA	NODATA	NODATA	NODATA	i3-22	NODATA
alaS	b2697	JW2667	89109484	NODATA	NODATA	CY	NODATA	NODATA	1.0	1.0	1.0	0.0	0.0	whole_cell	0.0	1.0	0.0	NODATA	NODATA	CY	CY	NODATA	CY	CY	CY	NODATA	CY	CY	CY	CY	NODATA	CY	CY	0.0	1.0	0.0	1.0	1.0	0.0	0.0	0.0	0.0	0.0	NODATA	o	NODATA	o-283-300	o804-822	NODATA
recX	b2698	JW2668	89109485	NODATA	NODATA	NODATA	NODATA	NODATA	0.0	0.0	0.0	0.0	0.0	whole_cell	0.0	1.0	0.0	NODATA	NODATA	CY	NODATA	NODATA	CY	CY	NODATA	NODATA	CY	CY	CY	CY	IM	CY	CY	0.0	0.0	0.0	0.0	1.0	0.0	0.0	0.0	0.0	0.0	NODATA	NODATA	NODATA	NODATA	i50-69	NODATA
recA	b2699	JW2669	89109486	NODATA	NODATA	OM	NODATA	CY	1.0	1.0	1.0	0.0	0.0	focus	0.0	1.0	0.0	NODATA	NODATA	CY	CY	NODATA	CY	CY	CY	NODATA	UNK	CY	CY	CY	NODATA	CY	CY	0.0	0.0	0.0	1.0	1.0	0.0	0.0	0.0	0.0	0.0	NODATA	NODATA	NODATA	i-188-205	i59-77	NODATA
ygaD	b2700	JW2670	89109487	NODATA	NODATA	NODATA	NODATA	NODATA	1.0	0.0	0.0	0.0	0.0	whole_cell	0.0	0.0	0.0	NODATA	NODATA	NODATA	NODATA	NODATA	CY	CY	NODATA	NODATA	UNK	CY	CY	CY	IM	CY	CY	0.0	0.0	0.0	0.0	1.0	0.0	0.0	0.0	0.0	0.0	NODATA	NODATA	NODATA	NODATA	i23-42	NODATA
srlB	b2704	JW2673	89109491	NODATA	NODATA	NODATA	NODATA	NODATA	0.0	0.0	0.0	0.0	0.0	whole_cell	0.0	0.0	1.0	NODATA	NODATA	CY	NODATA	NODATA	CY	CY	NODATA	NODATA	CY	CY	CY	CY	CY	CY	CY	0.0	0.0	0.0	0.0	1.0	0.0	0.0	0.0	0.0	0.0	NODATA	NODATA	NODATA	NODATA	o59-77	NODATA
srlD	b2705	JW2674	89109492	NODATA	NODATA	NODATA	NODATA	NODATA	0.0	0.0	0.0	0.0	0.0	whole_cell	0.0	1.0	0.0	NODATA	NODATA	NODATA	NODATA	NODATA	CY	OLIPO	NODATA	NODATA	CY	OM	OM	CY	CY	CY	CY	0.0	0.0	0.0	0.0	1.0	0.0	0.0	0.0	0.0	0.0	NODATA	NODATA	NODATA	NODATA	o184-203	NODATA
srlR	b2707	JW2676	89109494	NODATA	NODATA	NODATA	NODATA	NODATA	1.0	0.0	0.0	0.0	0.0	focus	0.0	1.0	0.0	NODATA	NODATA	NODATA	CY	NODATA	CY	CY	CY	NODATA	UNK	CY	CY	CY	CY	CY	CY	0.0	0.0	0.0	0.0	1.0	0.0	0.0	0.0	0.0	0.0	NODATA	NODATA	NODATA	NODATA	o175-198	NODATA
gutQ	b2708	JW5431	89109495	NODATA	NODATA	NODATA	NODATA	NODATA	0.0	0.0	0.0	0.0	0.0	whole_cell	0.0	0.0	0.0	NODATA	NODATA	NODATA	CY	NODATA	CY	CY	NODATA	NODATA	UNK	CY	CY	CY	CY	CY	CY	0.0	0.0	0.0	0.0	1.0	0.0	0.0	0.0	0.0	0.0	NODATA	NODATA	NODATA	NODATA	i49-72	NODATA
norR	b2709	JW5843	89109496	NODATA	NODATA	NODATA	NODATA	NODATA	0.0	0.0	0.0	0.0	0.0	focus	0.0	1.0	0.0	NODATA	NODATA	NODATA	NODATA	NODATA	CY	CY	CY	NODATA	CY	CY	CY	CY	CY	CY	CY	0.0	1.0	0.0	0.0	1.0	0.0	0.0	0.0	0.0	0.0	NODATA	i146-166	NODATA	NODATA	o438-456	NODATA
norV	b2710	JW2680	89109497	NODATA	NODATA	NODATA	NODATA	NODATA	0.0	0.0	0.0	0.0	0.0	whole_cell	0.0	0.0	0.0	NODATA	NODATA	CY	NODATA	NODATA	CY	CY	NODATA	NODATA	CY	CY	CY	CY	NODATA	CY	CY	0.0	0.0	0.0	0.0	1.0	0.0	0.0	0.0	0.0	0.0	NODATA	NODATA	NODATA	NODATA	o41-60	NODATA
norW	b2711	JW2681	89109498	NODATA	NODATA	NODATA	NODATA	NODATA	0.0	0.0	0.0	0.0	0.0	whole_cell	0.0	0.0	0.0	NODATA	NODATA	CY	NODATA	NODATA	CY	CY	NODATA	NODATA	CY	CY	IM	CY	NODATA	CY	CY	0.0	0.0	0.0	0.0	1.0	0.0	0.0	0.0	0.0	0.0	NODATA	NODATA	NODATA	NODATA	i299-318	NODATA
hypF	b2712	JW5433	89109499	NODATA	NODATA	NODATA	NODATA	NODATA	1.0	0.0	0.0	0.0	0.0	whole_cell	0.0	0.0	0.0	NODATA	NODATA	NODATA	CY	NODATA	CY	CY	CY	NODATA	UNK	CY	CY	CY	CY	CY	CY	0.0	0.0	0.0	0.0	1.0	0.0	0.0	0.0	0.0	0.0	NODATA	NODATA	NODATA	NODATA	i58-77	NODATA
hydN	b2713	JW2683	89109500	NODATA	NODATA	NODATA	NODATA	NODATA	0.0	0.0	0.0	0.0	0.0	whole_cell	0.0	0.0	0.0	NODATA	NODATA	NODATA	NODATA	NODATA	CY	CY	NODATA	NODATA	CY	CY	CY	PE	PE	CY	CY	0.0	0.0	0.0	0.0	1.0	0.0	0.0	0.0	0.0	0.0	NODATA	NODATA	NODATA	NODATA	i60-78	NODATA
ascG	b2714	JW5434	89109501	NODATA	NODATA	NODATA	NODATA	NODATA	0.0	0.0	0.0	0.0	0.0	nucleoid	0.0	0.0	0.0	NODATA	NODATA	NODATA	CY	NODATA	CY	CY	CY	NODATA	CY	CY	CY	CY	CY	CY	CY	0.0	0.0	0.0	0.0	1.0	0.0	0.0	0.0	0.0	0.0	NODATA	NODATA	NODATA	NODATA	i54-73	NODATA
ascB	b2716	JW2686	89109503	NODATA	NODATA	NODATA	NODATA	NODATA	0.0	0.0	0.0	0.0	0.0	whole_cell	0.0	0.0	0.0	NODATA	NODATA	NODATA	NODATA	NODATA	CY	CY	NODATA	NODATA	CY	CY	CY	EC	CY	CY	CY	0.0	0.0	0.0	0.0	1.0	0.0	0.0	0.0	0.0	0.0	NODATA	NODATA	NODATA	NODATA	i404-423	NODATA
hycI	b2717	JW2687	89109504	NODATA	NODATA	NODATA	NODATA	NODATA	0.0	0.0	0.0	0.0	0.0	whole_cell	0.0	0.0	0.0	NODATA	NODATA	NODATA	NODATA	NODATA	CY	CY	NODATA	NODATA	CY	CY	CY	EC	EC	CY	CY	0.0	0.0	0.0	0.0	1.0	0.0	0.0	0.0	0.0	0.0	NODATA	NODATA	NODATA	NODATA	o90-109	NODATA
hycH	b2718	JW2688	89109505	NODATA	NODATA	NODATA	NODATA	NODATA	0.0	0.0	0.0	0.0	0.0	whole_cell	0.0	0.0	0.0	NODATA	NODATA	NODATA	NODATA	NODATA	CY	CY	NODATA	NODATA	CY	CY	CY	CY	CY	CY	CY	0.0	0.0	0.0	0.0	1.0	0.0	0.0	0.0	0.0	0.0	NODATA	NODATA	NODATA	NODATA	o58-77	NODATA
hycG	b2719	JW2689	89109506	NODATA	NODATA	NODATA	NODATA	NODATA	0.0	0.0	0.0	0.0	0.0	whole_cell	0.0	0.0	1.0	NODATA	NODATA	NODATA	NODATA	NODATA	CY	CY	IM	NODATA	CY	CY	CY	PE	CY	CY	CY	0.0	0.0	0.0	1.0	1.0	0.0	0.0	0.0	0.0	0.0	NODATA	NODATA	NODATA	o-135-156	i37-61	NODATA
hycF	b2720	JW2690	89109507	NODATA	NODATA	NODATA	NODATA	NODATA	0.0	0.0	0.0	0.0	0.0	whole_cell	0.0	0.0	1.0	NODATA	NODATA	NODATA	IM	NODATA	CY	CY	IM	NODATA	CY	CY	CY	PE	PE	CY	CY	0.0	0.0	0.0	0.0	1.0	0.0	0.0	0.0	0.0	0.0	NODATA	NODATA	NODATA	NODATA	i61-80	NODATA
hycB	b2724	JW2694	89109511	NODATA	NODATA	NODATA	NODATA	NODATA	0.0	0.0	0.0	0.0	0.0	whole_cell	0.0	0.0	1.0	NODATA	NODATA	NODATA	NODATA	NODATA	CY	CY	NODATA	NODATA	CY	CY	CY	PE	PE	CY	CY	0.0	1.0	0.0	0.0	1.0	0.0	0.0	0.0	0.0	0.0	NODATA	u	NODATA	NODATA	o126-144	n4-15c20
hycA	b2725	JW2695	89109512	NODATA	NODATA	NODATA	NODATA	NODATA	0.0	0.0	0.0	0.0	0.0	focus	0.0	0.0	0.0	NODATA	NODATA	NODATA	CY	NODATA	CY	CY	CY	NODATA	UNK	CY	CY	CY	CY	CY	CY	0.0	0.0	0.0	0.0	1.0	0.0	0.0	0.0	0.0	0.0	NODATA	NODATA	NODATA	NODATA	i54-73	NODATA
hypA	b2726	JW2696	89109513	NODATA	NODATA	NODATA	NODATA	NODATA	0.0	0.0	0.0	0.0	0.0	whole_cell	0.0	0.0	1.0	NODATA	NODATA	NODATA	NODATA	NODATA	CY	CY	NODATA	NODATA	CY	CY	CY	CY	CY	CY	CY	0.0	0.0	0.0	0.0	1.0	0.0	0.0	0.0	0.0	0.0	NODATA	NODATA	NODATA	NODATA	o40-58	NODATA
hypB	b2727	JW2697	89109514	NODATA	NODATA	NODATA	NODATA	NODATA	0.0	1.0	1.0	0.0	0.0	whole_cell	0.0	1.0	1.0	CY	NODATA	NODATA	NODATA	NODATA	CY	CY	NODATA	NODATA	CY	CY	CY	CY	CY	CY	CY	0.0	0.0	0.0	0.0	1.0	0.0	0.0	0.0	0.0	0.0	NODATA	NODATA	NODATA	NODATA	o207-231	NODATA
hypC	b2728	JW2698	89109515	NODATA	NODATA	NODATA	NODATA	NODATA	0.0	0.0	0.0	0.0	0.0	whole_cell	0.0	1.0	0.0	NODATA	NODATA	NODATA	NODATA	NODATA	CY	CY	NODATA	NODATA	UNK	CY	CY	CY	CY	CY	CY	0.0	0.0	0.0	0.0	1.0	0.0	0.0	0.0	0.0	0.0	NODATA	NODATA	NODATA	NODATA	o41-59	NODATA
hypD	b2729	JW2699	89109516	NODATA	NODATA	NODATA	NODATA	NODATA	0.0	1.0	1.0	0.0	0.0	whole_cell	0.0	1.0	0.0	NODATA	NODATA	NODATA	NODATA	NODATA	CY	CY	NODATA	NODATA	CY	CY	CY	CY	EC	CY	CY	0.0	0.0	0.0	0.0	1.0	0.0	0.0	0.0	0.0	0.0	NODATA	NODATA	NODATA	NODATA	i27-46	NODATA
hypE	b2730	JW2700	89109517	NODATA	NODATA	NODATA	NODATA	NODATA	1.0	0.0	0.0	0.0	0.0	whole_cell	0.0	1.0	0.0	NODATA	NODATA	NODATA	NODATA	NODATA	CY	CY	NODATA	NODATA	CY	CY	CY	CY	CY	CY	CY	0.0	0.0	0.0	1.0	1.0	0.0	0.0	0.0	0.0	0.0	NODATA	NODATA	NODATA	o-97-116	o249-268	NODATA
fhlA	b2731	JW2701	89109518	NODATA	NODATA	NODATA	NODATA	CY	0.0	0.0	0.0	0.0	0.0	whole_cell	0.0	0.0	0.0	NODATA	NODATA	NODATA	CY	NODATA	CY	CY	CY	NODATA	CY	CY	CY	CY	CY	CY	CY	0.0	0.0	0.0	1.0	1.0	0.0	0.0	0.0	0.0	0.0	NODATA	NODATA	NODATA	o-297-315	o620-638	NODATA
mutS	b2733	JW2703	89109520	NODATA	NODATA	NODATA	NODATA	NODATA	1.0	1.0	1.0	0.0	0.0	nucleoid_&_focus	0.0	1.0	1.0	NODATA	NODATA	NODATA	CY	NODATA	CY	CY	CY	NODATA	UNK	CY	CY	CY	CY	CY	CY	0.0	0.0	0.0	1.0	1.0	0.0	0.0	0.0	0.0	0.0	NODATA	NODATA	NODATA	o-765-781	o776-794	NODATA
ygbI	b2735	JW2705	89109522	NODATA	NODATA	NODATA	NODATA	NODATA	0.0	0.0	0.0	0.0	0.0	nucleoid_&_focus	0.0	1.0	0.0	NODATA	NODATA	NODATA	NODATA	NODATA	CY	CY	NODATA	NODATA	UNK	CY	IM	CY	CY	CY	CY	0.0	0.0	0.0	1.0	1.0	0.0	0.0	0.0	0.0	0.0	NODATA	NODATA	NODATA	i-95-118	o192-210	NODATA
ygbJ	b2736	JW2706	89109523	NODATA	NODATA	NODATA	NODATA	NODATA	0.0	0.0	0.0	0.0	0.0	whole_cell	0.0	0.0	0.0	NODATA	NODATA	NODATA	NODATA	NODATA	CY	LIPO	NODATA	NODATA	UNK	CY	CY	CY	CY	CY	CY	0.0	0.0	1.0	1.0	1.0	0.0	0.0	0.0	0.0	0.0	NODATA	NODATA	i7-29o	o-9-26	i180-203	NODATA
ygbL	b2738	JW2708	89109525	NODATA	NODATA	NODATA	NODATA	NODATA	0.0	0.0	0.0	0.0	0.0	focus	0.0	1.0	0.0	NODATA	NODATA	NODATA	NODATA	NODATA	CY	CY	NODATA	NODATA	UNK	CY	CY	CY	CY	CY	CY	0.0	0.0	0.0	0.0	1.0	0.0	0.0	0.0	0.0	0.0	NODATA	NODATA	NODATA	NODATA	i135-154	NODATA
ygbM	b2739	JW2709	89109526	NODATA	NODATA	NODATA	NODATA	NODATA	0.0	0.0	0.0	0.0	0.0	whole_cell	0.0	0.0	0.0	NODATA	NODATA	NODATA	NODATA	NODATA	CY	CY	NODATA	NODATA	CY	CY	CY	CY	EC	CY	CY	0.0	0.0	0.0	0.0	1.0	0.0	0.0	0.0	0.0	0.0	NODATA	NODATA	NODATA	NODATA	i175-199	NODATA
rpoS	b2741	JW5437	89109528	NODATA	NODATA	NODATA	NODATA	NODATA	0.0	0.0	1.0	0.0	0.0	whole_cell	0.0	1.0	1.0	NODATA	NODATA	NODATA	CY	NODATA	CY	CY	CY	NODATA	CY	CY	CY	CY	CY	CY	CY	0.0	0.0	0.0	0.0	1.0	0.0	0.0	0.0	0.0	0.0	NODATA	NODATA	NODATA	NODATA	o208-232	NODATA
pcm	b2743	JW2713	89109530	NODATA	NODATA	NODATA	NODATA	NODATA	0.0	0.0	0.0	0.0	0.0	whole_cell	0.0	0.0	0.0	CY	NODATA	CY	NODATA	NODATA	CY	CY	NODATA	NODATA	CY	CY	CY	CY	NODATA	CY	CY	0.0	0.0	0.0	0.0	1.0	0.0	0.0	0.0	0.0	0.0	NODATA	NODATA	NODATA	NODATA	i60-78	NODATA
surE	b2744	JW2714	89109531	NODATA	NODATA	NODATA	NODATA	NODATA	0.0	0.0	0.0	0.0	0.0	focus	0.0	1.0	0.0	NODATA	NODATA	CY	NODATA	NODATA	CY	CY	NODATA	NODATA	UNK	CY	PE	CY	PE	CY	CY	0.0	0.0	0.0	0.0	1.0	0.0	0.0	0.0	0.0	0.0	NODATA	NODATA	NODATA	NODATA	i50-68	NODATA
truD	b2745	JW2715	89109532	NODATA	NODATA	NODATA	NODATA	NODATA	0.0	0.0	0.0	0.0	0.0	whole_cell	0.0	0.0	0.0	NODATA	NODATA	NODATA	NODATA	NODATA	CY	CY	CY	NODATA	CY	CY	CY	CY	CY	CY	CY	0.0	0.0	0.0	0.0	1.0	0.0	0.0	0.0	0.0	0.0	NODATA	NODATA	NODATA	NODATA	i299-318	NODATA
ispF	b2746	JW2716	89109533	NODATA	NODATA	NODATA	NODATA	NODATA	0.0	0.0	0.0	0.0	0.0	whole_cell	0.0	1.0	0.0	NODATA	NODATA	NODATA	NODATA	NODATA	CY	CY	CY	NODATA	CY	CY	CY	CY	CY	CY	CY	0.0	0.0	0.0	0.0	1.0	0.0	0.0	0.0	0.0	0.0	NODATA	NODATA	NODATA	NODATA	i37-55	NODATA
ispD	b2747	JW2717	89109534	NODATA	NODATA	NODATA	NODATA	NODATA	0.0	0.0	0.0	0.0	0.0	whole_cell	0.0	0.0	0.0	NODATA	NODATA	NODATA	CY	NODATA	CY	CY	CY	NODATA	CY	CY	CY	CY	CY	CY	CY	0.0	0.0	0.0	0.0	1.0	0.0	0.0	0.0	0.0	0.0	NODATA	NODATA	NODATA	NODATA	i61-79	NODATA
cysC	b2750	JW2720	89109537	NODATA	NODATA	NODATA	NODATA	NODATA	0.0	0.0	0.0	0.0	0.0	whole_cell	0.0	0.0	0.0	NODATA	NODATA	NODATA	NODATA	NODATA	CY	CY	NODATA	NODATA	CY	CY	CY	CY	CY	CY	CY	0.0	1.0	0.0	0.0	1.0	0.0	0.0	0.0	0.0	0.0	NODATA	o	NODATA	NODATA	i52-71	NODATA
cysN	b2751	JW2721	89109538	NODATA	NODATA	NODATA	NODATA	NODATA	0.0	0.0	0.0	0.0	0.0	focus	0.0	1.0	1.0	NODATA	NODATA	NODATA	NODATA	NODATA	CY	CY	NODATA	NODATA	CY	CY	CY	CY	CY	CY	CY	0.0	0.0	0.0	0.0	1.0	0.0	0.0	0.0	0.0	0.0	NODATA	NODATA	NODATA	NODATA	i61-81	NODATA
cysD	b2752	JW2722	89109539	NODATA	NODATA	NODATA	NODATA	NODATA	0.0	0.0	0.0	0.0	0.0	whole_cell	0.0	1.0	1.0	NODATA	NODATA	NODATA	NODATA	NODATA	CY	CY	NODATA	NODATA	CY	CY	CY	CY	CY	CY	CY	0.0	0.0	0.0	0.0	1.0	0.0	0.0	0.0	0.0	0.0	NODATA	NODATA	NODATA	NODATA	i41-64	NODATA
ygbF	b2754	JW5438	89109541	NODATA	NODATA	NODATA	NODATA	NODATA	0.0	0.0	0.0	0.0	0.0	whole_cell	0.0	0.0	0.0	NODATA	NODATA	NODATA	NODATA	NODATA	CY	CY	NODATA	NODATA	CY	CY	CY	UNK	CY	CY	CY	0.0	0.0	0.0	0.0	1.0	0.0	0.0	0.0	0.0	0.0	NODATA	NODATA	NODATA	NODATA	i21-39	NODATA
ygcI	b2757	JW5844	89109544	NODATA	NODATA	NODATA	NODATA	NODATA	0.0	0.0	0.0	0.0	0.0	NODATA	0.0	0.0	0.0	NODATA	NODATA	NODATA	NODATA	NODATA	UNK	PE	NODATA	NODATA	UNK	CY	CY	CY	CY	CY	CY	0.0	0.0	0.0	0.0	1.0	0.0	0.0	0.0	0.0	0.0	NODATA	NODATA	NODATA	NODATA	i149-167	n3-10c17
ygcJ	b2758	JW2728	89109545	NODATA	NODATA	NODATA	NODATA	NODATA	0.0	0.0	0.0	0.0	0.0	focus	0.0	0.0	0.0	NODATA	NODATA	NODATA	NODATA	NODATA	CY	CY	NODATA	NODATA	CY	PE	CY	UNK	CY	CY	CY	0.0	0.0	0.0	0.0	1.0	0.0	0.0	0.0	0.0	0.0	NODATA	NODATA	NODATA	NODATA	i286-304	NODATA
ygcB	b2761	JW2731	89109548	NODATA	NODATA	NODATA	NODATA	NODATA	0.0	0.0	0.0	0.0	0.0	whole_cell	0.0	0.0	0.0	NODATA	NODATA	NODATA	NODATA	NODATA	CY	CY	NODATA	NODATA	UNK	CY	CY	CY	IM	CY	CY	0.0	0.0	0.0	0.0	1.0	0.0	0.0	0.0	0.0	0.0	NODATA	NODATA	NODATA	NODATA	i61-80	NODATA
cysH	b2762	JW2732	89109549	NODATA	NODATA	NODATA	NODATA	NODATA	0.0	0.0	0.0	0.0	0.0	whole_cell	0.0	0.0	0.0	NODATA	NODATA	CY	NODATA	NODATA	CY	CY	NODATA	NODATA	CY	CY	CY	CY	NODATA	CY	CY	0.0	0.0	0.0	0.0	1.0	0.0	0.0	0.0	0.0	0.0	NODATA	NODATA	NODATA	NODATA	o47-66	NODATA
ygcM	b2765	JW2735	89109552	NODATA	NODATA	NODATA	NODATA	NODATA	0.0	0.0	0.0	0.0	0.0	focus	0.0	0.0	0.0	NODATA	NODATA	NODATA	NODATA	NODATA	CY	CY	NODATA	NODATA	CY	CY	CY	CY	EC	CY	CY	0.0	0.0	0.0	0.0	1.0	0.0	0.0	0.0	0.0	0.0	NODATA	NODATA	NODATA	NODATA	i59-78	NODATA
ygcN	b2766	JW2736	89109553	NODATA	NODATA	NODATA	NODATA	NODATA	0.0	0.0	0.0	0.0	0.0	whole_cell	0.0	0.0	0.0	NODATA	NODATA	NODATA	NODATA	NODATA	CY	CY	NODATA	NODATA	CY	CY	CY	CY	CY	CY	CY	0.0	0.0	0.0	0.0	1.0	0.0	0.0	0.0	0.0	0.0	NODATA	NODATA	NODATA	NODATA	o345-364	NODATA
ygcO	b2767	JW2737	89109554	NODATA	NODATA	NODATA	NODATA	NODATA	0.0	0.0	0.0	0.0	0.0	whole_cell	0.0	0.0	0.0	NODATA	NODATA	NODATA	NODATA	NODATA	CY	CY	NODATA	NODATA	CY	CY	CY	PE	CY	CY	CY	0.0	0.0	0.0	0.0	1.0	0.0	0.0	0.0	0.0	0.0	NODATA	NODATA	NODATA	NODATA	i18-36	NODATA
ygcP	b2768	JW2738	89109555	NODATA	NODATA	NODATA	NODATA	NODATA	0.0	0.0	0.0	0.0	0.0	focus	0.0	0.0	0.0	NODATA	NODATA	NODATA	NODATA	NODATA	CY	CY	NODATA	NODATA	UNK	CY	CY	CY	CY	CY	CY	0.0	0.0	0.0	0.0	1.0	0.0	0.0	0.0	0.0	0.0	NODATA	NODATA	NODATA	NODATA	o114-133	NODATA
ygcR	b2770	JW5441	89109557	NODATA	NODATA	NODATA	NODATA	NODATA	0.0	0.0	0.0	0.0	0.0	whole_cell	0.0	0.0	0.0	NODATA	NODATA	NODATA	NODATA	NODATA	CY	CY	NODATA	NODATA	CY	CY	CY	IM	CY	CY	CY	0.0	0.0	0.0	0.0	1.0	0.0	0.0	0.0	0.0	0.0	NODATA	NODATA	NODATA	NODATA	o181-200	NODATA
ygcU	b2772	JW5442	89109559	NODATA	NODATA	NODATA	NODATA	NODATA	0.0	0.0	0.0	0.0	0.0	whole_cell	0.0	0.0	0.0	NODATA	NODATA	NODATA	NODATA	NODATA	UNK	CY	NODATA	NODATA	UNK	CY	CY	CY	CY	CY	CY	0.0	0.0	0.0	1.0	1.0	0.0	0.0	0.0	0.0	0.0	NODATA	NODATA	NODATA	i-42-58	o402-425	NODATA
ygcW	b2774	JW5443	89109560	NODATA	NODATA	NODATA	NODATA	NODATA	0.0	0.0	0.0	0.0	0.0	whole_cell	0.0	0.0	0.0	NODATA	NODATA	NODATA	NODATA	NODATA	CY	CY	NODATA	NODATA	CY	PE	EC	CY	CY	CY	CY	0.0	0.0	0.0	1.0	1.0	0.0	0.0	0.0	0.0	0.0	NODATA	NODATA	NODATA	i-21-39	o155-178	NODATA
ygcF	b2777	JW2748	89109563	NODATA	NODATA	NODATA	NODATA	NODATA	0.0	0.0	0.0	0.0	0.0	whole_cell	0.0	0.0	0.0	NODATA	NODATA	NODATA	NODATA	NODATA	CY	CY	NODATA	NODATA	CY	CY	CY	CY	CY	CY	CY	0.0	0.0	0.0	0.0	1.0	0.0	0.0	0.0	0.0	0.0	NODATA	NODATA	NODATA	NODATA	i25-44	NODATA
eno	b2779	JW2750	89109565	NODATA	NODATA	CY	NODATA	CY	1.0	1.0	1.0	0.0	0.0	whole_cell	0.0	1.0	1.0	NODATA	NODATA	CY	CY	NODATA	CY	CY	CY	NODATA	CY	CY	CY	CY	NODATA	CY	CY	0.0	0.0	0.0	1.0	1.0	0.0	0.0	0.0	0.0	0.0	NODATA	NODATA	NODATA	i-106-125	o22-41	NODATA
pyrG	b2780	JW2751	89109566	NODATA	NODATA	CY	NODATA	NODATA	1.0	1.0	1.0	0.0	0.0	whole_cell	0.0	1.0	0.0	NODATA	NODATA	NODATA	NODATA	NODATA	CY	NODATA	NODATA	NODATA	CY	CY	CY	CY	CY	CY	CY	0.0	1.0	1.0	1.0	1.0	0.0	0.0	0.0	0.0	0.0	NODATA	i8-28	i7-29o	i-6-29	i6-24	n6-17c26
mazG	b2781	JW2752	89109567	NODATA	NODATA	NODATA	NODATA	NODATA	0.0	0.0	0.0	0.0	0.0	whole_cell	0.0	1.0	0.0	NODATA	NODATA	NODATA	NODATA	NODATA	CY	CY	NODATA	NODATA	CY	CY	CY	UNK	NC	CY	CY	0.0	0.0	0.0	0.0	1.0	0.0	0.0	0.0	0.0	0.0	NODATA	NODATA	NODATA	NODATA	i56-75	NODATA
chpA	b2782	JW2753	89109568	NODATA	NODATA	NODATA	NODATA	NODATA	0.0	0.0	0.0	0.0	0.0	whole_cell	0.0	0.0	1.0	NODATA	NODATA	NODATA	NODATA	NODATA	CY	CY	NODATA	NODATA	UNK	CY	PE	CY	CY	CY	CY	0.0	0.0	0.0	0.0	1.0	0.0	0.0	0.0	0.0	0.0	NODATA	NODATA	NODATA	NODATA	o55-74	NODATA
chpR	b2783	JW2754	89109569	NODATA	NODATA	NODATA	NODATA	NODATA	0.0	0.0	0.0	0.0	0.0	whole_cell	0.0	0.0	1.0	NODATA	NODATA	NODATA	NODATA	NODATA	CY	CY	NODATA	NODATA	UNK	CY	CY	CY	CY	CY	CY	0.0	0.0	0.0	0.0	1.0	0.0	0.0	0.0	0.0	0.0	NODATA	NODATA	NODATA	NODATA	i4-23	NODATA
relA	b2784	JW2755	89109570	NODATA	NODATA	NODATA	NODATA	NODATA	0.0	0.0	0.0	0.0	0.0	whole_cell	0.0	1.0	0.0	NODATA	NODATA	NODATA	CY	NODATA	CY	CY	CY	NODATA	CY	CY	CY	CY	CY	CY	CY	0.0	0.0	0.0	0.0	1.0	0.0	0.0	0.0	0.0	0.0	NODATA	NODATA	NODATA	NODATA	i43-62	NODATA
rumA	b2785	JW2756	89109571	NODATA	NODATA	NODATA	NODATA	NODATA	1.0	0.0	0.0	0.0	0.0	whole_cell	0.0	0.0	0.0	NODATA	NODATA	NODATA	NODATA	NODATA	CY	CY	CY	NODATA	UNK	CY	CY	CY	CY	CY	CY	0.0	0.0	0.0	0.0	1.0	0.0	0.0	0.0	0.0	0.0	NODATA	NODATA	NODATA	NODATA	i24-43	NODATA
gudD	b2787	JW2758	89109573	NODATA	NODATA	NODATA	NODATA	NODATA	1.0	0.0	0.0	0.0	0.0	whole_cell	0.0	0.0	0.0	NODATA	NODATA	NODATA	NODATA	NODATA	CY	CY	NODATA	NODATA	UNK	CY	CY	CY	CY	CY	CY	0.0	0.0	0.0	0.0	1.0	0.0	0.0	0.0	0.0	0.0	NODATA	NODATA	NODATA	NODATA	o50-69	NODATA
gudX	b2788	JW2759	89109574	NODATA	NODATA	NODATA	NODATA	NODATA	1.0	0.0	0.0	0.0	0.0	whole_cell	0.0	0.0	0.0	NODATA	NODATA	NODATA	NODATA	NODATA	CY	CY	NODATA	NODATA	CY	CY	CY	CY	CY	CY	CY	0.0	0.0	0.0	0.0	1.0	0.0	0.0	0.0	0.0	0.0	NODATA	NODATA	NODATA	NODATA	o52-70	NODATA
yqcB	b2791	JW2762	89109577	NODATA	NODATA	NODATA	NODATA	NODATA	0.0	0.0	0.0	0.0	0.0	whole_cell	0.0	0.0	0.0	NODATA	NODATA	NODATA	NODATA	NODATA	CY	CY	NODATA	NODATA	CY	CY	CY	CY	CY	CY	CY	0.0	0.0	0.0	0.0	1.0	0.0	0.0	0.0	0.0	0.0	NODATA	NODATA	NODATA	NODATA	i182-201	NODATA
yqcC	b2792	JW2763	89109578	NODATA	NODATA	NODATA	NODATA	NODATA	0.0	0.0	0.0	0.0	0.0	whole_cell	0.0	0.0	0.0	NODATA	NODATA	NODATA	NODATA	NODATA	CY	CY	NODATA	NODATA	CY	CY	CY	CY	CY	CY	CY	0.0	0.0	0.0	0.0	1.0	0.0	0.0	0.0	0.0	0.0	NODATA	NODATA	NODATA	NODATA	i31-50	NODATA
syd	b2793	JW2764	89109579	NODATA	NODATA	NODATA	NODATA	NODATA	0.0	0.0	0.0	0.0	0.0	whole_cell	0.0	0.0	0.0	NODATA	NODATA	IM	CY	NODATA	IM	CY	CY	NODATA	CY	CY	CY	CY	NODATA	CY	CY	0.0	0.0	0.0	0.0	1.0	0.0	0.0	0.0	0.0	0.0	NODATA	NODATA	NODATA	NODATA	i124-143	NODATA
yqcD	b2794	JW2765	89109580	NODATA	NODATA	NODATA	NODATA	NODATA	0.0	0.0	0.0	0.0	0.0	whole_cell	0.0	0.0	0.0	NODATA	NODATA	CY	NODATA	NODATA	CY	CY	NODATA	NODATA	CY	CY	CY	CY	CY	CY	CY	0.0	0.0	0.0	0.0	1.0	0.0	0.0	0.0	0.0	0.0	NODATA	NODATA	NODATA	NODATA	o219-238	NODATA
exo	b2798	JW5446	89109584	NODATA	NODATA	NODATA	NODATA	NODATA	0.0	0.0	0.0	0.0	0.0	focus	0.0	0.0	0.0	NODATA	NODATA	NODATA	NODATA	NODATA	CY	CY	NODATA	NODATA	CY	CY	CY	CY	CY	CY	CY	1.0	1.0	0.0	1.0	1.0	2.0	0.0	0.0	0.0	0.0	o24-44i	i23-43	NODATA	i-28-44	i32-56	NODATA
fucO	b2799	JW2770	89109585	NODATA	NODATA	CY	NODATA	NODATA	1.0	0.0	1.0	0.0	0.0	whole_cell	0.0	0.0	0.0	NODATA	NODATA	NODATA	NODATA	NODATA	CY	CY	NODATA	NODATA	CY	CY	CY	CY	CY	CY	CY	0.0	0.0	0.0	0.0	2.0	0.0	0.0	0.0	0.0	2.0	NODATA	NODATA	NODATA	NODATA	o179-202248-271	NODATA
fucA	b2800	JW2771	89109586	NODATA	NODATA	NODATA	NODATA	NODATA	0.0	0.0	0.0	0.0	0.0	whole_cell	0.0	1.0	0.0	NODATA	NODATA	NODATA	NODATA	NODATA	CY	CY	NODATA	NODATA	UNK	CY	CY	CY	EC	CY	CY	0.0	0.0	0.0	0.0	1.0	0.0	0.0	0.0	0.0	0.0	NODATA	NODATA	NODATA	NODATA	i139-158	NODATA
fucI	b2802	JW2773	89109588	NODATA	NODATA	NODATA	NODATA	NODATA	1.0	0.0	0.0	0.0	0.0	whole_cell	0.0	0.0	0.0	CY	NODATA	CY	NODATA	NODATA	CY	CY	NODATA	NODATA	CY	CY	CY	CY	NODATA	CY	CY	0.0	0.0	0.0	0.0	1.0	0.0	0.0	0.0	0.0	0.0	NODATA	NODATA	NODATA	NODATA	o533-553	NODATA
fucU	b2804	JW2775	89109590	NODATA	NODATA	NODATA	NODATA	NODATA	0.0	0.0	0.0	0.0	0.0	whole_cell	0.0	0.0	0.0	NODATA	NODATA	NODATA	CY	NODATA	CY	CY	NODATA	NODATA	CY	CY	CY	IM	CY	CY	CY	0.0	0.0	0.0	1.0	1.0	0.0	0.0	0.0	0.0	0.0	NODATA	NODATA	NODATA	i-117-134	o61-81	NODATA
fucR	b2805	JW2776	89109591	NODATA	NODATA	NODATA	NODATA	NODATA	0.0	0.0	0.0	0.0	0.0	whole_cell	0.0	0.0	0.0	NODATA	NODATA	NODATA	CY	NODATA	CY	CY	CY	NODATA	CY	CY	CY	CY	CY	CY	CY	0.0	0.0	0.0	0.0	1.0	0.0	0.0	0.0	0.0	0.0	NODATA	NODATA	NODATA	NODATA	o180-199	NODATA
gcvA	b2808	JW2779	89109594	NODATA	NODATA	NODATA	NODATA	NODATA	0.0	0.0	0.0	0.0	0.0	focus	0.0	1.0	0.0	NODATA	NODATA	CY	CY	NODATA	CY	CY	CY	NODATA	CY	CY	CY	CY	NODATA	CY	CY	0.0	0.0	0.0	1.0	1.0	0.0	0.0	0.0	0.0	0.0	NODATA	NODATA	NODATA	i-94-110	i61-79	NODATA
csdA	b2810	JW2781	89109596	NODATA	NODATA	NODATA	NODATA	NODATA	0.0	0.0	0.0	0.0	0.0	whole_cell	0.0	1.0	1.0	NODATA	NODATA	NODATA	NODATA	NODATA	UNK	CY	NODATA	NODATA	CY	CY	CY	CY	CY	CY	CY	0.0	0.0	0.0	0.0	1.0	0.0	0.0	0.0	0.0	0.0	NODATA	NODATA	NODATA	NODATA	o325-344	NODATA
ygdK	b2811	JW2782	89109597	NODATA	NODATA	NODATA	NODATA	NODATA	0.0	0.0	0.0	0.0	0.0	whole_cell	0.0	1.0	1.0	NODATA	NODATA	NODATA	NODATA	NODATA	CY	CY	NODATA	NODATA	UNK	CY	CY	CY	CY	CY	CY	0.0	0.0	0.0	0.0	1.0	0.0	0.0	0.0	0.0	0.0	NODATA	NODATA	NODATA	NODATA	i86-104	NODATA
argA	b2818	JW2786	89109601	NODATA	NODATA	NODATA	NODATA	NODATA	0.0	0.0	0.0	0.0	0.0	whole_cell	0.0	0.0	0.0	NODATA	NODATA	CY	CY	NODATA	CY	CY	CY	NODATA	CY	CY	CY	CY	CY	CY	CY	0.0	0.0	0.0	0.0	1.0	0.0	0.0	0.0	0.0	0.0	NODATA	NODATA	NODATA	NODATA	i57-75	NODATA
recD	b2819	JW2787	89109602	NODATA	NODATA	NODATA	NODATA	NODATA	0.0	0.0	0.0	0.0	0.0	whole_cell	0.0	0.0	1.0	NODATA	NODATA	NODATA	NODATA	NODATA	CY	CY	NODATA	NODATA	CY	CY	CY	CY	CY	CY	CY	0.0	0.0	0.0	0.0	1.0	0.0	0.0	0.0	0.0	0.0	NODATA	NODATA	NODATA	NODATA	o542-561	NODATA
recB	b2820	JW2788	89109603	NODATA	NODATA	NODATA	NODATA	NODATA	0.0	0.0	0.0	0.0	0.0	nucleoid_&_focus	0.0	0.0	1.0	NODATA	NODATA	NODATA	NODATA	NODATA	CY	CY	NODATA	NODATA	CY	CY	CY	CY	CY	CY	CY	0.0	0.0	0.0	1.0	1.0	0.0	0.0	0.0	0.0	0.0	NODATA	NODATA	NODATA	i-31-50	i1120-1139	NODATA
recC	b2822	JW2790	89109605	NODATA	NODATA	NODATA	NODATA	NODATA	1.0	0.0	0.0	0.0	0.0	whole_cell	0.0	0.0	1.0	NODATA	NODATA	NODATA	NODATA	NODATA	CY	CY	NODATA	NODATA	CY	CY	CY	CY	CY	CY	CY	0.0	1.0	0.0	0.0	1.0	0.0	0.0	0.0	0.0	0.0	NODATA	i210-230	NODATA	NODATA	i55-74	NODATA
ppdB	b2825	JW5451	89109608	NODATA	NODATA	NODATA	NODATA	NODATA	1.0	0.0	0.0	0.0	0.0	no_GFP_signal	0.0	0.0	0.0	NODATA	NODATA	NODATA	NODATA	NODATA	CY	LIPO	NODATA	NODATA	CY	CY	CY	IM	CY	CY	CY	1.0	1.0	1.0	1.0	1.0	0.0	0.0	0.0	0.0	0.0	o13-34i	i8-28	i7-29o	i-7-25	i10-32	NODATA
thyA	b2827	JW2795	89109610	NODATA	NODATA	NODATA	NODATA	NODATA	0.0	0.0	1.0	0.0	0.0	whole_cell	0.0	0.0	0.0	NODATA	NODATA	CY	CY	NODATA	CY	CY	CY	NODATA	CY	CY	CY	CY	NODATA	CY	CY	0.0	0.0	0.0	0.0	1.0	0.0	0.0	0.0	0.0	0.0	NODATA	NODATA	NODATA	NODATA	i181-205	NODATA
ptsP	b2829	JW2797	89109612	NODATA	NODATA	NODATA	NODATA	NODATA	0.0	0.0	0.0	0.0	0.0	focus	0.0	0.0	0.0	NODATA	NODATA	CY	NODATA	NODATA	CY	CY	NODATA	NODATA	CY	CY	CY	CY	CY	CY	CY	0.0	0.0	0.0	0.0	1.0	0.0	0.0	0.0	0.0	0.0	NODATA	NODATA	NODATA	NODATA	i59-78	NODATA
nudH	b2830	JW2798	89109613	NODATA	NODATA	NODATA	NODATA	NODATA	0.0	0.0	0.0	0.0	0.0	whole_cell	0.0	0.0	0.0	NODATA	NODATA	NODATA	NODATA	NODATA	CY	CY	NODATA	NODATA	UNK	CY	CY	CY	CY	CY	CY	0.0	0.0	0.0	0.0	1.0	0.0	0.0	0.0	0.0	0.0	NODATA	NODATA	NODATA	NODATA	o128-147	NODATA
mutH	b2831	JW2799	89109614	NODATA	NODATA	NODATA	NODATA	NODATA	0.0	0.0	0.0	0.0	0.0	NODATA	0.0	1.0	1.0	NODATA	NODATA	CY	CY	NODATA	CY	CY	CY	NODATA	UNK	CY	CY	CY	NODATA	CY	CY	0.0	0.0	0.0	0.0	1.0	0.0	0.0	0.0	0.0	0.0	NODATA	NODATA	NODATA	NODATA	i48-67	NODATA
tas	b2834	JW2802	89109617	NODATA	NODATA	NODATA	NODATA	NODATA	0.0	0.0	0.0	0.0	0.0	whole_cell	0.0	0.0	0.0	NODATA	NODATA	NODATA	NODATA	NODATA	CY	CY	NODATA	NODATA	UNK	CY	CY	CY	CY	CY	CY	0.0	0.0	0.0	0.0	1.0	0.0	0.0	0.0	0.0	0.0	NODATA	NODATA	NODATA	NODATA	i40-58	NODATA
galR	b2837	JW2805	89109620	NODATA	NODATA	NODATA	NODATA	NODATA	0.0	0.0	0.0	0.0	0.0	nucleoid	0.0	1.0	0.0	NODATA	NODATA	NODATA	CY	NODATA	CY	CY	CY	NODATA	CY	CY	CY	CY	CY	CY	CY	0.0	0.0	0.0	0.0	1.0	0.0	0.0	0.0	0.0	0.0	NODATA	NODATA	NODATA	NODATA	i54-73	NODATA
lysA	b2838	JW2806	89109621	NODATA	NODATA	NODATA	NODATA	NODATA	0.0	1.0	1.0	0.0	0.0	whole_cell	0.0	0.0	0.0	NODATA	NODATA	NODATA	NODATA	NODATA	CY	CY	NODATA	NODATA	CY	CY	CY	CY	CY	CY	CY	0.0	0.0	0.0	0.0	1.0	0.0	0.0	0.0	0.0	0.0	NODATA	NODATA	NODATA	NODATA	o366-384	NODATA
lysR	b2839	JW2807	89109622	NODATA	NODATA	NODATA	NODATA	NODATA	0.0	0.0	0.0	0.0	0.0	nucleoid	0.0	0.0	0.0	CY	NODATA	CY	CY	NODATA	CY	CY	CY	NODATA	CY	CY	CY	CY	NODATA	CY	CY	0.0	0.0	0.0	0.0	1.0	0.0	0.0	0.0	0.0	0.0	NODATA	NODATA	NODATA	NODATA	i61-79	NODATA
ygeA	b2840	JW2808	89109623	NODATA	NODATA	NODATA	NODATA	NODATA	0.0	0.0	0.0	0.0	0.0	whole_cell	0.0	0.0	0.0	NODATA	NODATA	NODATA	NODATA	NODATA	CY	CY	NODATA	NODATA	CY	CY	CY	EC	FB	CY	CY	0.0	0.0	0.0	0.0	1.0	0.0	0.0	0.0	0.0	0.0	NODATA	NODATA	NODATA	NODATA	i61-85	NODATA
kduD	b2842	JW2810	89109625	CY	NODATA	NODATA	NODATA	NODATA	0.0	0.0	0.0	0.0	0.0	whole_cell	0.0	0.0	0.0	CY	NODATA	NODATA	NODATA	NODATA	CY	CY	NODATA	NODATA	CY	IM	CY	CY	CY	CY	CY	0.0	0.0	0.0	0.0	1.0	0.0	0.0	0.0	0.0	0.0	NODATA	NODATA	NODATA	NODATA	i134-153	NODATA
kduI	b2843	JW2811	89109626	NODATA	NODATA	NODATA	NODATA	NODATA	0.0	0.0	0.0	0.0	0.0	whole_cell	0.0	0.0	0.0	NODATA	NODATA	NODATA	NODATA	NODATA	CY	CY	NODATA	NODATA	UNK	CY	CY	CY	CY	CY	CY	0.0	0.0	0.0	0.0	1.0	0.0	0.0	0.0	0.0	0.0	NODATA	NODATA	NODATA	NODATA	o235-254	NODATA
yqeF	b2844	JW5453	89109627	NODATA	NODATA	NODATA	NODATA	NODATA	0.0	0.0	0.0	0.0	0.0	whole_cell	0.0	0.0	0.0	NODATA	NODATA	CY	NODATA	NODATA	CY	CY	NODATA	NODATA	CY	CY	CY	CY	CY	CY	CY	0.0	0.0	0.0	0.0	3.0	0.0	0.0	0.0	0.0	3.0	NODATA	NODATA	NODATA	NODATA	o241-260270-289,343-362	NODATA
yqeH	b2846	JW5454	89109629	NODATA	NODATA	NODATA	NODATA	NODATA	0.0	0.0	0.0	0.0	0.0	focus	0.0	0.0	0.0	NODATA	NODATA	NODATA	NODATA	NODATA	CY	CY	NODATA	NODATA	UNK	CY	CY	CY	CY	CY	CY	0.0	0.0	0.0	0.0	1.0	0.0	0.0	0.0	0.0	0.0	NODATA	NODATA	NODATA	NODATA	i58-77	NODATA
yqeI	b2847	JW2815	89109630	NODATA	NODATA	NODATA	NODATA	NODATA	0.0	0.0	0.0	0.0	0.0	whole_cell	0.0	0.0	0.0	NODATA	NODATA	NODATA	NODATA	NODATA	CY	NODATA	NODATA	NODATA	UNK	CY	CY	CY	CY	CY	CY	1.0	1.0	1.0	0.0	1.0	0.0	0.0	0.0	0.0	0.0	i157-174o	i155-175	i152-174o	NODATA	i152-171	NODATA
ygeG	b2851	JW2819	89109634	NODATA	NODATA	NODATA	NODATA	NODATA	0.0	0.0	0.0	0.0	0.0	whole_cell	0.0	0.0	0.0	NODATA	NODATA	NODATA	NODATA	NODATA	CY	CY	NODATA	NODATA	UNK	CY	CY	CY	CY	CY	CY	0.0	0.0	0.0	0.0	1.0	0.0	0.0	0.0	0.0	0.0	NODATA	NODATA	NODATA	NODATA	o101-120	NODATA
ygeH	b2852	JW2820	89109635	NODATA	NODATA	NODATA	NODATA	NODATA	0.0	0.0	0.0	0.0	0.0	focus	0.0	0.0	0.0	NODATA	NODATA	NODATA	NODATA	NODATA	CY	CY	NODATA	NODATA	UNK	CY	CY	CY	CY	CY	CY	0.0	0.0	0.0	0.0	1.0	0.0	0.0	0.0	0.0	0.0	NODATA	NODATA	NODATA	NODATA	i34-52	NODATA
ygeK	b2855	JW5458	89109637	NODATA	NODATA	NODATA	NODATA	NODATA	0.0	0.0	0.0	0.0	0.0	whole_cell	0.0	0.0	0.0	NODATA	NODATA	NODATA	NODATA	NODATA	UNK	CY	NODATA	NODATA	CY	CY	CY	CY	CY	CY	CY	0.0	0.0	0.0	0.0	1.0	0.0	0.0	0.0	0.0	0.0	NODATA	NODATA	NODATA	NODATA	i52-71	NODATA
ygeL	b2856	JW2824	89109638	NODATA	NODATA	NODATA	NODATA	NODATA	0.0	0.0	0.0	0.0	0.0	whole_cell	0.0	0.0	0.0	NODATA	NODATA	NODATA	NODATA	NODATA	NODATA	NODATA	NODATA	NODATA	UNK	CY	CY	CY	NODATA	CY	CY	0.0	0.0	0.0	0.0	1.0	0.0	0.0	0.0	0.0	0.0	NODATA	NODATA	NODATA	NODATA	i5-24	NODATA
ygeM	b2857	JW5459	89109639	NODATA	NODATA	NODATA	NODATA	NODATA	0.0	0.0	0.0	0.0	0.0	NODATA	0.0	0.0	0.0	NODATA	NODATA	NODATA	NODATA	NODATA	UNK	CY	NODATA	NODATA	CY	CY	CY	UNK	NODATA	CY	CY	0.0	0.0	0.0	0.0	1.0	0.0	0.0	0.0	0.0	0.0	NODATA	NODATA	NODATA	NODATA	o61-84	NODATA
ygeO	b2859	JW5846	89109640	NODATA	NODATA	NODATA	NODATA	NODATA	0.0	0.0	0.0	0.0	0.0	NODATA	0.0	0.0	0.0	NODATA	NODATA	NODATA	NODATA	NODATA	UNK	NODATA	NODATA	NODATA	CY	CY	CY	CY	NODATA	CY	CY	1.0	0.0	0.0	2.0	1.0	0.0	0.0	0.0	2.0	0.0	o14-28i	NODATA	NODATA	o-7-25-66-84	i61-84	NODATA
insD-4	b2860	JW2826	89109641	NODATA	NODATA	NODATA	NODATA	NODATA	0.0	0.0	0.0	0.0	0.0	NODATA	0.0	0.0	0.0	NODATA	NODATA	NODATA	NODATA	NODATA	NODATA	NODATA	NODATA	NODATA	CY	CY	CY	CY	NODATA	CY	CY	0.0	0.0	0.0	0.0	1.0	0.0	0.0	0.0	0.0	0.0	NODATA	NODATA	NODATA	NODATA	o222-242	NODATA
insC-4	b2861	JW2829	89109642	NODATA	NODATA	NODATA	NODATA	NODATA	0.0	0.0	0.0	0.0	0.0	NODATA	0.0	0.0	1.0	NODATA	NODATA	NODATA	NODATA	NODATA	NODATA	NODATA	NODATA	NODATA	UNK	CY	IM	CY	CY	CY	CY	0.0	0.0	0.0	1.0	1.0	0.0	0.0	0.0	0.0	0.0	NODATA	NODATA	NODATA	o-4-21	o59-77	n2-8c13
ygeP	b2862	JW2831	89109643	NODATA	NODATA	NODATA	NODATA	NODATA	0.0	0.0	0.0	0.0	0.0	whole_cell	0.0	0.0	0.0	NODATA	NODATA	NODATA	NODATA	NODATA	CY	CY	NODATA	NODATA	CY	CY	EC	UNK	CY	CY	CY	0.0	0.0	0.0	0.0	1.0	0.0	0.0	0.0	0.0	0.0	NODATA	NODATA	NODATA	NODATA	o56-75	NODATA
xdhB	b2867	JW2835	89109647	NODATA	NODATA	NODATA	NODATA	NODATA	0.0	0.0	0.0	0.0	0.0	whole_cell	0.0	0.0	1.0	NODATA	NODATA	NODATA	NODATA	NODATA	CY	CY	NODATA	NODATA	UNK	CY	CY	CY	CY	CY	CY	0.0	0.0	0.0	0.0	1.0	0.0	0.0	0.0	0.0	0.0	NODATA	NODATA	NODATA	NODATA	i52-71	NODATA
xdhC	b2868	JW2836	89109648	NODATA	NODATA	NODATA	NODATA	NODATA	0.0	0.0	0.0	0.0	0.0	whole_cell	0.0	0.0	1.0	NODATA	NODATA	NODATA	NODATA	NODATA	UNK	CY	NODATA	NODATA	CY	CY	CY	PE	CY	CY	CY	0.0	0.0	0.0	0.0	1.0	0.0	0.0	0.0	0.0	0.0	NODATA	NODATA	NODATA	NODATA	o97-115	NODATA
ygeV	b2869	JW2837	89109649	NODATA	NODATA	NODATA	NODATA	NODATA	1.0	0.0	0.0	0.0	0.0	focus	0.0	1.0	0.0	NODATA	NODATA	NODATA	NODATA	NODATA	CY	CY	NODATA	NODATA	CY	CY	CY	CY	CY	CY	CY	0.0	0.0	0.0	0.0	1.0	0.0	0.0	0.0	0.0	0.0	NODATA	NODATA	NODATA	NODATA	o515-533	NODATA
ygeW	b2870	JW5463	89109650	NODATA	NODATA	NODATA	NODATA	NODATA	1.0	0.0	0.0	0.0	0.0	whole_cell	0.0	0.0	0.0	NODATA	NODATA	NODATA	NODATA	NODATA	CY	CY	NODATA	NODATA	CY	CY	CY	CY	CY	CY	CY	0.0	0.0	0.0	0.0	1.0	0.0	0.0	0.0	0.0	0.0	NODATA	NODATA	NODATA	NODATA	i55-73	NODATA
ygeX	b2871	JW2839	89109651	NODATA	NODATA	NODATA	NODATA	NODATA	0.0	0.0	0.0	0.0	0.0	whole_cell	0.0	0.0	0.0	NODATA	NODATA	NODATA	NODATA	NODATA	CY	NODATA	NODATA	NODATA	UNK	CY	CY	CY	CY	CY	CY	0.0	1.0	0.0	1.0	1.0	0.0	0.0	0.0	0.0	0.0	NODATA	i333-353	NODATA	i-71-89	o330-349	NODATA
ygeY	b2872	JW2840	89109652	NODATA	NODATA	NODATA	NODATA	NODATA	1.0	0.0	0.0	0.0	0.0	whole_cell	0.0	0.0	0.0	NODATA	NODATA	NODATA	NODATA	NODATA	CY	CY	NODATA	NODATA	CY	CY	CY	EC	CY	CY	CY	0.0	1.0	0.0	0.0	1.0	0.0	0.0	0.0	0.0	0.0	NODATA	i381-401	NODATA	NODATA	i326-345	NODATA
hyuA	b2873	JW2841	89109653	NODATA	NODATA	NODATA	NODATA	NODATA	0.0	0.0	0.0	0.0	0.0	whole_cell	0.0	0.0	0.0	NODATA	NODATA	NODATA	NODATA	NODATA	CY	CY	NODATA	NODATA	CY	CY	CY	CY	EC	CY	CY	0.0	0.0	0.0	0.0	1.0	0.0	0.0	0.0	0.0	0.0	NODATA	NODATA	NODATA	NODATA	i50-69	NODATA
yqeA	b2874	JW2842	89109654	NODATA	NODATA	NODATA	NODATA	NODATA	1.0	0.0	0.0	0.0	0.0	whole_cell	0.0	0.0	0.0	NODATA	NODATA	NODATA	NODATA	NODATA	CY	CY	NODATA	NODATA	CY	CY	CY	CY	CY	CY	CY	0.0	0.0	0.0	0.0	1.0	0.0	0.0	0.0	0.0	0.0	NODATA	NODATA	NODATA	NODATA	o230-251	n5-10c15
yqeB	b2875	JW2843	89109655	NODATA	NODATA	NODATA	NODATA	NODATA	1.0	0.0	0.0	0.0	0.0	focus	0.0	1.0	0.0	NODATA	NODATA	NODATA	NODATA	NODATA	CY	CY	NODATA	NODATA	CY	CY	CY	CY	CY	CY	CY	0.0	0.0	0.0	1.0	1.0	0.0	0.0	0.0	0.0	0.0	NODATA	NODATA	NODATA	i-117-134	i51-69	NODATA
ygfK	b2878	JW5923	89109658	NODATA	NODATA	NODATA	NODATA	NODATA	1.0	0.0	0.0	0.0	0.0	NODATA	0.0	0.0	1.0	NODATA	NODATA	NODATA	NODATA	NODATA	UNK	CY	NODATA	NODATA	CY	CY	CY	PE	CY	CY	CY	0.0	1.0	0.0	0.0	1.0	0.0	0.0	0.0	0.0	0.0	NODATA	u	NODATA	NODATA	i551-574	NODATA
ssnA	b2879	JW2847	89109659	NODATA	NODATA	NODATA	NODATA	NODATA	1.0	0.0	0.0	0.0	0.0	focus	0.0	1.0	0.0	NODATA	NODATA	NODATA	NODATA	NODATA	CY	CY	NODATA	NODATA	CY	CY	CY	CY	EC	CY	CY	0.0	0.0	0.0	0.0	1.0	0.0	0.0	0.0	0.0	0.0	NODATA	NODATA	NODATA	NODATA	i50-69	NODATA
guaD	b2883	JW5466	89109663	NODATA	NODATA	NODATA	NODATA	NODATA	1.0	0.0	0.0	0.0	0.0	whole_cell	0.0	0.0	0.0	NODATA	NODATA	NODATA	NODATA	NODATA	CY	CY	NODATA	NODATA	CY	CY	CY	CY	CY	CY	CY	0.0	0.0	0.0	0.0	1.0	0.0	0.0	0.0	0.0	0.0	NODATA	NODATA	NODATA	NODATA	i61-84	NODATA
ygfT	b2887	JW5469	89109666	NODATA	NODATA	NODATA	NODATA	NODATA	0.0	0.0	0.0	0.0	0.0	whole_cell	0.0	0.0	0.0	NODATA	NODATA	NODATA	NODATA	NODATA	CY	CY	NODATA	NODATA	CY	CY	CY	PE	CY	CY	CY	0.0	0.0	0.0	0.0	1.0	0.0	0.0	0.0	0.0	0.0	NODATA	NODATA	NODATA	NODATA	i27-46	NODATA
idi	b2889	JW2857	89109668	NODATA	NODATA	NODATA	NODATA	NODATA	0.0	0.0	0.0	0.0	0.0	whole_cell	0.0	0.0	0.0	NODATA	NODATA	CY	NODATA	NODATA	CY	CY	CY	NODATA	CY	CY	PE	CY	NODATA	CY	CY	0.0	0.0	0.0	0.0	1.0	0.0	0.0	0.0	0.0	0.0	NODATA	NODATA	NODATA	NODATA	i47-67	NODATA
lysS	b2890	JW2858	89109669	NODATA	NODATA	NODATA	NODATA	NODATA	1.0	1.0	1.0	0.0	0.0	whole_cell	0.0	0.0	0.0	NODATA	NODATA	CY	CY	NODATA	CY	CY	CY	NODATA	CY	CY	CY	CY	NODATA	CY	CY	0.0	0.0	0.0	0.0	1.0	0.0	0.0	0.0	0.0	0.0	NODATA	NODATA	NODATA	NODATA	i470-489	NODATA
prfB	b2891	JW5847	89109670	NODATA	NODATA	CY	NODATA	NODATA	1.0	0.0	1.0	0.0	0.0	whole_cell	0.0	1.0	0.0	CY	NODATA	CY	CY	NODATA	CY	CY	CY	NODATA	CY	CY	CY	CY	NODATA	CY	CY	0.0	0.0	0.0	0.0	1.0	0.0	0.0	0.0	0.0	0.0	NODATA	NODATA	NODATA	NODATA	i53-71	NODATA
recJ	b2892	JW2860	89109671	NODATA	NODATA	NODATA	NODATA	NODATA	0.0	0.0	0.0	0.0	0.0	NODATA	0.0	0.0	0.0	NODATA	NODATA	NODATA	NODATA	NODATA	CY	NODATA	CY	NODATA	CY	CY	CY	CY	CY	CY	CY	1.0	1.0	0.0	2.0	1.0	0.0	0.0	0.0	2.0	0.0	i188-206o	i187-207	NODATA	i-189-206-217-235	i34-53	NODATA
xerD	b2894	JW2862	89109673	NODATA	NODATA	NODATA	NODATA	NODATA	0.0	0.0	0.0	0.0	0.0	whole_cell	0.0	1.0	1.0	NODATA	NODATA	CY	NODATA	NODATA	CY	CY	NODATA	NODATA	CY	CY	CY	CY	NC	CY	CY	0.0	0.0	0.0	0.0	1.0	0.0	0.0	0.0	0.0	0.0	NODATA	NODATA	NODATA	NODATA	i61-79	NODATA
ygfY	b2897	JW2865	89109676	NODATA	NODATA	NODATA	NODATA	NODATA	0.0	0.0	0.0	0.0	0.0	whole_cell	0.0	0.0	0.0	NODATA	NODATA	NODATA	NODATA	NODATA	CY	CY	NODATA	NODATA	CY	CY	CY	UNK	CY	CY	CY	0.0	0.0	0.0	0.0	1.0	0.0	0.0	0.0	0.0	0.0	NODATA	NODATA	NODATA	NODATA	i38-57	NODATA
ygfZ	b2898	JW2866	89109677	NODATA	NODATA	CY	NODATA	NODATA	1.0	1.0	1.0	0.0	0.0	whole_cell	0.0	0.0	0.0	NODATA	NODATA	CY	NODATA	NODATA	CY	CY	NODATA	NODATA	UNK	CY	PE	CY	CY	CY	CY	0.0	0.0	0.0	0.0	1.0	0.0	0.0	0.0	0.0	0.0	NODATA	NODATA	NODATA	NODATA	o61-80	NODATA
yqfB	b2900	JW2868	89109679	NODATA	NODATA	NODATA	NODATA	NODATA	0.0	0.0	0.0	0.0	0.0	whole_cell	0.0	0.0	0.0	NODATA	NODATA	NODATA	NODATA	NODATA	CY	CY	NODATA	NODATA	CY	CY	CY	UNK	IM	CY	CY	0.0	0.0	0.0	0.0	1.0	0.0	0.0	0.0	0.0	0.0	NODATA	NODATA	NODATA	NODATA	o58-77	NODATA
bglA	b2901	JW2869	89109680	NODATA	NODATA	NODATA	NODATA	NODATA	1.0	0.0	0.0	0.0	0.0	whole_cell	0.0	0.0	0.0	NODATA	NODATA	NODATA	NODATA	NODATA	CY	CY	NODATA	NODATA	CY	CY	CY	EC	CY	CY	CY	0.0	0.0	0.0	0.0	1.0	0.0	0.0	0.0	0.0	0.0	NODATA	NODATA	NODATA	NODATA	i415-434	NODATA
ygfF	b2902	JW2870	89109681	NODATA	NODATA	NODATA	NODATA	NODATA	0.0	0.0	0.0	0.0	0.0	whole_cell	0.0	0.0	0.0	NODATA	NODATA	NODATA	NODATA	NODATA	CY	CY	NODATA	NODATA	CY	CY	CY	CY	CY	CY	CY	0.0	0.0	0.0	0.0	1.0	0.0	0.0	0.0	0.0	0.0	NODATA	NODATA	NODATA	NODATA	i50-68	NODATA
gcvP	b2903	JW2871	89109682	NODATA	NODATA	NODATA	NODATA	NODATA	0.0	0.0	0.0	0.0	0.0	whole_cell	0.0	0.0	1.0	NODATA	NODATA	NODATA	NODATA	NODATA	CY	NODATA	NODATA	NODATA	UNK	CY	CY	CY	CY	CY	CY	1.0	1.0	0.0	1.0	1.0	0.0	0.0	0.0	0.0	0.0	o751-770i	u	NODATA	i-81-99	i240-259	NODATA
gcvH	b2904	JW2872	89109683	NODATA	NODATA	NODATA	NODATA	NODATA	0.0	0.0	0.0	0.0	0.0	whole_cell	0.0	0.0	1.0	NODATA	NODATA	NODATA	NODATA	NODATA	CY	CY	NODATA	NODATA	CY	CY	CY	CY	CY	CY	CY	0.0	0.0	0.0	0.0	1.0	0.0	0.0	0.0	0.0	0.0	NODATA	NODATA	NODATA	NODATA	i55-74	NODATA
gcvT	b2905	JW2873	89109684	NODATA	NODATA	CY	NODATA	NODATA	1.0	0.0	1.0	0.0	0.0	whole_cell	0.0	0.0	1.0	NODATA	NODATA	NODATA	NODATA	NODATA	CY	CY	NODATA	NODATA	CY	CY	CY	CY	CY	CY	CY	0.0	0.0	0.0	0.0	1.0	0.0	0.0	0.0	0.0	0.0	NODATA	NODATA	NODATA	NODATA	i59-78	NODATA
visC	b2906	JW2874	89109685	NODATA	NODATA	NODATA	NODATA	NODATA	0.0	0.0	0.0	0.0	0.0	focus	0.0	0.0	0.0	NODATA	NODATA	NODATA	NODATA	NODATA	CY	LIPO	NODATA	NODATA	UNK	CY	CY	CY	CY	CY	CY	0.0	0.0	0.0	0.0	1.0	0.0	0.0	0.0	0.0	0.0	NODATA	NODATA	NODATA	NODATA	i7-25	n6-15c19
ubiH	b2907	JW2875	89109686	NODATA	NODATA	NODATA	NODATA	NODATA	1.0	0.0	0.0	0.0	0.0	whole_cell	0.0	0.0	0.0	NODATA	NODATA	NODATA	NODATA	NODATA	CY	LIPO	NODATA	NODATA	UNK	CY	CY	CY	CY	CY	CY	0.0	1.0	0.0	0.0	1.0	0.0	0.0	0.0	0.0	0.0	NODATA	o	NODATA	NODATA	o316-335	n3-13c18
pepP	b2908	JW2876	89109687	NODATA	NODATA	NODATA	NODATA	NODATA	1.0	0.0	0.0	0.0	0.0	focus	0.0	0.0	0.0	NODATA	NODATA	CY	NODATA	NODATA	CY	CY	NODATA	NODATA	CY	CY	CY	CY	NODATA	CY	CY	0.0	0.0	0.0	0.0	1.0	0.0	0.0	0.0	0.0	0.0	NODATA	NODATA	NODATA	NODATA	i373-392	NODATA
ygfB	b2909	JW5473	89109688	NODATA	NODATA	NODATA	NODATA	NODATA	0.0	0.0	0.0	0.0	0.0	whole_cell	0.0	0.0	0.0	NODATA	NODATA	NODATA	NODATA	NODATA	CY	CY	NODATA	NODATA	CY	CY	CY	UNK	IM	CY	CY	0.0	0.0	0.0	0.0	1.0	0.0	0.0	0.0	0.0	0.0	NODATA	NODATA	NODATA	NODATA	o110-133	NODATA
ygfA	b2912	JW2879	89109690	NODATA	NODATA	NODATA	NODATA	NODATA	0.0	0.0	0.0	0.0	0.0	whole_cell	0.0	0.0	0.0	NODATA	NODATA	NODATA	NODATA	NODATA	CY	NODATA	NODATA	NODATA	IM	CY	CY	CY	CY	CY	CY	2.0	0.0	0.0	3.0	1.0	2.0	0.0	0.0	3.0	0.0	i21-43o63-81i	NODATA	NODATA	i-26-43-64-81-104-120	o104-123	NODATA
serA	b2913	JW2880	89109691	NODATA	NODATA	NODATA	NODATA	NODATA	0.0	0.0	0.0	0.0	0.0	focus	0.0	1.0	0.0	NODATA	NODATA	NODATA	CY	NODATA	CY	NODATA	CY	NODATA	CY	CY	CY	CY	CY	CY	CY	0.0	0.0	0.0	1.0	1.0	0.0	0.0	0.0	0.0	0.0	NODATA	NODATA	NODATA	i-154-170	i61-85	NODATA
rpiA	b2914	JW5475	89109692	NODATA	NODATA	CY	NODATA	NODATA	1.0	1.0	1.0	0.0	0.0	whole_cell	0.0	1.0	0.0	NODATA	NODATA	NODATA	NODATA	NODATA	CY	CY	NODATA	NODATA	UNK	CY	CY	CY	CY	CY	CY	0.0	0.0	0.0	0.0	1.0	0.0	0.0	0.0	0.0	0.0	NODATA	NODATA	NODATA	NODATA	i57-76	NODATA
yqfE	b2915	JW2882	89109693	NODATA	NODATA	NODATA	NODATA	NODATA	0.0	0.0	0.0	0.0	0.0	whole_cell	0.0	0.0	0.0	NODATA	NODATA	NODATA	NODATA	NODATA	CY	NODATA	NODATA	NODATA	UNK	CY	CY	CY	CY	CY	CY	0.0	0.0	0.0	0.0	1.0	0.0	0.0	0.0	0.0	0.0	NODATA	NODATA	NODATA	NODATA	o39-58	n9-19c23
argP	b2916	JW2883	89109694	NODATA	NODATA	NODATA	NODATA	NODATA	1.0	0.0	0.0	0.0	0.0	focus	0.0	1.0	0.0	NODATA	NODATA	NODATA	CY	NODATA	CY	CY	CY	NODATA	CY	CY	CY	CY	CY	CY	CY	0.0	0.0	0.0	0.0	1.0	0.0	0.0	0.0	0.0	0.0	NODATA	NODATA	NODATA	NODATA	o227-245	NODATA
yliK	b2917	JW2884	89109695	NODATA	NODATA	NODATA	NODATA	NODATA	0.0	0.0	0.0	0.0	0.0	whole_cell	0.0	0.0	0.0	NODATA	NODATA	NODATA	NODATA	NODATA	CY	NODATA	NODATA	NODATA	CY	CY	CY	CY	CY	CY	CY	0.0	1.0	0.0	2.0	1.0	0.0	0.0	0.0	2.0	0.0	NODATA	o	NODATA	o-245-264-273-290	o639-658	NODATA
argK	b2918	JW2885	89109696	NODATA	NODATA	NODATA	NODATA	NODATA	0.0	0.0	0.0	0.0	0.0	focus	0.0	0.0	0.0	NODATA	NODATA	IM	IM	NODATA	IM	CY	IM	NODATA	CY	CY	CY	IM	NODATA	CY	CY	0.0	0.0	0.0	0.0	1.0	0.0	0.0	0.0	0.0	0.0	NODATA	NODATA	NODATA	NODATA	i140-159	NODATA
ygfG	b2919	JW2886	89109697	NODATA	NODATA	NODATA	NODATA	NODATA	0.0	0.0	0.0	0.0	0.0	whole_cell	0.0	0.0	0.0	NODATA	NODATA	NODATA	NODATA	NODATA	CY	NODATA	NODATA	NODATA	CY	CY	CY	IM	CY	CY	CY	0.0	0.0	0.0	1.0	1.0	0.0	0.0	0.0	0.0	0.0	NODATA	NODATA	NODATA	o-120-144	i45-64	NODATA
ygfH	b2920	JW2887	89109698	NODATA	NODATA	NODATA	NODATA	NODATA	0.0	0.0	0.0	0.0	0.0	focus	0.0	0.0	0.0	NODATA	NODATA	NODATA	NODATA	NODATA	CY	CY	NODATA	NODATA	UNK	CY	IM	CY	CY	CY	CY	0.0	0.0	0.0	0.0	1.0	0.0	0.0	0.0	0.0	0.0	NODATA	NODATA	NODATA	NODATA	o422-441	NODATA
ygfI	b2921	JW5476	89109699	NODATA	NODATA	NODATA	NODATA	NODATA	0.0	0.0	0.0	0.0	0.0	whole_cell	0.0	0.0	0.0	NODATA	NODATA	NODATA	NODATA	NODATA	CY	CY	NODATA	NODATA	CY	CY	CY	CY	CY	CY	CY	0.0	0.0	0.0	0.0	1.0	0.0	0.0	0.0	0.0	0.0	NODATA	NODATA	NODATA	NODATA	i61-79	n12-18c24
pgk	b2926	JW2893	89109704	NODATA	NODATA	NODATA	NODATA	NODATA	1.0	1.0	1.0	0.0	0.0	whole_cell	0.0	1.0	0.0	NODATA	NODATA	CY	CY	NODATA	CY	CY	CY	NODATA	CY	CY	CY	CY	NODATA	CY	CY	0.0	0.0	0.0	0.0	1.0	0.0	0.0	0.0	0.0	0.0	NODATA	NODATA	NODATA	NODATA	i51-70	NODATA
epd	b2927	JW2894	89109705	NODATA	NODATA	NODATA	NODATA	NODATA	1.0	0.0	0.0	0.0	0.0	focus	0.0	1.0	0.0	NODATA	NODATA	CY	CY	NODATA	CY	CY	CY	NODATA	CY	CY	CY	CY	NODATA	CY	CY	0.0	0.0	0.0	0.0	1.0	0.0	0.0	0.0	0.0	0.0	NODATA	NODATA	NODATA	NODATA	i30-49	NODATA
yggC	b2928	JW2895	89109706	NODATA	NODATA	NODATA	NODATA	NODATA	0.0	0.0	0.0	0.0	0.0	focus	0.0	0.0	0.0	NODATA	NODATA	NODATA	NODATA	NODATA	CY	CY	NODATA	NODATA	CY	CY	CY	CY	CY	CY	CY	0.0	0.0	0.0	0.0	1.0	0.0	0.0	0.0	0.0	0.0	NODATA	NODATA	NODATA	NODATA	i46-65	NODATA
yggD	b2929	JW2896	89109707	NODATA	NODATA	NODATA	NODATA	NODATA	0.0	0.0	0.0	0.0	0.0	whole_cell	0.0	0.0	0.0	NODATA	NODATA	NODATA	NODATA	NODATA	CY	CY	NODATA	NODATA	UNK	CY	CY	CY	CY	CY	CY	0.0	0.0	0.0	0.0	1.0	0.0	0.0	0.0	0.0	0.0	NODATA	NODATA	NODATA	NODATA	i95-113	NODATA
yggF	b2930	JW2897	89109708	NODATA	NODATA	NODATA	NODATA	NODATA	0.0	0.0	0.0	0.0	0.0	focus	0.0	0.0	0.0	NODATA	NODATA	NODATA	NODATA	NODATA	CY	CY	NODATA	NODATA	UNK	CY	PE	CY	CY	CY	CY	0.0	0.0	0.0	0.0	1.0	0.0	0.0	0.0	0.0	0.0	NODATA	NODATA	NODATA	NODATA	o205-224	n4-12c18
[truncated: 2,720 more rows]
[truncated: 18 more columns]

## Sheet: Web servers
Type of datasource	Name	Web page	Notes of conditions, parameters used for runs, and Genomic companion databases
[truncated: 36 more rows]

[truncated: 2 more sheets: Agreement_Bioinf, Agree_BioinfProtKnow]
