# Supplementary material for: Computational and experimental approaches to chart the Escherichia coli cell-envelope-associated proteome and interactome
Source: FEMS Microbiol Rev. 2008 Dec 1;33(1):66–97. doi: 10.1111/j.1574-6976.2008.00141.x (PMC2704936; doi:10.1111/j.1574-6976.2008.00141.x)
Supplement: Supplementary file 2 [file fmr0033-0066-SD2.xls]

## Sheet: Compilation
Each column shows in parenthesis the number of proteins with "true hits" used in performace analyses
	Gold standards		Global predictors of sub-cellular localization					Predictors of alpha-helixes (predicted alpha-helix number)										Predictors of alpha-helixes (predicted topology)					Predictors of signal peptides and lipoproteins (predicted cleavage position)							Predictors of beta-barrels (predicted beta-strands number)										Discriminators of beta-barrels (predicted beta-strands number)			Predictors of beta-barrels (predicted beta-strands topology)
#(1)GI	Gardy & Brinkman 2006 [All 299 proteins](299)	Gardy & Brinkman [Subset of 161 proteins](161)	cPSORTdb(299)	CELLO II(299)	Proteome Analyst(299)	GnegPLoc(299)	Global Consensus [majority consensus of global predictors](299)	Phobius [>=1TMHs](57)	ConPredII [>=1TMHs](77)	TMHMM [>=1TMHs](65)	HMMTOP [>=1TMHs](130)	MEMSAT3 [>=1TMHs](299)	Phobius [>=2TMHs](45)	ConPredII [>=2TMHs](45)	TMHMM [>=2TMHs](44)	HMMTOP [>=2TMHs](51)	MEMSAT3 [>=2TMHs](45)	Phobius [topology](57)	ConPredII [topology](77)	TMHMM [topology](65)	HMMTOP [topology](130)	MEMSAT3 [topology](299)	Phobius [signal peptide position](80)	ConPredII [signal peptide position](294)	SignalP [signal peptide position](92)	TatP [signal peptide position](11)	LipoP [signal peptide position, SPase I](51)	LipoP [signal peptide position, SPase II](19)	DOLOP [lipoprotein prediction](7)	PRED-TMBB [>=2TMBs Viterbi](75)	PRED-TMBB [>=2TMBs N-best](75)	PRED-TMBB [>=2TMBs Posterior decoding](72)	PROFtmb [>=2TMBs](19)	TMBETA-NET [>=2TMBs](55)	PRED-TMBB [>=3TMBs Viterbi](32)	PRED-TMBB [>=3TMBs N-best](32)	PRED-TMBB [>=3TMBs Posterior decoding](36)	PROFtmb [>=3TMBs](19)	TMBETA-NET [>=3TMBs](55)	BOMP [Blast allowed](21)	TMBETADISC-RBF(64)	TMB-Hunt(28)	PRED-TMBB[topology Viterbi](75)	PRED-TMBB[topology N-best](75)	PRED-TMBB[topology Posterior decoding](72)	PROFtmb [topology](19)	TMBETA-NET [topology](55)
11128402	PE	PE	PE	PE	PE	PE	PE	0.0	0.0	0.0	1.0	1.0	0.0	0.0	0.0	0.0	0.0	NODATA	NODATA	NODATA	i-64-81	o60-79	n5-16c22	1-25	23-24	NODATA	22-23	NODATA	NODATA	0.0	0.0	0.0	0.0	0.0	0.0	0.0	0.0	0.0	0.0	NODATA	NODATA	NODATA	NODATA	NODATA	NODATA	NODATA	NODATA
114111	CY	NODATA	CY	CY	CY	CY	CY	0.0	0.0	0.0	0.0	1.0	0.0	0.0	0.0	0.0	0.0	NODATA	NODATA	NODATA	NODATA	i56-74	NODATA	1-26	NODATA	NODATA	NODATA	NODATA	NODATA	0.0	0.0	0.0	0.0	0.0	0.0	0.0	0.0	0.0	0.0	NODATA	NODATA	NODATA	NODATA	NODATA	NODATA	NODATA	NODATA
114580	CY	CY	CY	CY	IM	CY	CY	0.0	0.0	0.0	0.0	1.0	0.0	0.0	0.0	0.0	0.0	NODATA	NODATA	NODATA	NODATA	i95-118	NODATA	1-26	NODATA	NODATA	NODATA	NODATA	NODATA	2.0	2.0	2.0	0.0	0.0	0.0	0.0	0.0	0.0	0.0	NODATA	NODATA	NODATA	i16-22o28-38i	i16-22o28-38i	i14-22o28-38i	NODATA	NODATA
114668	IM	IM	IM	IM	IM	IM	IM	2.0	2.0	2.0	2.0	2.0	2.0	2.0	2.0	2.0	2.0	o9-33i53-77o	o	o10-32i53-75o	o-8-32-53-77	o8-3253-77	NODATA	1-23	24-25	NODATA	NODATA	NODATA	NODATA	0.0	0.0	0.0	0.0	0.0	0.0	0.0	0.0	0.0	0.0	NODATA	NODATA	NODATA	NODATA	NODATA	NODATA	NODATA	NODATA
115015	CY	CY	CY	CY	CY	CY	CY	2.0	1.0	0.0	1.0	1.0	2.0	0.0	0.0	0.0	0.0	i123-139o143-162i	o	NODATA	o-142-158	i60-79	NODATA	1-26	NODATA	NODATA	NODATA	NODATA	NODATA	2.0	2.0	2.0	0.0	0.0	0.0	0.0	0.0	0.0	0.0	NODATA	NODATA	NODATA	i6-14o46-52i	i6-14o46-52i	i6-14o46-52i	NODATA	NODATA
115147	PE	PE	PE	CY	PE	CY	PE	0.0	0.0	0.0	0.0	1.0	0.0	0.0	0.0	0.0	0.0	NODATA	NODATA	NODATA	NODATA	o113-132	NODATA	1-24	NODATA	NODATA	NODATA	NODATA	NODATA	0.0	0.0	0.0	0.0	0.0	0.0	0.0	0.0	0.0	0.0	NODATA	NODATA	NODATA	NODATA	NODATA	NODATA	NODATA	NODATA
116124	EC	EC	UNK	PE	PE	CY	PE	0.0	0.0	1.0	1.0	1.0	0.0	0.0	0.0	0.0	0.0	NODATA	NODATA	i5-27o	i-6-23	i131-149	n3-13c19	1-23	20-21	NODATA	19-20	NODATA	NODATA	0.0	0.0	0.0	0.0	0.0	0.0	0.0	0.0	0.0	0.0	NODATA	NODATA	NODATA	NODATA	NODATA	NODATA	NODATA	NODATA
1168553	CY	NODATA	CY	CY	CY	CY	CY	0.0	0.0	0.0	0.0	1.0	0.0	0.0	0.0	0.0	0.0	NODATA	NODATA	NODATA	NODATA	i61-83	NODATA	1-26	NODATA	NODATA	NODATA	NODATA	NODATA	0.0	0.0	0.0	0.0	0.0	0.0	0.0	0.0	0.0	0.0	NODATA	NODATA	NODATA	NODATA	NODATA	NODATA	NODATA	NODATA
117433	CY	NODATA	CY	CY	CY	CY	CY	0.0	0.0	0.0	0.0	1.0	0.0	0.0	0.0	0.0	0.0	NODATA	NODATA	NODATA	NODATA	i61-84	NODATA	1-24	NODATA	NODATA	NODATA	NODATA	NODATA	0.0	0.0	0.0	0.0	0.0	0.0	0.0	0.0	0.0	0.0	NODATA	NODATA	NODATA	NODATA	NODATA	NODATA	NODATA	NODATA
117572	PE	PE	UNK	PE	PE	CY	PE	0.0	0.0	0.0	1.0	1.0	0.0	0.0	0.0	0.0	0.0	NODATA	NODATA	NODATA	i-6-24	i175-193	n3-11c17	1-23	18-19	NODATA	17-18	NODATA	NODATA	0.0	0.0	0.0	0.0	11.0	0.0	0.0	0.0	0.0	11.0	NODATA	NODATA	NODATA	NODATA	NODATA	NODATA	NODATA	2-14,16-23,33-41,46-54,90-98,106-111,132-143,161-166,169-176,214-219,229-237
118163	IM	IM	IM	IM	IM	IM	IM	8.0	6.0	7.0	6.0	6.0	8.0	6.0	7.0	6.0	6.0	i12-38o61-86i98-125o137-156i188-203o205-219i221-235o244-266i	i16-36,63-83,101-121,138-158,188-208,242-262	o15-37i62-84o104-126i138-160o188-205i212-234o244-266i	i-12-35-62-85-98-121-136-155-196-219-244-266	i15-3961-85,95-119,136-160,195-219,244-267	NODATA	1-23	37-38	NODATA	NODATA	NODATA	NODATA	2.0	2.0	2.0	0.0	9.0	0.0	0.0	0.0	0.0	9.0	NODATA	NODATA	NODATA	i80-90o128-138i	i80-90o128-138i	i80-88o128-138i	NODATA	4-9,12-50,56-90,93-99,111-149,154-161,197-218,220-239,248-277
118165	IM	IM	IM	IM	IM	IM	IM	6.0	5.0	6.0	6.0	6.0	6.0	5.0	6.0	6.0	6.0	i20-45o65-90i101-124o144-162i202-226o248-268i	i21-41,68-88,104-124,144-164,248-268	i20-42o69-91i103-125o140-162i201-223o246-268i	i-20-43-66-90-101-125-142-161-202-224-249-268	i22-4567-91,102-125,142-166,197-221,252-273	NODATA	1-23	NODATA	NODATA	NODATA	NODATA	NODATA	2.0	2.0	2.0	0.0	0.0	0.0	0.0	0.0	0.0	0.0	NODATA	NODATA	NODATA	i17-27o33-43i	i17-27o33-43i	i64-74o83-91i	NODATA	NODATA
119899	CY	NODATA	CY	CY	IM	NC	CY	0.0	0.0	0.0	0.0	1.0	0.0	0.0	0.0	0.0	0.0	NODATA	NODATA	NODATA	NODATA	i61-79	NODATA	1-26	NODATA	NODATA	NODATA	NODATA	NODATA	0.0	0.0	0.0	0.0	0.0	0.0	0.0	0.0	0.0	0.0	NODATA	NODATA	NODATA	NODATA	NODATA	NODATA	NODATA	NODATA
120497	IM	NODATA	IM	IM	IM	IM	IM	5.0	5.0	5.0	5.0	5.0	5.0	5.0	5.0	5.0	5.0	i31-53o76-98i125-148o169-191i213-234o	i32-52,76-96,126-146,168-188,213-233	i31-53o76-98i125-147o167-189i215-232o	i-33-52-77-96-123-142-167-188-215-232	i30-5275-98,128-147,163-184,212-230	NODATA	1-23	NODATA	NODATA	NODATA	NODATA	NODATA	0.0	0.0	0.0	0.0	0.0	0.0	0.0	0.0	0.0	0.0	NODATA	NODATA	NODATA	NODATA	NODATA	NODATA	NODATA	NODATA
123441	CY	NODATA	CY	CY	CY	CY	CY	0.0	0.0	0.0	0.0	1.0	0.0	0.0	0.0	0.0	0.0	NODATA	NODATA	NODATA	NODATA	o60-78	NODATA	1-26	NODATA	NODATA	NODATA	NODATA	NODATA	0.0	0.0	0.0	0.0	0.0	0.0	0.0	0.0	0.0	0.0	NODATA	NODATA	NODATA	NODATA	NODATA	NODATA	NODATA	NODATA
124395	IM	IM	IM	IM	CY	IM	IM	3.0	2.0	3.0	3.0	2.0	3.0	2.0	3.0	3.0	2.0	i6-24o39-64i86-110o	o	i5-24o39-61i82-104o	i-9-25-40-57-86-110	i10-2987-105	NODATA	1-23	NODATA	NODATA	NODATA	NODATA	NODATA	0.0	0.0	0.0	0.0	0.0	0.0	0.0	0.0	0.0	0.0	NODATA	NODATA	NODATA	NODATA	NODATA	NODATA	NODATA	NODATA
127565	IM	IM	IM	IM	IM	IM	IM	3.0	4.0	4.0	4.0	4.0	3.0	4.0	4.0	4.0	4.0	n4-12c17/18o30-50i58-79o85-104i	o	o4-23i30-52o56-78i85-104o	o-4-21-30-48-61-78-87-104	o6-2431-51,58-81,87-108	n4-12c17	1-23	NODATA	NODATA	NODATA	NODATA	NODATA	0.0	0.0	0.0	0.0	0.0	0.0	0.0	0.0	0.0	0.0	NODATA	NODATA	NODATA	NODATA	NODATA	NODATA	NODATA	NODATA
127833	IM	IM	IM	IM	IM	IM	IM	5.0	4.0	5.0	5.0	5.0	5.0	4.0	5.0	5.0	5.0	o10-28i49-69o88-109i128-148o184-209i	o	o4-26i47-69o89-108i127-149o184-206i	o-7-26-51-70-89-108-127-146-179-198	o6-2451-74,91-110,124-142,183-203	NODATA	1-23	NODATA	NODATA	NODATA	NODATA	NODATA	0.0	0.0	0.0	0.0	0.0	0.0	0.0	0.0	0.0	0.0	NODATA	NODATA	NODATA	NODATA	NODATA	NODATA	NODATA	NODATA
129056	CY	NODATA	IM	CY	CY	CY	CY	0.0	0.0	0.0	3.0	2.0	0.0	0.0	0.0	3.0	2.0	NODATA	NODATA	NODATA	i-455-471-494-511-538-555	i457-476551-574	NODATA	1-28	NODATA	NODATA	NODATA	NODATA	NODATA	0.0	0.0	0.0	0.0	0.0	0.0	0.0	0.0	0.0	0.0	NODATA	NODATA	NODATA	NODATA	NODATA	NODATA	NODATA	NODATA
129246	OM	OM	OM	EC	OM	FG	OM	0.0	0.0	0.0	0.0	1.0	0.0	0.0	0.0	0.0	0.0	NODATA	NODATA	NODATA	NODATA	i197-215	n5-16c23	1-24	19-20	NODATA	NODATA	16-17	NODATA	12.0	12.0	11.0	0.0	9.0	12.0	12.0	11.0	0.0	9.0	NODATA	NODATA	NODATA	i4-16o30-42i52-58o86-94i97-103o130-138i141-147o179-187i191-201o219-227i235-245o272-273	i4-16o30-42i52-58o86-94i97-103o130-138i141-147o179-187i191-201o219-227i235-245o272-273	i4-16o30-42i52-58o86-94i97-103o130-138i143-149o165-181i183-199o219-229i235-245o	NODATA	5-11,23-28,52-57,60-70,78-83,100-112,125-136,146-161,167-173
129247	OM	OM	OM	EC	OM	FG	OM	0.0	0.0	0.0	0.0	1.0	0.0	0.0	0.0	0.0	0.0	NODATA	NODATA	NODATA	NODATA	i220-238	n4-14c20	1-23	20-21	NODATA	NODATA	15-16	NODATA	12.0	12.0	11.0	0.0	14.0	12.0	12.0	11.0	0.0	14.0	NODATA	om	NODATA	i32-42o75-83i86-92o111-119i122-128o166-174i186-196o208-218i222-230o258-268i274-282o295-296	i32-42o75-83i86-92o111-119i122-128o166-174i186-196o208-218i222-230o258-268i274-282o295-296	i32-42o75-83i86-92o111-119i122-128o166-174i186-196o208-218i222-230o258-268i276-282o	NODATA	1-13,63-69,76-83,85-91,110-117,121-126,136-142,146-153,167-173,181-216,221-228,255-263,265-271,287-294
129595	OM	OM	OM	EC	OM	EC	OM	0.0	0.0	0.0	1.0	1.0	0.0	0.0	0.0	0.0	0.0	NODATA	NODATA	NODATA	i-6-23	i8-32	n9-19c24	1-23	27-28	NODATA	NODATA	21-22	NODATA	2.0	2.0	2.0	0.0	7.0	0.0	0.0	0.0	0.0	7.0	NODATA	om	NODATA	i69-75o101-109i	i69-75o101-109i	i69-75o101-109i	NODATA	4-19,57-65,69-74,101-108,128-135,143-149,168-173
129623	CY	NODATA	UNK	CY	CY	CY	CY	0.0	0.0	0.0	0.0	1.0	0.0	0.0	0.0	0.0	0.0	NODATA	NODATA	NODATA	NODATA	i52-70	NODATA	1-27	NODATA	NODATA	NODATA	NODATA	NODATA	0.0	0.0	0.0	0.0	0.0	0.0	0.0	0.0	0.0	0.0	NODATA	NODATA	NODATA	NODATA	NODATA	NODATA	NODATA	NODATA
130094	PE	PE	PE	PE	PE	PE	PE	0.0	0.0	0.0	1.0	1.0	0.0	0.0	0.0	0.0	0.0	NODATA	NODATA	NODATA	i-6-24	o5-23	n5-17c26	1-26	27-28	NODATA	26-27	NODATA	NODATA	0.0	0.0	0.0	0.0	16.0	0.0	0.0	0.0	0.0	16.0	NODATA	om	NODATA	NODATA	NODATA	NODATA	NODATA	4-20,30-38,58-67,75-98,105-111,119-126,138-146,158-167,184-196,217-225,233-238,245-254,261-270,280-294,309-315,327-337
130126	CY	NODATA	CY	CY	CY	CY	CY	0.0	0.0	0.0	0.0	1.0	0.0	0.0	0.0	0.0	0.0	NODATA	NODATA	NODATA	NODATA	i61-81	NODATA	NODATA	NODATA	NODATA	NODATA	NODATA	NODATA	0.0	0.0	0.0	0.0	0.0	0.0	0.0	0.0	0.0	0.0	NODATA	NODATA	NODATA	NODATA	NODATA	NODATA	NODATA	NODATA
130689	IM	IM	IM	IM	IM	IM	IM	6.0	6.0	6.0	6.0	6.0	6.0	6.0	6.0	6.0	6.0	i2-26o58-79i90-110o141-161i188-214o241-262i	i4-24,59-79,86-106,140-160,189-209,242-262	i5-27o59-81i88-110o141-163i184-206o240-262i	i-6-27-58-81-90-109-136-157-188-212-243-262	i3-2356-80,90-113,137-160,191-215,243-264	NODATA	1-23	NODATA	NODATA	NODATA	NODATA	NODATA	6.0	6.0	6.0	0.0	0.0	6.0	6.0	6.0	0.0	0.0	NODATA	NODATA	NODATA	i34-40o57-67i70-78o90-100i104-114o123-129i	i34-40o57-67i70-78o90-100i104-114o123-129i	i32-40o57-67i70-78o90-100i104-114o123-129i	NODATA	NODATA
130690	IM	IM	IM	IM	IM	IM	IM	6.0	6.0	6.0	6.0	6.0	6.0	6.0	6.0	6.0	6.0	i10-30o63-86i98-122o128-149i176-195o231-252i	i8-28,65-85,102-122,127-147,176-196,231-251	i5-27o64-86i99-121o126-148i176-195o230-252i	i-8-27-64-86-99-121-126-148-176-197-230-252	i8-3162-86,95-119,126-149,178-202,228-251	NODATA	1-23	NODATA	NODATA	NODATA	NODATA	NODATA	2.0	2.0	2.0	0.0	12.0	0.0	0.0	0.0	0.0	12.0	NODATA	NODATA	NODATA	i14-26o39-49i	i14-26o39-49i	i14-26o35-49i	NODATA	2-9,11-28,33-52,56-90,95-106,111-137,142-163,168-179,187-198,200-205,213-225,232-253
133030	CY	CY	CY	CY	CY	CY	CY	0.0	0.0	0.0	0.0	1.0	0.0	0.0	0.0	0.0	0.0	NODATA	NODATA	NODATA	NODATA	i58-77	NODATA	1-26	NODATA	NODATA	NODATA	NODATA	NODATA	2.0	2.0	2.0	0.0	0.0	0.0	0.0	0.0	0.0	0.0	NODATA	NODATA	NODATA	i19-25o40-46i	i19-25o40-46i	i19-25o40-46i	NODATA	NODATA
133976	CY	CY	CY	CY	CY	CY	CY	0.0	0.0	0.0	0.0	1.0	0.0	0.0	0.0	0.0	0.0	NODATA	NODATA	NODATA	NODATA	o61-85	NODATA	1-26	NODATA	NODATA	NODATA	NODATA	NODATA	0.0	0.0	0.0	0.0	0.0	0.0	0.0	0.0	0.0	0.0	NODATA	NODATA	NODATA	NODATA	NODATA	NODATA	NODATA	NODATA
136142	IM	IM	IM	CY	CY	CY	CY	0.0	0.0	0.0	0.0	1.0	0.0	0.0	0.0	0.0	0.0	NODATA	NODATA	NODATA	NODATA	i19-37	NODATA	1-23	NODATA	NODATA	NODATA	NODATA	NODATA	0.0	0.0	0.0	0.0	0.0	0.0	0.0	0.0	0.0	0.0	NODATA	NODATA	NODATA	NODATA	NODATA	NODATA	NODATA	NODATA
136208	CY	NODATA	CY	CY	CY	CY	CY	0.0	0.0	0.0	0.0	1.0	0.0	0.0	0.0	0.0	0.0	NODATA	NODATA	NODATA	NODATA	o1682-1700	NODATA	1-26	NODATA	NODATA	NODATA	NODATA	NODATA	0.0	0.0	0.0	0.0	0.0	0.0	0.0	0.0	0.0	0.0	NODATA	om	NODATA	NODATA	NODATA	NODATA	NODATA	NODATA
13632794	PE	PE	PE	PE	PE	PE	PE	0.0	0.0	0.0	1.0	1.0	0.0	0.0	0.0	0.0	0.0	NODATA	NODATA	NODATA	i-13-30	i12-31	n13-25c32	1-23	33-34	40-41	32-33	NODATA	NODATA	0.0	0.0	0.0	0.0	0.0	0.0	0.0	0.0	0.0	0.0	NODATA	NODATA	NODATA	NODATA	NODATA	NODATA	NODATA	NODATA
136376	IM	NODATA	IM	OM	CY	IM	MULTIPLE	4.0	4.0	4.0	4.0	3.0	4.0	4.0	4.0	4.0	3.0	i34-55o67-90i116-134o140-158i	i36-56,69-89,115-135,138-158	i33-55o70-92i113-135o139-158i	i-38-55-68-92-117-134-139-156	i32-5570-89,119-137	NODATA	1-23	NODATA	NODATA	NODATA	NODATA	NODATA	0.0	0.0	0.0	0.0	0.0	0.0	0.0	0.0	0.0	0.0	NODATA	om	8.729829	NODATA	NODATA	NODATA	NODATA	NODATA
136748	IM	IM	IM	IM	IM	IM	IM	6.0	6.0	6.0	6.0	6.0	6.0	6.0	6.0	6.0	6.0	i13-33o76-97i109-130o157-180i206-228o267-288i	i13-33,77-97,109-129,160-180,206-226,265-285	i12-34o79-101i108-130o155-177i206-228o266-288i	i-12-34-73-97-110-130-157-181-206-228-263-283	i14-3875-99,107-130,155-179,208-231,263-287	NODATA	1-23	NODATA	NODATA	NODATA	NODATA	NODATA	0.0	0.0	0.0	0.0	12.0	0.0	0.0	0.0	0.0	12.0	NODATA	NODATA	6.094673	NODATA	NODATA	NODATA	NODATA	8-31,35-42,50-57,59-115,121-129,136-150,156-170,172-181,201-209,213-228,246-256,269-295
136751	IM	IM	IM	IM	IM	IM	IM	6.0	6.0	6.0	7.0	6.0	6.0	6.0	6.0	7.0	6.0	i10-33o80-105i112-131o145-166i187-210o247-272i	i12-32,82-102,111-131,143-163,200-220,250-270	i7-29o82-104i111-130o145-162i200-222o251-273i	o-14-32-39-55-82-105-112-130-145-162-200-223-250-268	i10-3476-100,112-136,139-158,191-214,247-270	NODATA	1-23	35-36	NODATA	NODATA	NODATA	NODATA	0.0	0.0	0.0	0.0	0.0	0.0	0.0	0.0	0.0	0.0	NODATA	NODATA	NODATA	NODATA	NODATA	NODATA	NODATA	NODATA
136766	CY	NODATA	CY	CY	CY	CY	CY	0.0	0.0	0.0	0.0	1.0	0.0	0.0	0.0	0.0	0.0	NODATA	NODATA	NODATA	NODATA	i61-81	NODATA	1-32	NODATA	NODATA	NODATA	NODATA	NODATA	0.0	0.0	0.0	0.0	0.0	0.0	0.0	0.0	0.0	0.0	NODATA	NODATA	NODATA	NODATA	NODATA	NODATA	NODATA	NODATA
140742	CY	CY	CY	CY	CY	CY	CY	0.0	0.0	0.0	0.0	1.0	0.0	0.0	0.0	0.0	0.0	NODATA	NODATA	NODATA	NODATA	o62-80	NODATA	1-26	NODATA	NODATA	NODATA	NODATA	NODATA	0.0	0.0	0.0	0.0	0.0	0.0	0.0	0.0	0.0	0.0	NODATA	NODATA	NODATA	NODATA	NODATA	NODATA	NODATA	NODATA
15595224	EC	EC	UNK	EC	UNK	CY	MULTIPLE	0.0	0.0	0.0	0.0	1.0	0.0	0.0	0.0	0.0	0.0	NODATA	NODATA	NODATA	NODATA	i252-270	n7-17c22	1-24	23-24	NODATA	22-23	NODATA	NODATA	0.0	0.0	0.0	0.0	0.0	0.0	0.0	0.0	0.0	0.0	NODATA	NODATA	NODATA	NODATA	NODATA	NODATA	NODATA	NODATA
15595242	EC	EC	UNK	CY	EC	CY	MULTIPLE	0.0	0.0	0.0	0.0	1.0	0.0	0.0	0.0	0.0	0.0	NODATA	NODATA	NODATA	NODATA	o386-404	NODATA	1-28	NODATA	NODATA	NODATA	NODATA	NODATA	0.0	0.0	0.0	0.0	0.0	0.0	0.0	0.0	0.0	0.0	NODATA	om	NODATA	NODATA	NODATA	NODATA	NODATA	NODATA
15595341	PE	PE	UNK	PE	CY	CY	MULTIPLE	0.0	0.0	0.0	1.0	1.0	0.0	0.0	0.0	0.0	0.0	NODATA	NODATA	NODATA	i-165-182	o58-82	n2-7c11	1-23	NODATA	NODATA	NODATA	NODATA	NODATA	2.0	2.0	2.0	0.0	0.0	0.0	0.0	0.0	0.0	0.0	NODATA	NODATA	NODATA	i45-53o66-72i	i45-53o66-72i	i45-51o66-72i	NODATA	NODATA
15595360	OM	OM	OM	OM	OM	OM	OM	0.0	0.0	0.0	0.0	1.0	0.0	0.0	0.0	0.0	0.0	NODATA	NODATA	NODATA	NODATA	i366-385	n8-17c24	1-24	23-24	NODATA	22-23	NODATA	NODATA	16.0	16.0	16.0	18.0	19.0	16.0	16.0	16.0	18.0	19.0	3.0	om	10.756007	i40-48o65-73i80-92o126-134i137-145o181-189i194-204o242-252i256-264o283-291i294-302o337-347i353-359o390-400i406-414o433-444	i40-48o65-73i80-92o126-134i137-145o181-189i194-204o242-252i256-264o283-291i294-302o337-347i353-359o390-400i406-414o433-444	i40-48o65-73i80-92o126-134i137-145o194-204i211-220o242-252i256-264o283-291i294-302o337-345i353-359o390-400i408-414o433-443i	i36-48o62-74i77-88o122-134i137-148o161-171i176-187o212-223i226-234o240-252i256-267o281-291i294-303o334-350i353-364o388-403i407-418o431-441	34-48,58-70,77-92,129-134,137-145,176-190,192-202,209-225,227-245,247-252,261-268,283-303,336-349,358-367,377-382,387-393,395-400,408-419,433-438
15595497	PE	PE	PE	PE	PE	PE	PE	0.0	0.0	0.0	1.0	1.0	0.0	0.0	0.0	0.0	0.0	NODATA	NODATA	NODATA	i-8-25	i10-29	n8-19c25	1-25	25-26	NODATA	24-25	NODATA	NODATA	0.0	0.0	0.0	0.0	0.0	0.0	0.0	0.0	0.0	0.0	NODATA	NODATA	NODATA	NODATA	NODATA	NODATA	NODATA	NODATA
15595498	PE	PE	PE	PE	PE	PE	PE	0.0	0.0	0.0	0.0	1.0	0.0	0.0	0.0	0.0	0.0	NODATA	NODATA	NODATA	NODATA	i8-27	n8-19c24	1-25	25-26	NODATA	24-25	NODATA	NODATA	0.0	0.0	0.0	0.0	0.0	0.0	0.0	0.0	0.0	0.0	NODATA	NODATA	NODATA	NODATA	NODATA	NODATA	NODATA	NODATA
15595592	CY	NODATA	CY	CY	CY	CY	CY	0.0	0.0	0.0	0.0	1.0	0.0	0.0	0.0	0.0	0.0	NODATA	NODATA	NODATA	NODATA	i59-77	NODATA	1-38	NODATA	NODATA	NODATA	NODATA	NODATA	0.0	0.0	0.0	0.0	0.0	0.0	0.0	0.0	0.0	0.0	NODATA	NODATA	NODATA	NODATA	NODATA	NODATA	NODATA	NODATA
15595622	IM	IM	UNK	OM	IM	IM	MULTIPLE	0.0	0.0	0.0	0.0	1.0	0.0	0.0	0.0	0.0	0.0	NODATA	NODATA	NODATA	NODATA	o61-80	n9-20c24	1-23	28-29	NODATA	NODATA	23-24	LIPO	2.0	2.0	2.0	0.0	0.0	0.0	0.0	0.0	0.0	0.0	NODATA	om	7.573135	i48-54o66-78i	i48-54o66-78i	i48-54o68-78i	NODATA	NODATA
15595624	OM	OM	OM	OM	OM	CY	OM	0.0	0.0	0.0	0.0	1.0	0.0	0.0	0.0	0.0	0.0	NODATA	NODATA	NODATA	NODATA	i408-426	n4-15c20	1-24	20-21	NODATA	NODATA	17-18	LIPO	4.0	4.0	8.0	0.0	25.0	4.0	4.0	8.0	0.0	25.0	NODATA	om	7.895966	i66-74o90-98i101-109o141-149i	i66-74o90-98i101-109o141-149i	i66-74o90-98i101-109o128-138i141-149o170-178i181-187o202-208i	NODATA	3-15,55-60,66-75,81-99,130-152,157-165,171-187,190-197,199-207,209-214,216-226,234-246,250-256,268-276,295-301,325-335,339-344,357-368,371-381,396-405,418-423,428-433,435-448,450-462,464-475
15595706	PE	PE	UNK	PE	PE	CY	PE	0.0	0.0	0.0	0.0	1.0	0.0	0.0	0.0	0.0	0.0	NODATA	NODATA	NODATA	NODATA	i54-73	n5-15c19	1-24	19-20	NODATA	18-19	NODATA	NODATA	0.0	0.0	0.0	0.0	21.0	0.0	0.0	0.0	0.0	21.0	NODATA	NODATA	NODATA	NODATA	NODATA	NODATA	NODATA	1-17,24-29,61-66,88-93,132-138,140-147,182-202,206-211,216-223,227-233,236-241,264-279,290-296,308-316,343-351,363-369,406-425,433-441,444-450,455-462,464-470
15595717	CY	NODATA	CY	CY	CY	CY	CY	0.0	0.0	0.0	0.0	1.0	0.0	0.0	0.0	0.0	0.0	NODATA	NODATA	NODATA	NODATA	i47-66	NODATA	1-26	NODATA	NODATA	NODATA	NODATA	NODATA	0.0	0.0	0.0	0.0	0.0	0.0	0.0	0.0	0.0	0.0	NODATA	NODATA	NODATA	NODATA	NODATA	NODATA	NODATA	NODATA
15595720	IM	IM	UNK	PE	IM	CY	MULTIPLE	1.0	0.0	1.0	1.0	1.0	0.0	0.0	0.0	0.0	0.0	i12-32o	NODATA	i13-30o	i-13-30	i14-33	NODATA	1-25	NODATA	NODATA	NODATA	NODATA	NODATA	0.0	0.0	0.0	0.0	0.0	0.0	0.0	0.0	0.0	0.0	NODATA	NODATA	NODATA	NODATA	NODATA	NODATA	NODATA	NODATA
15595849	CY	CY	CY	CY	CY	CY	CY	0.0	0.0	0.0	1.0	1.0	0.0	0.0	0.0	0.0	0.0	NODATA	NODATA	NODATA	i-30-53	o139-157	NODATA	1-24	NODATA	NODATA	NODATA	NODATA	NODATA	0.0	0.0	0.0	0.0	0.0	0.0	0.0	0.0	0.0	0.0	NODATA	NODATA	NODATA	NODATA	NODATA	NODATA	NODATA	NODATA
15595960	IM	NODATA	UNK	PE	IM	IM	MULTIPLE	1.0	1.0	0.0	0.0	1.0	0.0	0.0	0.0	0.0	0.0	i86-106o	u	NODATA	NODATA	i50-69	NODATA	NODATA	NODATA	NODATA	NODATA	NODATA	NODATA	0.0	0.0	0.0	0.0	0.0	0.0	0.0	0.0	0.0	0.0	NODATA	om	7.895966	NODATA	NODATA	NODATA	NODATA	NODATA
15596028	CY	NODATA	UNK	CY	CY	CY	CY	0.0	1.0	0.0	2.0	1.0	0.0	0.0	0.0	2.0	0.0	NODATA	o	NODATA	o-81-100-137-161	o83-106	NODATA	1-24	NODATA	NODATA	NODATA	NODATA	NODATA	0.0	0.0	0.0	0.0	0.0	0.0	0.0	0.0	0.0	0.0	NODATA	om	NODATA	NODATA	NODATA	NODATA	NODATA	NODATA
15596040	EC	EC	UNK	PE	PE	CY	PE	0.0	1.0	1.0	1.0	1.0	0.0	0.0	0.0	0.0	0.0	NODATA	u	i5-27o	o-4-23	o7-25	n4-15c20	1-28	21-22	NODATA	20-21	NODATA	NODATA	0.0	0.0	0.0	0.0	0.0	0.0	0.0	0.0	0.0	0.0	NODATA	NODATA	NODATA	NODATA	NODATA	NODATA	NODATA	NODATA
15596049	EC	EC	UNK	PE	PE	OM	PE	0.0	0.0	0.0	1.0	1.0	0.0	0.0	0.0	0.0	0.0	NODATA	NODATA	NODATA	i-6-23	i312-330	n7-19c25	1-24	26-27	NODATA	25-26	NODATA	NODATA	0.0	0.0	0.0	0.0	0.0	0.0	0.0	0.0	0.0	0.0	NODATA	NODATA	NODATA	NODATA	NODATA	NODATA	NODATA	NODATA
15596085	PE	PE	PE	PE	PE	PE	PE	0.0	0.0	0.0	1.0	1.0	0.0	0.0	0.0	0.0	0.0	NODATA	NODATA	NODATA	i-6-22	o61-84	n4-15c21	1-24	22-23	NODATA	21-22	NODATA	NODATA	0.0	0.0	0.0	0.0	0.0	0.0	0.0	0.0	0.0	0.0	NODATA	NODATA	NODATA	NODATA	NODATA	NODATA	NODATA	NODATA
15596089	IM	IM	IM	CY	IM	IM	IM	0.0	0.0	0.0	0.0	1.0	0.0	0.0	0.0	0.0	0.0	NODATA	NODATA	NODATA	NODATA	i48-66	NODATA	NODATA	NODATA	NODATA	NODATA	NODATA	NODATA	0.0	0.0	0.0	0.0	0.0	0.0	0.0	0.0	0.0	0.0	NODATA	NODATA	NODATA	NODATA	NODATA	NODATA	NODATA	NODATA
15596090	CY	NODATA	CY	CY	CY	IM	CY	0.0	1.0	0.0	1.0	1.0	0.0	0.0	0.0	0.0	0.0	NODATA	o	NODATA	i-99-118	o287-306	n8-19c24	1-29	NODATA	NODATA	NODATA	NODATA	NODATA	0.0	0.0	0.0	0.0	0.0	0.0	0.0	0.0	0.0	0.0	NODATA	NODATA	NODATA	NODATA	NODATA	NODATA	NODATA	NODATA
15596267	IM	NODATA	IM	CY	IM	IM	IM	0.0	0.0	0.0	0.0	1.0	0.0	0.0	0.0	0.0	0.0	NODATA	NODATA	NODATA	NODATA	i41-60	NODATA	1-25	NODATA	NODATA	NODATA	NODATA	NODATA	0.0	0.0	0.0	0.0	0.0	0.0	0.0	0.0	0.0	0.0	NODATA	NODATA	NODATA	NODATA	NODATA	NODATA	NODATA	NODATA
15596268	IM	IM	IM	CY	IM	CY	IM	0.0	0.0	0.0	0.0	1.0	0.0	0.0	0.0	0.0	0.0	NODATA	NODATA	NODATA	NODATA	o178-196	NODATA	1-25	NODATA	NODATA	NODATA	NODATA	NODATA	0.0	0.0	0.0	0.0	0.0	0.0	0.0	0.0	0.0	0.0	NODATA	NODATA	NODATA	NODATA	NODATA	NODATA	NODATA	NODATA
15596345	OM	OM	UNK	CY	EC	CY	MULTIPLE	0.0	1.0	0.0	1.0	1.0	0.0	0.0	0.0	0.0	0.0	NODATA	o	NODATA	o-460-480	o61-82	n9-18c25	1-23	26-27	NODATA	25-26	NODATA	NODATA	2.0	2.0	2.0	0.0	0.0	0.0	0.0	0.0	0.0	0.0	NODATA	NODATA	NODATA	i96-104o122-132i	i96-104o122-132i	i96-104o122-132i	NODATA	NODATA
15596444	IM	NODATA	UNK	IM	IM	CY	IM	1.0	1.0	1.0	1.0	1.0	0.0	0.0	0.0	0.0	0.0	i13-34o	i14-34	i12-34o	o-15-33	i13-36	NODATA	NODATA	32-33	NODATA	NODATA	NODATA	NODATA	0.0	0.0	0.0	0.0	0.0	0.0	0.0	0.0	0.0	0.0	NODATA	om	NODATA	NODATA	NODATA	NODATA	NODATA	NODATA
15596468	OM	OM	OM	OM	OM	OM	OM	0.0	0.0	0.0	0.0	1.0	0.0	0.0	0.0	0.0	0.0	NODATA	NODATA	NODATA	NODATA	i557-576	n6-14c18	1-24	23-24	NODATA	22-23	NODATA	NODATA	22.0	22.0	22.0	22.0	26.0	22.0	22.0	22.0	22.0	26.0	1.0	om	10.735570	i160-168o174-182i189-199o221-231i235-243o268-276i282-288o312-322i326-334o355-363i368-374o392-404i408-418o434-444i447-453o486-494i497-505o529-537i540-548o560-570i574-582o607-616	i160-168o174-182i189-199o221-231i235-243o268-276i282-288o312-322i326-334o355-363i368-374o392-404i408-418o434-444i447-453o486-494i497-505o529-537i540-548o560-570i574-582o607-616	i160-168o174-182i189-197o221-231i235-243o268-276i282-288o312-322i326-334o355-363i368-374o390-404i408-418o434-442i447-453o486-494i497-505o529-537i540-548o560-576i580-586o607-615i	i160-169o175-184i187-198o220-232i235-246o266-278i282-293o310-322i326-337o351-363i366-375o385-395i398-409o430-442i445-459o475-494i497-508o526-537i540-551o565-577i580-589o605-614	3-8,28-37,43-51,65-70,85-92,95-107,122-132,138-143,145-154,186-196,226-231,239-245,267-274,282-287,324-334,352-367,388-396,398-406,431-438,440-455,481-498,526-543,545-552,571-576,578-592,606-615
15596485	OM	OM	OM	OM	OM	EC	OM	0.0	0.0	0.0	0.0	1.0	0.0	0.0	0.0	0.0	0.0	NODATA	NODATA	NODATA	NODATA	i347-366	n8-17c23	1-24	24-25	NODATA	23-24	NODATA	NODATA	15.0	15.0	17.0	16.0	14.0	15.0	15.0	17.0	16.0	14.0	5.0	om	NODATA	i115-125o149-157i163-171o194-200i207-215o231-239i246-260o276-284i287-295o322-330i336-344o366-372i378-388o401-409i414-424	i115-125o149-157i163-171o194-200i207-215o231-239i246-260o276-284i287-295o322-330i336-344o366-372i378-388o401-409i414-424	i66-74o99-107i115-125o149-157i163-171o205-215i219-225o229-239i246-260o276-284i287-295o322-330i336-344o366-372i378-388o401-409i414-423o	i3-14o52-62i66-79o99-111i115-128o146-160i163-174o204-216i219-228o262-273i276-287o321-333i336-347o363-375i378-389o411-421	2-22,61-78,116-126,142-151,154-159,207-214,220-234,247-253,275-295,316-325,335-342,363-371,379-391,412-424
15596627	CY	CY	UNK	CY	CY	CY	CY	0.0	0.0	0.0	0.0	1.0	0.0	0.0	0.0	0.0	0.0	NODATA	NODATA	NODATA	NODATA	o170-188	NODATA	1-29	NODATA	NODATA	NODATA	NODATA	NODATA	0.0	0.0	0.0	0.0	0.0	0.0	0.0	0.0	0.0	0.0	NODATA	NODATA	NODATA	NODATA	NODATA	NODATA	NODATA	NODATA
15596628	CY	NODATA	UNK	CY	UNK	CY	MULTIPLE	0.0	0.0	0.0	0.0	1.0	0.0	0.0	0.0	0.0	0.0	NODATA	NODATA	NODATA	NODATA	o56-75	NODATA	1-26	NODATA	18-19	NODATA	NODATA	NODATA	0.0	0.0	0.0	0.0	0.0	0.0	0.0	0.0	0.0	0.0	NODATA	NODATA	NODATA	NODATA	NODATA	NODATA	NODATA	NODATA
15596641	IM	NODATA	UNK	CY	IM	CY	MULTIPLE	0.0	0.0	0.0	0.0	1.0	0.0	0.0	0.0	0.0	0.0	NODATA	NODATA	NODATA	NODATA	i61-80	NODATA	1-25	NODATA	NODATA	NODATA	NODATA	NODATA	0.0	0.0	0.0	0.0	0.0	0.0	0.0	0.0	0.0	0.0	NODATA	NODATA	NODATA	NODATA	NODATA	NODATA	NODATA	NODATA
15596653	CY	NODATA	CY	CY	CY	CY	CY	0.0	0.0	0.0	0.0	1.0	0.0	0.0	0.0	0.0	0.0	NODATA	NODATA	NODATA	NODATA	i61-82	NODATA	1-38	NODATA	NODATA	NODATA	NODATA	NODATA	0.0	0.0	0.0	0.0	0.0	0.0	0.0	0.0	0.0	0.0	NODATA	NODATA	NODATA	NODATA	NODATA	NODATA	NODATA	NODATA
15596807	CY	CY	CY	CY	CY	CY	CY	0.0	0.0	0.0	0.0	1.0	0.0	0.0	0.0	0.0	0.0	NODATA	NODATA	NODATA	NODATA	i131-150	NODATA	1-26	NODATA	NODATA	NODATA	NODATA	NODATA	0.0	0.0	0.0	0.0	0.0	0.0	0.0	0.0	0.0	0.0	NODATA	NODATA	NODATA	NODATA	NODATA	NODATA	NODATA	NODATA
15596903	EC	EC	EC	OM	EC	CY	EC	0.0	0.0	0.0	0.0	1.0	0.0	0.0	0.0	0.0	0.0	NODATA	NODATA	NODATA	NODATA	i51-69	NODATA	1-26	NODATA	NODATA	NODATA	NODATA	NODATA	0.0	0.0	0.0	0.0	0.0	0.0	0.0	0.0	0.0	0.0	NODATA	om	NODATA	NODATA	NODATA	NODATA	NODATA	NODATA
15596905	EC	EC	UNK	CY	IM	CY	MULTIPLE	2.0	3.0	2.0	2.0	2.0	2.0	3.0	2.0	2.0	2.0	i170-203o232-257i	i169-189,191-211,234-254	i171-193o236-258i	i-177-201-232-256	o185-209231-250	NODATA	1-26	NODATA	NODATA	NODATA	NODATA	NODATA	0.0	0.0	0.0	0.0	0.0	0.0	0.0	0.0	0.0	0.0	NODATA	om	NODATA	NODATA	NODATA	NODATA	NODATA	NODATA
15596908	EC	EC	UNK	CY	UNK	CY	MULTIPLE	0.0	0.0	0.0	0.0	1.0	0.0	0.0	0.0	0.0	0.0	NODATA	NODATA	NODATA	NODATA	o37-55	NODATA	1-28	NODATA	NODATA	NODATA	NODATA	NODATA	0.0	0.0	0.0	0.0	0.0	0.0	0.0	0.0	0.0	0.0	NODATA	om	NODATA	NODATA	NODATA	NODATA	NODATA	NODATA
15596910	CY	NODATA	CY	CY	CY	CY	CY	0.0	1.0	0.0	2.0	1.0	0.0	0.0	0.0	2.0	0.0	NODATA	o	NODATA	o-105-122-145-162	i216-235	NODATA	1-29	NODATA	NODATA	NODATA	NODATA	NODATA	0.0	0.0	0.0	0.0	0.0	0.0	0.0	0.0	0.0	0.0	NODATA	NODATA	NODATA	NODATA	NODATA	NODATA	NODATA	NODATA
15596911	CY	NODATA	CY	CY	UNK	NC	CY	0.0	0.0	0.0	0.0	1.0	0.0	0.0	0.0	0.0	0.0	NODATA	NODATA	NODATA	NODATA	i54-72	NODATA	1-26	NODATA	NODATA	NODATA	NODATA	NODATA	0.0	0.0	0.0	0.0	0.0	0.0	0.0	0.0	0.0	0.0	NODATA	NODATA	NODATA	NODATA	NODATA	NODATA	NODATA	NODATA
15596915	CY	NODATA	CY	CY	UNK	CY	CY	0.0	0.0	0.0	0.0	1.0	0.0	0.0	0.0	0.0	0.0	NODATA	NODATA	NODATA	NODATA	o8-26	NODATA	1-38	NODATA	NODATA	NODATA	NODATA	NODATA	0.0	0.0	0.0	0.0	0.0	0.0	0.0	0.0	0.0	0.0	NODATA	NODATA	NODATA	NODATA	NODATA	NODATA	NODATA	NODATA
15596917	CY	NODATA	CY	CY	IM	CY	CY	0.0	0.0	0.0	0.0	1.0	0.0	0.0	0.0	0.0	0.0	NODATA	NODATA	NODATA	NODATA	i54-73	NODATA	1-28	NODATA	NODATA	NODATA	NODATA	NODATA	0.0	0.0	0.0	0.0	0.0	0.0	0.0	0.0	0.0	0.0	NODATA	NODATA	NODATA	NODATA	NODATA	NODATA	NODATA	NODATA
15597001	CY	NODATA	UNK	PE	CY	CY	MULTIPLE	0.0	0.0	0.0	0.0	1.0	0.0	0.0	0.0	0.0	0.0	NODATA	NODATA	NODATA	NODATA	i28-47	NODATA	1-26	NODATA	NODATA	NODATA	NODATA	NODATA	0.0	0.0	0.0	0.0	0.0	0.0	0.0	0.0	0.0	0.0	NODATA	NODATA	NODATA	NODATA	NODATA	NODATA	NODATA	NODATA
15597095	CY	NODATA	UNK	CY	CY	CY	CY	0.0	0.0	0.0	1.0	1.0	0.0	0.0	0.0	0.0	0.0	NODATA	NODATA	NODATA	i-22-41	i33-52	NODATA	1-26	NODATA	NODATA	NODATA	NODATA	NODATA	0.0	0.0	0.0	0.0	0.0	0.0	0.0	0.0	0.0	0.0	NODATA	NODATA	NODATA	NODATA	NODATA	NODATA	NODATA	NODATA
15597216	CY	CY	CY	CY	CY	CY	CY	0.0	0.0	0.0	0.0	1.0	0.0	0.0	0.0	0.0	0.0	NODATA	NODATA	NODATA	NODATA	i154-173	NODATA	1-26	NODATA	NODATA	NODATA	NODATA	NODATA	0.0	0.0	0.0	0.0	0.0	0.0	0.0	0.0	0.0	0.0	NODATA	NODATA	NODATA	NODATA	NODATA	NODATA	NODATA	NODATA
15597415	IM	NODATA	IM	IM	IM	IM	IM	12.0	11.0	12.0	12.0	12.0	12.0	11.0	12.0	12.0	12.0	i19-40o57-78i87-106o114-134i146-166o173-195i221-243o256-277i287-306o312-334i346-367o374-393i	o	i21-43o58-80i87-106o116-138i145-167o171-193i221-243o253-275i284-306o311-333i346-368o373-395i	i-23-47-56-75-86-105-110-134-147-171-176-195-220-243-258-276-287-305-310-334-345-368-377-395	i19-4255-79,87-110,113-137,145-168,171-195,221-245,256-279,286-305,308-331,349-368,371-395	NODATA	1-34	NODATA	NODATA	NODATA	NODATA	NODATA	0.0	0.0	0.0	0.0	0.0	0.0	0.0	0.0	0.0	0.0	NODATA	NODATA	NODATA	NODATA	NODATA	NODATA	NODATA	NODATA
15597469	CY	CY	CY	CY	CY	CY	CY	0.0	0.0	0.0	0.0	1.0	0.0	0.0	0.0	0.0	0.0	NODATA	NODATA	NODATA	NODATA	i61-79	NODATA	1-26	NODATA	NODATA	NODATA	NODATA	NODATA	0.0	0.0	0.0	0.0	6.0	0.0	0.0	0.0	0.0	6.0	NODATA	om	NODATA	NODATA	NODATA	NODATA	NODATA	9-37,49-63,69-77,88-98,101-112,143-148
15597882	CY	NODATA	CY	CY	CY	CY	CY	0.0	0.0	0.0	0.0	1.0	0.0	0.0	0.0	0.0	0.0	NODATA	NODATA	NODATA	NODATA	o264-283	NODATA	1-38	NODATA	NODATA	NODATA	NODATA	NODATA	0.0	0.0	0.0	0.0	0.0	0.0	0.0	0.0	0.0	0.0	NODATA	NODATA	NODATA	NODATA	NODATA	NODATA	NODATA	NODATA
15597956	OM	OM	OM	OM	OM	OM	OM	0.0	0.0	0.0	0.0	1.0	0.0	0.0	0.0	0.0	0.0	NODATA	NODATA	NODATA	NODATA	i349-367	n7-16c21	1-24	22-23	NODATA	21-22	NODATA	NODATA	18.0	18.0	18.0	20.0	18.0	18.0	18.0	18.0	20.0	18.0	1.0	om	10.788556	i34-44o59-71i76-90o157-167i170-178o192-200i203-213o229-245i248-256o270-278i281-287o296-302i312-320o332-340i348-354o373-383i389-397o414-425	i34-44o59-71i76-90o157-167i170-178o192-200i203-213o229-245i248-256o270-278i281-287o296-302i312-320o332-340i348-354o373-383i389-397o414-425	i34-44o59-71i76-88o157-167i170-178o192-200i203-215o229-245i248-256o270-278i281-287o296-304i312-320o332-340i348-354o373-383i389-397o414-424i	i2-11o22-31i34-48o71-83i86-95o116-128i131-142o155-165i170-181o194-206i209-217o223-235i239-252o268-278i281-290o329-345i348-357o370-383i387-400o412-422	9-15,33-47,64-90,101-107,122-136,158-175,193-208,210-216,219-233,268-277,279-289,297-303,312-322,330-344,348-356,370-381,389-400,414-423
15598049	OM	OM	UNK	PE	OM	CY	MULTIPLE	0.0	1.0	0.0	0.0	1.0	0.0	0.0	0.0	0.0	0.0	NODATA	o	NODATA	NODATA	o32-50	n7-17c22	1-23	25-26	NODATA	NODATA	19-20	NODATA	0.0	0.0	0.0	0.0	0.0	0.0	0.0	0.0	0.0	0.0	NODATA	om	NODATA	NODATA	NODATA	NODATA	NODATA	NODATA
15598059	IM	NODATA	IM	PE	IM	NC	IM	0.0	0.0	0.0	0.0	1.0	0.0	0.0	0.0	0.0	0.0	NODATA	NODATA	NODATA	NODATA	o58-76	NODATA	1-25	NODATA	NODATA	NODATA	NODATA	NODATA	0.0	0.0	0.0	0.0	0.0	0.0	0.0	0.0	0.0	0.0	NODATA	om	NODATA	NODATA	NODATA	NODATA	NODATA	NODATA
15598135	EC	EC	UNK	OM	EC	OM	MULTIPLE	0.0	0.0	0.0	1.0	1.0	0.0	0.0	0.0	0.0	0.0	NODATA	NODATA	NODATA	i-9-25	o489-508	n11-21c26	1-26	25-26	NODATA	24-25	NODATA	NODATA	0.0	0.0	0.0	0.0	0.0	0.0	0.0	0.0	0.0	0.0	NODATA	om	NODATA	NODATA	NODATA	NODATA	NODATA	NODATA
15598202	CY	NODATA	CY	CY	CY	CY	CY	0.0	0.0	0.0	0.0	1.0	0.0	0.0	0.0	0.0	0.0	NODATA	NODATA	NODATA	NODATA	i157-175	NODATA	1-24	NODATA	NODATA	NODATA	NODATA	NODATA	0.0	0.0	0.0	0.0	0.0	0.0	0.0	0.0	0.0	0.0	NODATA	NODATA	NODATA	NODATA	NODATA	NODATA	NODATA	NODATA
15598234	OM	OM	OM	OM	OM	OM	OM	0.0	0.0	0.0	1.0	1.0	0.0	0.0	0.0	0.0	0.0	NODATA	NODATA	NODATA	i-10-27	i343-362	n9-20c27	1-23	28-29	NODATA	27-28	NODATA	NODATA	16.0	16.0	16.0	18.0	20.0	16.0	16.0	16.0	18.0	20.0	1.0	om	10.629090	i35-43o61-73i80-92o118-128i136-146o201-209i219-229o241-249i255-263o279-287i290-296o332-340i348-354o372-382i388-394o412-421	i35-43o61-73i80-92o118-128i136-146o201-209i219-229o241-249i255-263o279-287i290-296o332-340i348-354o372-382i388-394o412-421	i35-43o61-73i80-92o118-128i136-144o202-211i219-229o241-249i255-263o279-287i290-296o332-340i346-354o372-382i388-394o412-420i	i34-47o61-73i76-87o116-128i131-142o155-165i170-181o211-222i225-232o239-251i255-266o277-287i290-299o329-345i348-357o371-384i389-400o408-418	26-32,36-47,58-71,73-92,101-106,122-128,130-136,162-167,177-182,198-206,217-222,226-249,258-265,279-298,315-321,330-342,348-356,377-382,390-397,410-420
15598291	IM	NODATA	UNK	PE	IM	IM	MULTIPLE	1.0	1.0	1.0	1.0	1.0	0.0	0.0	0.0	0.0	0.0	i33-53o	i32-52	i33-52o	o-33-52	i31-50	NODATA	1-25	NODATA	NODATA	NODATA	NODATA	NODATA	0.0	0.0	0.0	0.0	0.0	0.0	0.0	0.0	0.0	0.0	NODATA	om	NODATA	NODATA	NODATA	NODATA	NODATA	NODATA
15598292	IM	IM	UNK	IM	IM	CY	IM	2.0	1.0	0.0	1.0	1.0	2.0	0.0	0.0	0.0	0.0	n3-10c14/15o229-243i245-259o	u	NODATA	o-235-252	i232-251	n3-10c14	1-25	18-19	NODATA	NODATA	NODATA	NODATA	2.0	2.0	2.0	0.0	0.0	0.0	0.0	0.0	0.0	0.0	NODATA	NODATA	NODATA	i19-25o37-45i	i19-25o37-45i	i17-25o37-43i	NODATA	NODATA
15598293	IM	IM	UNK	CY	IM	CY	MULTIPLE	1.0	1.0	1.0	1.0	1.0	0.0	0.0	0.0	0.0	0.0	i8-27o	i8-28	i7-29o	o-8-29	i7-26	NODATA	1-25	26-27	NODATA	NODATA	NODATA	NODATA	0.0	0.0	0.0	0.0	14.0	0.0	0.0	0.0	0.0	14.0	NODATA	NODATA	NODATA	NODATA	NODATA	NODATA	NODATA	7-22,27-37,41-52,54-65,113-120,127-136,138-144,188-199,201-208,224-232,257-263,269-285,291-300,305-311
15598294	IM	IM	UNK	CY	IM	CY	MULTIPLE	1.0	1.0	1.0	1.0	1.0	0.0	0.0	0.0	0.0	0.0	i7-30o	i6-26	i7-29o	o-7-26	i9-29	NODATA	1-25	26-27	NODATA	NODATA	NODATA	NODATA	0.0	0.0	0.0	0.0	0.0	0.0	0.0	0.0	0.0	0.0	NODATA	NODATA	NODATA	NODATA	NODATA	NODATA	NODATA	NODATA
15598295	IM	IM	UNK	IM	IM	IM	IM	0.0	1.0	1.0	1.0	1.0	0.0	0.0	0.0	0.0	0.0	NODATA	i9-29	i7-29o	o-12-31	i8-26	n9-22c29	1-25	32-33	NODATA	28-29	NODATA	NODATA	2.0	2.0	2.0	0.0	5.0	0.0	0.0	0.0	0.0	5.0	NODATA	om	6.914467	i57-63o80-90i	i57-63o80-90i	i57-63o80-90i	NODATA	5-29,43-50,73-85,95-102,117-125
15598296	IM	IM	UNK	CY	IM	CY	MULTIPLE	1.0	1.0	1.0	1.0	1.0	0.0	0.0	0.0	0.0	0.0	i7-30o	i11-31	i7-29o	o-12-35	i9-31	NODATA	1-25	34-35	NODATA	NODATA	NODATA	NODATA	2.0	2.0	2.0	0.0	8.0	0.0	0.0	0.0	0.0	8.0	NODATA	NODATA	NODATA	i66-78o93-103i	i66-78o93-103i	i66-78o93-103i	NODATA	5-30,44-59,62-71,73-79,82-88,130-136,139-146,163-171
15598297	IM	NODATA	UNK	PE	IM	PE	MULTIPLE	1.0	1.0	1.0	1.0	1.0	0.0	0.0	0.0	0.0	0.0	i15-36o	i16-36	i13-35o	i-13-35	i16-35	NODATA	1-25	NODATA	NODATA	NODATA	NODATA	NODATA	0.0	0.0	0.0	0.0	0.0	0.0	0.0	0.0	0.0	0.0	NODATA	NODATA	NODATA	NODATA	NODATA	NODATA	NODATA	NODATA
15598298	IM	NODATA	IM	IM	IM	IM	IM	3.0	3.0	3.0	3.0	3.0	3.0	3.0	3.0	3.0	3.0	i170-193o223-243i373-398o	u	i169-191o224-243i377-399o	i-169-193-220-239-376-400	i170-194221-244,374-398	NODATA	1-25	NODATA	NODATA	NODATA	NODATA	NODATA	0.0	0.0	0.0	0.0	0.0	0.0	0.0	0.0	0.0	0.0	NODATA	NODATA	NODATA	NODATA	NODATA	NODATA	NODATA	NODATA
15598299	CY	NODATA	CY	CY	CY	CY	CY	0.0	0.0	0.0	0.0	1.0	0.0	0.0	0.0	0.0	0.0	NODATA	NODATA	NODATA	NODATA	o441-460	NODATA	1-28	NODATA	NODATA	NODATA	NODATA	NODATA	0.0	0.0	0.0	0.0	0.0	0.0	0.0	0.0	0.0	0.0	NODATA	NODATA	NODATA	NODATA	NODATA	NODATA	NODATA	NODATA
15598334	CY	NODATA	CY	CY	CY	CY	CY	0.0	0.0	0.0	1.0	1.0	0.0	0.0	0.0	0.0	0.0	NODATA	NODATA	NODATA	o-135-154	i37-55	NODATA	1-26	NODATA	NODATA	NODATA	NODATA	NODATA	0.0	0.0	0.0	0.0	0.0	0.0	0.0	0.0	0.0	0.0	NODATA	NODATA	NODATA	NODATA	NODATA	NODATA	NODATA	NODATA
15598358	CY	NODATA	CY	CY	CY	CY	CY	0.0	0.0	0.0	0.0	1.0	0.0	0.0	0.0	0.0	0.0	NODATA	NODATA	NODATA	NODATA	i53-72	NODATA	1-26	NODATA	NODATA	NODATA	NODATA	NODATA	0.0	0.0	0.0	0.0	0.0	0.0	0.0	0.0	0.0	0.0	NODATA	NODATA	NODATA	NODATA	NODATA	NODATA	NODATA	NODATA
15598557	OM	OM	UNK	EC	UNK	PE	MULTIPLE	0.0	0.0	0.0	0.0	1.0	0.0	0.0	0.0	0.0	0.0	NODATA	NODATA	NODATA	NODATA	o61-79	NODATA	1-33	NODATA	NODATA	21-22	NODATA	NODATA	2.0	2.0	4.0	0.0	6.0	0.0	0.0	4.0	0.0	6.0	NODATA	NODATA	NODATA	i7-17o29-41i	i7-17o29-41i	i7-17o62-70i78-90o107-114i	NODATA	14-20,27-34,49-56,62-70,78-95,107-112
15598560	CY	CY	UNK	CY	PE	CY	MULTIPLE	0.0	0.0	0.0	0.0	1.0	0.0	0.0	0.0	0.0	0.0	NODATA	NODATA	NODATA	NODATA	o61-80	NODATA	1-28	NODATA	NODATA	NODATA	NODATA	NODATA	0.0	0.0	0.0	0.0	0.0	0.0	0.0	0.0	0.0	0.0	NODATA	NODATA	NODATA	NODATA	NODATA	NODATA	NODATA	NODATA
15598581	CY	NODATA	UNK	CY	UNK	NC	MULTIPLE	0.0	0.0	0.0	0.0	1.0	0.0	0.0	0.0	0.0	0.0	NODATA	NODATA	NODATA	NODATA	o41-59	NODATA	1-26	NODATA	NODATA	NODATA	NODATA	NODATA	0.0	0.0	0.0	0.0	0.0	0.0	0.0	0.0	0.0	0.0	NODATA	NODATA	NODATA	NODATA	NODATA	NODATA	NODATA	NODATA
15598603	EC	EC	EC	EC	EC	EC	EC	0.0	0.0	0.0	0.0	1.0	0.0	0.0	0.0	0.0	0.0	NODATA	NODATA	NODATA	NODATA	o61-79	NODATA	1-28	NODATA	NODATA	NODATA	NODATA	NODATA	0.0	0.0	0.0	0.0	0.0	0.0	0.0	0.0	0.0	0.0	NODATA	NODATA	NODATA	NODATA	NODATA	NODATA	NODATA	NODATA
15598731	OM	OM	OM	OM	EC	OM	OM	0.0	0.0	0.0	1.0	1.0	0.0	0.0	0.0	0.0	0.0	NODATA	NODATA	NODATA	o-305-322	o302-321	n12-24c29	1-32	31-32	30-31	30-31	NODATA	NODATA	4.0	4.0	4.0	26.0	34.0	4.0	4.0	4.0	26.0	34.0	2*	om	10.706060	i43-53o122-130i140-150o174-184i	i43-53o122-130i140-150o174-184i	i45-53o122-132i140-150o174-184i	i71-80o124-134i137-148o243-253i258-267o277-287i377-386o484-496i499-508o524-536i539-548o611-621i624-633o706-718i721-732o747-759i762-773o788-800i803-814o839-851i855-868o891-906i910-923o953-965i968-977o985-992	15-24,123-131,138-151,171-176,203-219,223-234,257-266,315-325,331-343,372-378,397-402,407-416,438-443,453-459,462-467,479-486,488-496,505-513,524-536,540-547,565-570,582-592,608-618,622-627,633-638,648-654,661-668,674-680,690-695,704-710,724-731,743-755,763-770,789-799
15598739	PE	PE	UNK	PE	PE	CY	PE	0.0	0.0	0.0	0.0	1.0	0.0	0.0	0.0	0.0	0.0	NODATA	NODATA	NODATA	NODATA	i6-25	n14-25c30	1-24	26-27	NODATA	NODATA	27-28	NODATA	2.0	2.0	2.0	0.0	0.0	0.0	0.0	0.0	0.0	0.0	NODATA	om	NODATA	i82-88o100-108i	i82-88o100-108i	i82-88o98-108i	NODATA	NODATA
15598745	PE	PE	UNK	PE	PE	CY	PE	0.0	1.0	1.0	1.0	1.0	0.0	0.0	0.0	0.0	0.0	NODATA	i10-30	i12-29o	o-12-29	i12-36	n14-26c31	1-24	39-40	39-40	NODATA	NODATA	NODATA	4.0	4.0	4.0	0.0	0.0	4.0	4.0	4.0	0.0	0.0	NODATA	NODATA	NODATA	i46-56o69-79i85-95o112-122i	i46-56o69-79i85-95o112-122i	i46-56o69-79i85-95o112-122i	NODATA	NODATA
15598777	IM	NODATA	IM	IM	IM	IM	IM	6.0	6.0	7.0	7.0	6.0	6.0	6.0	7.0	7.0	6.0	i15-38o49-82i90-111o148-169i181-204o233-254i	o	o15-37i42-61o65-82i89-111o147-169i181-203o236-258i	o-18-35-42-60-65-84-97-114-145-169-182-205-236-254	i14-3841-65,91-115,148-171,182-202,235-259	NODATA	1-25	NODATA	NODATA	NODATA	NODATA	NODATA	0.0	0.0	0.0	0.0	0.0	0.0	0.0	0.0	0.0	0.0	NODATA	NODATA	NODATA	NODATA	NODATA	NODATA	NODATA	NODATA
15598781	IM	NODATA	IM	IM	IM	IM	IM	3.0	4.0	4.0	3.0	3.0	3.0	4.0	4.0	3.0	3.0	n4-14c18/19o28-44i56-76o86-106i	i1-20,24-44,56-76,85-105	o4-18i25-44o54-76i85-107o	i-24-43-56-77-86-105	o4-2257-78,85-103	n4-14c18	1-25	19-20	NODATA	NODATA	NODATA	NODATA	0.0	0.0	0.0	0.0	0.0	0.0	0.0	0.0	0.0	0.0	NODATA	NODATA	NODATA	NODATA	NODATA	NODATA	NODATA	NODATA
15598813	CY	NODATA	CY	CY	CY	CY	CY	0.0	0.0	0.0	2.0	1.0	0.0	0.0	0.0	2.0	0.0	NODATA	NODATA	NODATA	i-186-203-273-292	i57-76	NODATA	1-26	NODATA	NODATA	NODATA	NODATA	NODATA	0.0	0.0	0.0	0.0	0.0	0.0	0.0	0.0	0.0	0.0	NODATA	NODATA	NODATA	NODATA	NODATA	NODATA	NODATA	NODATA
15598832	CY	CY	CY	CY	CY	CY	CY	0.0	0.0	0.0	1.0	1.0	0.0	0.0	0.0	0.0	0.0	NODATA	NODATA	NODATA	o-170-187	o218-236	NODATA	1-26	NODATA	NODATA	NODATA	NODATA	NODATA	0.0	0.0	0.0	0.0	0.0	0.0	0.0	0.0	0.0	0.0	NODATA	NODATA	NODATA	NODATA	NODATA	NODATA	NODATA	NODATA
15598844	OM	OM	OM	OM	OM	OM	OM	0.0	0.0	0.0	0.0	1.0	0.0	0.0	0.0	0.0	0.0	NODATA	NODATA	NODATA	NODATA	i719-738	n4-14c20	1-24	21-22	NODATA	20-21	NODATA	NODATA	26.0	26.0	22.0	16.0	36.0	26.0	26.0	22.0	16.0	36.0	1.0	om	10.770104	i196-206o218-230i233-239o253-261i270-278o332-340i347-357o371-381i386-394o423-431i437-445o464-472i482-490o510-518i524-532o542-550i559-567o582-592i600-610o616-626i630-638o700-710i719-727o753-763i770-776o789-797	i196-206o218-230i233-239o253-261i270-278o332-340i347-357o371-381i386-394o423-431i437-445o464-472i482-490o510-518i524-532o542-550i559-567o582-592i600-610o616-626i630-638o700-710i719-727o753-763i770-776o789-797	i196-206o332-340i347-355o371-381i386-394o423-431i435-445o464-479i482-490o510-518i524-532o542-550i559-567o582-592i600-610o616-626i630-638o698-710i719-727o755-763i770-776o789-796i	i228-239o251-261i423-432o465-478i482-493o509-521i524-535o547-556i559-570o599-612i616-629o701-713i718-729o754-766i769-778o786-794	2-28,30-36,39-44,57-76,81-88,110-116,120-127,129-144,162-167,172-190,193-207,223-237,250-258,264-274,283-303,333-339,345-351,362-382,385-398,426-434,436-443,454-462,464-471,481-493,499-508,523-534,542-550,561-567,574-590,597-602,616-624,639-645,648-653,717-732,755-765,786-792
15598849	CY	NODATA	CY	CY	CY	CY	CY	0.0	0.0	0.0	0.0	1.0	0.0	0.0	0.0	0.0	0.0	NODATA	NODATA	NODATA	NODATA	o102-126	NODATA	1-26	NODATA	NODATA	NODATA	NODATA	NODATA	0.0	0.0	0.0	0.0	0.0	0.0	0.0	0.0	0.0	0.0	NODATA	NODATA	NODATA	NODATA	NODATA	NODATA	NODATA	NODATA
15599036	EC	EC	UNK	OM	EC	CY	MULTIPLE	0.0	0.0	0.0	0.0	1.0	0.0	0.0	0.0	0.0	0.0	NODATA	NODATA	NODATA	NODATA	i60-78	NODATA	1-28	NODATA	NODATA	NODATA	NODATA	NODATA	0.0	0.0	0.0	0.0	0.0	0.0	0.0	0.0	0.0	0.0	NODATA	om	NODATA	NODATA	NODATA	NODATA	NODATA	NODATA
15599172	CY	NODATA	UNK	CY	CY	CY	CY	0.0	0.0	0.0	0.0	1.0	0.0	0.0	0.0	0.0	0.0	NODATA	NODATA	NODATA	NODATA	o256-279	NODATA	1-26	NODATA	25-26	NODATA	NODATA	NODATA	0.0	0.0	0.0	0.0	0.0	0.0	0.0	0.0	0.0	0.0	NODATA	NODATA	NODATA	NODATA	NODATA	NODATA	NODATA	NODATA
15599183	OM	OM	UNK	OM	UNK	CY	MULTIPLE	0.0	0.0	1.0	1.0	1.0	0.0	0.0	0.0	0.0	0.0	NODATA	NODATA	i5-27o	o-4-22	i8-27	n8-17c21	1-23	20-21	NODATA	NODATA	19-20	LIPO	2.0	2.0	2.0	0.0	9.0	0.0	0.0	0.0	0.0	9.0	NODATA	om	8.557882	i81-89o94-104i	i81-89o94-104i	i69-75o94-102i	NODATA	2-16,31-37,49-55,68-76,81-87,93-99,108-125,138-147,149-157
15599370	EC	EC	EC	EC	EC	EC	EC	0.0	1.0	1.0	1.0	1.0	0.0	0.0	0.0	0.0	0.0	NODATA	i7-27	i7-29o	i-250-267	i379-403	n9-19c24	1-26	25-26	NODATA	24-25	NODATA	NODATA	0.0	0.0	0.0	0.0	0.0	0.0	0.0	0.0	0.0	0.0	NODATA	om	NODATA	NODATA	NODATA	NODATA	NODATA	NODATA
15599423	CY	NODATA	CY	CY	CY	CY	CY	0.0	0.0	0.0	0.0	1.0	0.0	0.0	0.0	0.0	0.0	NODATA	NODATA	NODATA	NODATA	o219-238	NODATA	1-24	NODATA	NODATA	NODATA	NODATA	NODATA	0.0	0.0	0.0	0.0	0.0	0.0	0.0	0.0	0.0	0.0	NODATA	NODATA	NODATA	NODATA	NODATA	NODATA	NODATA	NODATA
15599562	PE	PE	UNK	EC	CY	CY	MULTIPLE	0.0	0.0	0.0	0.0	1.0	0.0	0.0	0.0	0.0	0.0	NODATA	NODATA	NODATA	NODATA	i115-134	NODATA	1-23	NODATA	NODATA	NODATA	NODATA	NODATA	0.0	0.0	0.0	0.0	0.0	0.0	0.0	0.0	0.0	0.0	NODATA	NODATA	NODATA	NODATA	NODATA	NODATA	NODATA	NODATA
15599566	OM	OM	OM	PE	OM	CY	OM	0.0	0.0	0.0	0.0	1.0	0.0	0.0	0.0	0.0	0.0	NODATA	NODATA	NODATA	NODATA	o379-397	n6-17c21	1-25	23-24	NODATA	NODATA	20-21	LIPO	2.0	2.0	8.0	0.0	0.0	0.0	0.0	8.0	0.0	0.0	2.0	om	NODATA	i96-104o126-132i	i96-104o126-132i	i96-104o143-151i158-168o250-258i263-273o288-296i302-310o326-342i	NODATA	NODATA
15599697	OM	OM	OM	OM	OM	OM	OM	0.0	0.0	0.0	1.0	1.0	0.0	0.0	0.0	0.0	0.0	NODATA	NODATA	NODATA	i-7-26	i419-437	n7-22c27	1-23	26-27	25-26	25-26	NODATA	NODATA	16.0	16.0	18.0	18.0	21.0	16.0	16.0	18.0	18.0	21.0	hom	om	10.805416	i67-73o82-90i101-111o163-175i178-186o204-214i217-227o265-273i281-289o323-331i334-340o376-386i392-398o432-442i452-458o473-484	i67-73o82-90i101-111o163-175i178-186o204-214i217-227o265-273i281-289o323-331i334-340o376-386i392-398o432-442i452-458o473-484	i63-73o84-92i101-111o125-137i142-148o163-175i178-186o207-214i217-227o265-273i281-289o323-331i334-340o376-386i392-398o432-442i450-458o473-483i	i69-80o98-107i110-119o164-176i179-188o202-212i217-228o251-262i265-272o280-292i296-307o321-331i334-343o373-389i392-401o430-444i448-461o471-481	4-18,61-80,97-116,118-130,132-140,160-174,180-186,205-212,217-222,242-249,252-257,265-289,295-301,322-342,346-366,380-389,394-403,420-425,430-442,451-461,471-479
15599723	IM	NODATA	IM	IM	IM	IM	IM	3.0	3.0	3.0	4.0	3.0	3.0	3.0	3.0	4.0	3.0	i139-161o191-209i346-367o	i140-160,188-208,345-365	i142-164o188-207i347-369o	i-138-157-188-207-224-241-347-366	i138-162189-212,343-367	NODATA	1-23	NODATA	NODATA	NODATA	NODATA	NODATA	0.0	0.0	0.0	0.0	0.0	0.0	0.0	0.0	0.0	0.0	NODATA	NODATA	NODATA	NODATA	NODATA	NODATA	NODATA	NODATA
15599743	CY	NODATA	CY	CY	CY	CY	CY	0.0	0.0	0.0	0.0	1.0	0.0	0.0	0.0	0.0	0.0	NODATA	NODATA	NODATA	NODATA	i61-84	NODATA	1-38	NODATA	NODATA	NODATA	NODATA	NODATA	0.0	0.0	0.0	0.0	0.0	0.0	0.0	0.0	0.0	0.0	NODATA	NODATA	NODATA	NODATA	NODATA	NODATA	NODATA	NODATA
15599797	IM	NODATA	IM	CY	IM	CY	IM	2.0	2.0	2.0	1.0	1.0	2.0	2.0	2.0	0.0	0.0	o24-44i248-271o	u	o23-42i246-268o	i-248-271	o253-272	NODATA	1-34	NODATA	NODATA	NODATA	NODATA	NODATA	0.0	0.0	0.0	0.0	0.0	0.0	0.0	0.0	0.0	0.0	NODATA	NODATA	NODATA	NODATA	NODATA	NODATA	NODATA	NODATA
15599808	PE	PE	UNK	CY	EC	CY	MULTIPLE	0.0	0.0	0.0	1.0	1.0	0.0	0.0	0.0	0.0	0.0	NODATA	NODATA	NODATA	o-6-22	i61-79	n7-15c19	1-23	22-23	NODATA	21-22	NODATA	NODATA	2.0	2.0	2.0	0.0	0.0	0.0	0.0	0.0	0.0	0.0	NODATA	om	NODATA	i27-37o53-61i	i27-37o53-61i	i25-37o53-61i	NODATA	NODATA
15599820	OM	OM	OM	OM	OM	OM	OM	0.0	0.0	0.0	0.0	1.0	0.0	0.0	0.0	0.0	0.0	NODATA	NODATA	NODATA	NODATA	i39-58	n7-17c23	1-24	26-27	NODATA	25-26	NODATA	NODATA	14.0	14.0	14.0	16.0	24.0	14.0	14.0	14.0	16.0	24.0	2.0	om	9.646490	i221-227o272-284i287-295o316-324i334-342o367-373i376-384o410-420i432-440o475-483i489-503o520-530i534-544o558-568	i221-227o272-284i287-295o316-324i334-342o367-373i376-384o410-420i432-440o475-483i489-503o520-530i534-544o558-568	i221-227o272-280i287-295o316-324i334-342o367-373i376-384o412-422i432-442o475-483i489-503o520-530i534-546o558-567i	i220-227o237-247i250-261o271-283i287-298o314-329i333-344o363-377i380-391o413-428i432-443o474-489i493-506o518-531i534-545o555-565	5-12,67-78,82-119,122-130,137-156,164-169,182-190,213-219,221-227,245-257,269-275,289-296,322-327,336-343,346-351,361-382,392-399,413-419,421-427,431-442,474-481,485-509,520-534,556-568
15599821	EC	EC	UNK	OM	EC	OM	MULTIPLE	0.0	1.0	1.0	1.0	1.0	0.0	0.0	0.0	0.0	0.0	NODATA	i22-42	i21-43o	i-22-43	i25-44	n22-34c42	1-38	43-44	42-43	42-43	NODATA	NODATA	0.0	0.0	0.0	0.0	0.0	0.0	0.0	0.0	0.0	0.0	NODATA	om	10.641202	NODATA	NODATA	NODATA	NODATA	NODATA
15599856	OM	OM	UNK	OM	UNK	OM	MULTIPLE	0.0	0.0	0.0	0.0	1.0	0.0	0.0	0.0	0.0	0.0	NODATA	NODATA	NODATA	NODATA	o61-80	n4-15c23	1-23	24-25	NODATA	23-24	NODATA	NODATA	6.0	6.0	6.0	8.0	9.0	6.0	6.0	6.0	8.0	9.0	NODATA	om	NODATA	i40-48o60-70i81-91o125-137i141-149o165-173	i40-48o60-70i81-91o125-137i141-149o165-173	i40-48o62-70i81-93o125-137i141-149o165-172i	i3-16o39-54i58-71o82-94i98-111o126-138i141-150o162-171	4-21,38-47,49-56,60-65,67-72,85-93,104-116,142-152,164-171
15599904	OM	OM	OM	OM	OM	OM	OM	0.0	1.0	0.0	1.0	1.0	0.0	0.0	0.0	0.0	0.0	NODATA	u	NODATA	i-12-29	i697-715	n7-19c23	1-33	26-27	NODATA	25-26	NODATA	NODATA	22.0	22.0	22.0	22.0	33.0	22.0	22.0	22.0	22.0	33.0	1.0	om	10.808110	i173-181o186-194i201-209o239-249i253-259o309-321i325-333o364-374i381-391o430-440i443-451o484-494i500-506o545-553i556-564o597-609i618-628o644-652i659-667o699-711i716-726o756-764	i173-181o186-194i201-209o239-249i253-259o309-321i325-333o364-374i381-391o430-440i443-451o484-494i500-506o545-553i556-564o597-609i618-628o644-652i659-667o699-711i716-726o756-764	i173-181o186-196i201-209o239-249i253-261o309-321i323-333o364-374i381-391o430-440i443-451o484-494i500-506o545-553i556-564o599-609i618-628o644-652i659-667o699-711i716-726o756-763i	i172-181o189-198i201-212o238-250i253-264o305-321i324-335o364-376i379-390o427-439i443-456o485-497i500-509o541-553i556-569o594-611i615-628o644-656i659-670o694-706i709-718o753-763	15-20,51-59,68-74,89-94,101-106,154-160,174-179,184-194,204-211,239-249,253-264,305-321,324-333,341-354,359-367,379-387,389-399,427-435,438-443,460-470,497-508,516-523,525-531,546-552,558-569,594-611,623-629,645-652,660-671,694-708,710-718,720-728,756-763
15599958	CY	NODATA	CY	CY	CY	CY	CY	0.0	0.0	0.0	0.0	1.0	0.0	0.0	0.0	0.0	0.0	NODATA	NODATA	NODATA	NODATA	i61-79	NODATA	1-26	NODATA	NODATA	NODATA	NODATA	NODATA	0.0	0.0	0.0	0.0	0.0	0.0	0.0	0.0	0.0	0.0	NODATA	NODATA	NODATA	NODATA	NODATA	NODATA	NODATA	NODATA
15599959	OM	OM	OM	PE	OM	IM	OM	0.0	0.0	0.0	1.0	1.0	0.0	0.0	0.0	0.0	0.0	NODATA	NODATA	NODATA	o-6-28	i7-26	n6-17c25	1-23	21-22	NODATA	NODATA	21-22	LIPO	0.0	0.0	0.0	0.0	0.0	0.0	0.0	0.0	0.0	0.0	NODATA	NODATA	NODATA	NODATA	NODATA	NODATA	NODATA	NODATA
15600038	IM	IM	IM	IM	IM	IM	IM	8.0	8.0	8.0	9.0	8.0	8.0	8.0	8.0	9.0	8.0	n4-14c18/19o174-202i214-238o252-274i296-325o332-357i370-390o396-415i426-446o	o	o181-203i216-238o253-275i296-318o338-360i373-390o395-417i424-446o	i-6-23-179-203-214-238-253-272-295-319-336-360-373-390-395-412-425-444	o176-200215-239,253-271,297-321,332-356,369-388,395-418,423-446	n4-14c18	1-23	19-20	NODATA	18-19	NODATA	NODATA	6.0	6.0	6.0	0.0	0.0	6.0	6.0	6.0	0.0	0.0	NODATA	NODATA	NODATA	i37-45o68-78i81-87o107-117i125-131o176-188i	i37-45o68-78i81-87o107-117i125-131o176-188i	i37-45o57-63i68-78o107-117i125-131o176-188i	NODATA	NODATA
15600167	OM	OM	OM	OM	OM	CY	OM	0.0	0.0	0.0	1.0	1.0	0.0	0.0	0.0	0.0	0.0	NODATA	NODATA	NODATA	i-6-22	i405-423	n5-17c29	1-25	21-22	NODATA	20-21	NODATA	NODATA	4.0	4.0	4.0	0.0	22.0	4.0	4.0	4.0	0.0	22.0	hom	om	9.294090	i107-115o125-133i137-147o162-170i	i107-115o125-133i137-147o162-170i	i107-115o125-133i137-147o175-191i	NODATA	1-19,32-39,53-59,92-101,108-116,127-150,161-167,198-205,210-218,242-248,250-262,267-272,282-287,304-312,314-322,335-340,352-358,371-380,390-396,398-416,422-434,445-453
15600202	CY	NODATA	CY	CY	CY	CY	CY	0.0	0.0	0.0	0.0	1.0	0.0	0.0	0.0	0.0	0.0	NODATA	NODATA	NODATA	NODATA	o191-209	NODATA	1-27	NODATA	NODATA	NODATA	NODATA	NODATA	0.0	0.0	0.0	0.0	0.0	0.0	0.0	0.0	0.0	0.0	NODATA	NODATA	NODATA	NODATA	NODATA	NODATA	NODATA	NODATA
15600364	CY	NODATA	CY	CY	CY	CY	CY	0.0	0.0	0.0	0.0	1.0	0.0	0.0	0.0	0.0	0.0	NODATA	NODATA	NODATA	NODATA	i54-73	NODATA	1-26	NODATA	NODATA	NODATA	NODATA	NODATA	0.0	0.0	0.0	0.0	0.0	0.0	0.0	0.0	0.0	0.0	NODATA	NODATA	NODATA	NODATA	NODATA	NODATA	NODATA	NODATA
15600366	CY	NODATA	UNK	CY	CY	CY	CY	0.0	0.0	0.0	0.0	1.0	0.0	0.0	0.0	0.0	0.0	NODATA	NODATA	NODATA	NODATA	i60-79	n3-12c16	1-26	NODATA	NODATA	NODATA	NODATA	NODATA	0.0	0.0	0.0	0.0	0.0	0.0	0.0	0.0	0.0	0.0	NODATA	NODATA	NODATA	NODATA	NODATA	NODATA	NODATA	NODATA
15600371	OM	OM	UNK	CY	EC	CY	MULTIPLE	0.0	0.0	0.0	0.0	1.0	0.0	0.0	0.0	0.0	0.0	NODATA	NODATA	NODATA	NODATA	i58-77	NODATA	1-24	NODATA	NODATA	NODATA	NODATA	NODATA	2.0	2.0	2.0	0.0	0.0	0.0	0.0	0.0	0.0	0.0	NODATA	NODATA	NODATA	1-7o32-38i	1-7o32-38i	i2-8o32-38i	NODATA	NODATA
15600448	CY	NODATA	CY	CY	CY	NC	CY	0.0	0.0	0.0	0.0	1.0	0.0	0.0	0.0	0.0	0.0	NODATA	NODATA	NODATA	NODATA	i41-61	NODATA	1-26	NODATA	NODATA	NODATA	NODATA	NODATA	0.0	0.0	0.0	0.0	0.0	0.0	0.0	0.0	0.0	0.0	NODATA	NODATA	NODATA	NODATA	NODATA	NODATA	NODATA	NODATA
15600454	CY	NODATA	CY	CY	CY	CY	CY	0.0	0.0	0.0	0.0	1.0	0.0	0.0	0.0	0.0	0.0	NODATA	NODATA	NODATA	NODATA	i61-83	NODATA	1-26	NODATA	NODATA	NODATA	NODATA	NODATA	0.0	0.0	0.0	0.0	0.0	0.0	0.0	0.0	0.0	0.0	NODATA	NODATA	NODATA	NODATA	NODATA	NODATA	NODATA	NODATA
15600455	IM	IM	IM	IM	IM	IM	IM	4.0	4.0	4.0	4.0	2.0	4.0	4.0	4.0	4.0	2.0	i29-47o58-80i91-114o129-148i	i28-48,58-78,89-109,129-149	i29-51o56-78i90-112o127-149i	i-29-47-60-78-89-111-126-144	i27-4589-108	NODATA	1-23	NODATA	NODATA	NODATA	NODATA	NODATA	2.0	2.0	2.0	0.0	0.0	0.0	0.0	0.0	0.0	0.0	NODATA	NODATA	NODATA	i3-11o33-45i	i3-11o33-45i	i3-11o31-45i	NODATA	NODATA
15600469	OM	OM	UNK	CY	OM	PE	MULTIPLE	0.0	0.0	1.0	1.0	1.0	0.0	0.0	0.0	0.0	0.0	NODATA	NODATA	i5-27o	o-4-22	o10-28	n4-15c19	1-23	23-24	NODATA	NODATA	20-21	LIPO	2.0	2.0	0.0	0.0	0.0	0.0	0.0	0.0	0.0	0.0	NODATA	NODATA	NODATA	i4-14o44-46	i4-14o44-46	NODATA	NODATA	NODATA
15600485	PE	PE	UNK	PE	UNK	CY	MULTIPLE	0.0	0.0	0.0	1.0	1.0	0.0	0.0	0.0	0.0	0.0	NODATA	NODATA	NODATA	i-6-22	i271-290	n7-17c22	1-24	23-24	NODATA	22-23	NODATA	NODATA	0.0	0.0	0.0	0.0	0.0	0.0	0.0	0.0	0.0	0.0	NODATA	NODATA	NODATA	NODATA	NODATA	NODATA	NODATA	NODATA
15600558	CY	NODATA	CY	CY	CY	CY	CY	0.0	0.0	0.0	0.0	1.0	0.0	0.0	0.0	0.0	0.0	NODATA	NODATA	NODATA	NODATA	o183-202	NODATA	1-26	NODATA	NODATA	NODATA	NODATA	NODATA	0.0	0.0	0.0	0.0	0.0	0.0	0.0	0.0	0.0	0.0	NODATA	NODATA	NODATA	NODATA	NODATA	NODATA	NODATA	NODATA
15600677	IM	NODATA	IM	IM	IM	CY	IM	1.0	2.0	2.0	2.0	2.0	0.0	2.0	2.0	2.0	2.0	n13-32c41/42o169-190i	i15-35,169-189	o13-35i168-190o	i-13-36-168-190	i14-33171-191	n13-32c41	1-25	42-43	NODATA	NODATA	NODATA	NODATA	0.0	0.0	0.0	0.0	0.0	0.0	0.0	0.0	0.0	0.0	NODATA	NODATA	NODATA	NODATA	NODATA	NODATA	NODATA	NODATA
15600724	IM	NODATA	IM	PE	IM	CY	IM	1.0	1.0	0.0	0.0	1.0	0.0	0.0	0.0	0.0	0.0	o87-109i	u	NODATA	NODATA	i264-283	NODATA	NODATA	NODATA	NODATA	NODATA	NODATA	NODATA	0.0	0.0	0.0	0.0	0.0	0.0	0.0	0.0	0.0	0.0	NODATA	NODATA	NODATA	NODATA	NODATA	NODATA	NODATA	NODATA
15641880	IM	IM	IM	IM	IM	IM	IM	6.0	6.0	5.0	5.0	6.0	6.0	6.0	5.0	5.0	6.0	i22-46o66-93i142-162o168-186i247-270o279-296i	i24-44,65-85,142-162,166-186,252-272,278-298	i25-47o71-93i144-162o167-186i250-272o	i-25-48-69-93-143-162-167-185-253-272	i25-4863-87,144-162,165-189,250-274,277-300	NODATA	1-23	41-42	NODATA	NODATA	NODATA	NODATA	0.0	0.0	0.0	0.0	24.0	0.0	0.0	0.0	0.0	24.0	NODATA	om	NODATA	NODATA	NODATA	NODATA	NODATA	9-38,41-50,61-84,90-116,140-150,152-194,207-221,223-230,235-248,254-273,284-293,301-311,317-323,341-353,359-365,371-378,387-395,405-430,444-450,456-463,485-496,516-521,524-542,572-580
15645712	EC	EC	EC	EC	EC	EC	EC	0.0	0.0	0.0	1.0	1.0	0.0	0.0	0.0	0.0	0.0	NODATA	NODATA	NODATA	i-8-25	i10-33	n9-20c25	1-28	26-27	NODATA	25-26	NODATA	NODATA	0.0	0.0	0.0	0.0	0.0	0.0	0.0	0.0	0.0	0.0	NODATA	NODATA	NODATA	NODATA	NODATA	NODATA	NODATA	NODATA
15793832	OM	OM	OM	OM	OM	OM	OM	0.0	0.0	0.0	0.0	1.0	0.0	0.0	0.0	0.0	0.0	NODATA	NODATA	NODATA	NODATA	i111-135	n4-16c21	1-24	20-21	NODATA	19-20	NODATA	NODATA	8.0	8.0	8.0	8.0	9.0	8.0	8.0	8.0	8.0	9.0	5.0	om	7.980978	i25-33o46-56i59-65o81-91i97-107o127-137i141-151o164-174	i25-33o46-56i59-65o81-91i97-107o127-137i141-151o164-174	i25-33o46-56i59-65o81-91i97-107o127-137i141-151o164-173i	i3-16o44-56i59-68o78-93i97-110o126-138i141-150o161-171	5-11,23-28,52-57,60-70,78-83,100-112,125-136,146-161,167-173
16125160	IM	IM	CY	CY	IM	CY	CY	0.0	0.0	0.0	0.0	1.0	0.0	0.0	0.0	0.0	0.0	NODATA	NODATA	NODATA	NODATA	o35-54	NODATA	1-23	NODATA	NODATA	NODATA	NODATA	NODATA	0.0	0.0	0.0	0.0	0.0	0.0	0.0	0.0	0.0	0.0	NODATA	om	NODATA	NODATA	NODATA	NODATA	NODATA	NODATA
16125327	IM	IM	UNK	IM	IM	IM	IM	2.0	2.0	2.0	2.0	2.0	2.0	2.0	2.0	2.0	2.0	o14-39i49-72o	i17-37,54-74	i13-35o55-77i	i-16-38-55-77	o15-3851-74	NODATA	1-23	NODATA	NODATA	NODATA	NODATA	NODATA	0.0	0.0	0.0	0.0	0.0	0.0	0.0	0.0	0.0	0.0	NODATA	NODATA	NODATA	NODATA	NODATA	NODATA	NODATA	NODATA
16126302	PE	PE	UNK	PE	IM	CY	MULTIPLE	0.0	0.0	0.0	0.0	1.0	0.0	0.0	0.0	0.0	0.0	NODATA	NODATA	NODATA	NODATA	i176-195	NODATA	1-24	NODATA	NODATA	NODATA	NODATA	NODATA	4.0	4.0	4.0	0.0	10.0	4.0	4.0	4.0	0.0	10.0	NODATA	om	NODATA	i5-19o60-70i82-92o102-108i	i5-19o60-70i82-92o102-108i	i5-19o60-70i82-92o102-108i	NODATA	5-22,34-44,58-65,89-95,114-119,154-162,193-201,206-218,220-227,232-244
16128045	CY	CY	UNK	PE	CY	CY	MULTIPLE	0.0	0.0	0.0	0.0	1.0	0.0	0.0	0.0	0.0	0.0	NODATA	NODATA	NODATA	NODATA	i61-79	NODATA	1-26	NODATA	NODATA	NODATA	NODATA	NODATA	0.0	0.0	0.0	0.0	0.0	0.0	0.0	0.0	0.0	0.0	NODATA	NODATA	NODATA	NODATA	NODATA	NODATA	NODATA	NODATA
16128089	CY	CY	UNK	CY	CY	CY	CY	0.0	0.0	0.0	0.0	1.0	0.0	0.0	0.0	0.0	0.0	NODATA	NODATA	NODATA	NODATA	i236-255	NODATA	1-38	NODATA	NODATA	NODATA	NODATA	NODATA	0.0	0.0	0.0	0.0	0.0	0.0	0.0	0.0	0.0	0.0	NODATA	NODATA	NODATA	NODATA	NODATA	NODATA	NODATA	NODATA
16128162	CY	NODATA	CY	CY	CY	CY	CY	0.0	0.0	0.0	0.0	1.0	0.0	0.0	0.0	0.0	0.0	NODATA	NODATA	NODATA	NODATA	i61-85	NODATA	1-26	NODATA	NODATA	NODATA	NODATA	NODATA	0.0	0.0	0.0	0.0	0.0	0.0	0.0	0.0	0.0	0.0	NODATA	NODATA	NODATA	NODATA	NODATA	NODATA	NODATA	NODATA
16128167	CY	NODATA	UNK	CY	CY	CY	CY	0.0	0.0	0.0	1.0	1.0	0.0	0.0	0.0	0.0	0.0	NODATA	NODATA	NODATA	i-53-70	i55-74	NODATA	1-38	NODATA	NODATA	NODATA	NODATA	NODATA	0.0	0.0	0.0	0.0	0.0	0.0	0.0	0.0	0.0	0.0	NODATA	NODATA	NODATA	NODATA	NODATA	NODATA	NODATA	NODATA
16128175	CY	NODATA	CY	CY	CY	CY	CY	0.0	0.0	0.0	0.0	1.0	0.0	0.0	0.0	0.0	0.0	NODATA	NODATA	NODATA	NODATA	o275-299	NODATA	1-27	NODATA	NODATA	NODATA	NODATA	NODATA	0.0	0.0	0.0	0.0	0.0	0.0	0.0	0.0	0.0	0.0	NODATA	NODATA	NODATA	NODATA	NODATA	NODATA	NODATA	NODATA
16128215	IM	IM	IM	IM	IM	IM	IM	5.0	3.0	3.0	3.0	5.0	5.0	3.0	3.0	3.0	5.0	o4-18i86-107o123-147i164-182o185-202i	i87-107,125-145,164-184	i90-112o127-149i162-184o	i-86-105-120-144-163-182	o6-2586-108,125-144,165-184,187-206	NODATA	1-23	NODATA	NODATA	NODATA	NODATA	NODATA	2.0	2.0	2.0	0.0	0.0	0.0	0.0	0.0	0.0	0.0	NODATA	NODATA	NODATA	i7-17o26-34i	i7-17o26-34i	i7-17o28-34i	NODATA	NODATA
16128751	CY	CY	UNK	CY	CY	CY	CY	0.0	0.0	0.0	0.0	1.0	0.0	0.0	0.0	0.0	0.0	NODATA	NODATA	NODATA	NODATA	o106-129	NODATA	1-27	NODATA	NODATA	NODATA	NODATA	NODATA	0.0	0.0	0.0	0.0	0.0	0.0	0.0	0.0	0.0	0.0	NODATA	NODATA	NODATA	NODATA	NODATA	NODATA	NODATA	NODATA
16128780	CY	CY	UNK	CY	CY	CY	CY	0.0	0.0	0.0	0.0	1.0	0.0	0.0	0.0	0.0	0.0	NODATA	NODATA	NODATA	NODATA	o61-79	NODATA	1-26	NODATA	NODATA	NODATA	NODATA	NODATA	0.0	0.0	0.0	0.0	0.0	0.0	0.0	0.0	0.0	0.0	NODATA	NODATA	NODATA	NODATA	NODATA	NODATA	NODATA	NODATA
16128794	CY	NODATA	UNK	CY	CY	CY	CY	0.0	2.0	0.0	1.0	1.0	0.0	2.0	0.0	0.0	0.0	NODATA	i34-54,184-204	NODATA	i-34-53	i189-213	NODATA	1-27	NODATA	NODATA	NODATA	NODATA	NODATA	0.0	0.0	0.0	0.0	0.0	0.0	0.0	0.0	0.0	0.0	NODATA	NODATA	NODATA	NODATA	NODATA	NODATA	NODATA	NODATA
16128795	CY	NODATA	CY	CY	CY	CY	CY	0.0	0.0	0.0	0.0	1.0	0.0	0.0	0.0	0.0	0.0	NODATA	NODATA	NODATA	NODATA	o296-315	NODATA	1-27	NODATA	NODATA	NODATA	NODATA	NODATA	0.0	0.0	0.0	0.0	0.0	0.0	0.0	0.0	0.0	0.0	NODATA	om	NODATA	NODATA	NODATA	NODATA	NODATA	NODATA
16128849	CY	NODATA	CY	CY	UNK	CY	CY	0.0	0.0	0.0	0.0	1.0	0.0	0.0	0.0	0.0	0.0	NODATA	NODATA	NODATA	NODATA	o40-59	NODATA	1-26	NODATA	NODATA	NODATA	NODATA	NODATA	0.0	0.0	0.0	0.0	0.0	0.0	0.0	0.0	0.0	0.0	NODATA	NODATA	NODATA	NODATA	NODATA	NODATA	NODATA	NODATA
16128850	CY	NODATA	CY	CY	EC	CY	CY	0.0	0.0	0.0	0.0	1.0	0.0	0.0	0.0	0.0	0.0	NODATA	NODATA	NODATA	NODATA	o680-699	NODATA	1-28	NODATA	NODATA	NODATA	NODATA	NODATA	0.0	0.0	0.0	0.0	0.0	0.0	0.0	0.0	0.0	0.0	NODATA	NODATA	NODATA	NODATA	NODATA	NODATA	NODATA	NODATA
16128878	CY	NODATA	CY	CY	CY	CY	CY	0.0	0.0	0.0	0.0	1.0	0.0	0.0	0.0	0.0	0.0	NODATA	NODATA	NODATA	NODATA	i483-502	NODATA	1-26	NODATA	NODATA	NODATA	NODATA	NODATA	0.0	0.0	0.0	0.0	0.0	0.0	0.0	0.0	0.0	0.0	NODATA	NODATA	NODATA	NODATA	NODATA	NODATA	NODATA	NODATA
16128885	CY	NODATA	CY	CY	CY	CY	CY	0.0	0.0	0.0	0.0	1.0	0.0	0.0	0.0	0.0	0.0	NODATA	NODATA	NODATA	NODATA	i61-79	NODATA	1-26	NODATA	NODATA	NODATA	NODATA	NODATA	0.0	0.0	0.0	0.0	0.0	0.0	0.0	0.0	0.0	0.0	NODATA	NODATA	NODATA	NODATA	NODATA	NODATA	NODATA	NODATA
16128889	CY	NODATA	CY	CY	CY	NC	CY	0.0	0.0	0.0	0.0	1.0	0.0	0.0	0.0	0.0	0.0	NODATA	NODATA	NODATA	NODATA	i366-384	NODATA	1-26	NODATA	NODATA	NODATA	NODATA	NODATA	0.0	0.0	0.0	0.0	0.0	0.0	0.0	0.0	0.0	0.0	NODATA	NODATA	NODATA	NODATA	NODATA	NODATA	NODATA	NODATA
16128890	CY	NODATA	CY	CY	CY	NC	CY	0.0	0.0	0.0	0.0	1.0	0.0	0.0	0.0	0.0	0.0	NODATA	NODATA	NODATA	NODATA	o54-72	NODATA	1-26	NODATA	NODATA	NODATA	NODATA	NODATA	0.0	0.0	0.0	0.0	0.0	0.0	0.0	0.0	0.0	0.0	NODATA	NODATA	NODATA	NODATA	NODATA	NODATA	NODATA	NODATA
16128916	CY	NODATA	IM	CY	IM	CY	IM	0.0	0.0	0.0	1.0	1.0	0.0	0.0	0.0	0.0	0.0	NODATA	NODATA	NODATA	o-192-209	i556-576	NODATA	1-28	NODATA	NODATA	NODATA	NODATA	NODATA	0.0	0.0	0.0	0.0	0.0	0.0	0.0	0.0	0.0	0.0	NODATA	NODATA	NODATA	NODATA	NODATA	NODATA	NODATA	NODATA
16128937	IM	IM	IM	IM	IM	IM	IM	7.0	7.0	7.0	7.0	6.0	7.0	7.0	7.0	7.0	6.0	i23-43o49-66i74-98o105-125i133-154o160-179i192-216o	i22-42,46-66,74-94,104-124,133-153,160-180,195-215	i21-40o45-67i74-96o106-125i132-154o159-181i194-216o	i-26-45-50-67-74-96-105-125-132-154-159-178-195-217	i23-4649-69,78-102,105-128,133-157,160-179	NODATA	1-23	42-43	NODATA	NODATA	NODATA	NODATA	2.0	2.0	2.0	0.0	9.0	0.0	0.0	0.0	0.0	9.0	NODATA	NODATA	NODATA	1-9o26-34i	1-9o26-34i	i2-9o26-34i	NODATA	11-37,52-69,77-92,95-100,103-110,123-129,131-157,159-185,189-216
16129036	PE	PE	UNK	PE	PE	FG	PE	0.0	0.0	0.0	0.0	1.0	0.0	0.0	0.0	0.0	0.0	NODATA	NODATA	NODATA	NODATA	i61-79	NODATA	1-24	NODATA	NODATA	NODATA	NODATA	NODATA	0.0	0.0	0.0	0.0	7.0	0.0	0.0	0.0	0.0	7.0	NODATA	om	NODATA	NODATA	NODATA	NODATA	NODATA	7-14,16-21,23-28,47-55,60-68,114-123,125-136
16129037	PE	PE	UNK	PE	PE	PE	PE	0.0	0.0	0.0	0.0	1.0	0.0	0.0	0.0	0.0	0.0	NODATA	NODATA	NODATA	NODATA	i57-75	NODATA	1-24	NODATA	NODATA	NODATA	NODATA	NODATA	0.0	0.0	0.0	0.0	5.0	0.0	0.0	0.0	0.0	5.0	NODATA	NODATA	NODATA	NODATA	NODATA	NODATA	NODATA	14-24,45-51,61-69,98-107,116-133
16129041	EC	EC	UNK	EC	PE	PE	MULTIPLE	0.0	0.0	0.0	0.0	1.0	0.0	0.0	0.0	0.0	0.0	NODATA	NODATA	NODATA	NODATA	o61-84	NODATA	1-28	NODATA	NODATA	NODATA	NODATA	NODATA	0.0	0.0	0.0	0.0	0.0	0.0	0.0	0.0	0.0	0.0	NODATA	om	6.543944	NODATA	NODATA	NODATA	NODATA	NODATA
16129042	OM	OM	UNK	EC	OM	EC	MULTIPLE	0.0	1.0	0.0	1.0	1.0	0.0	0.0	0.0	0.0	0.0	NODATA	i9-29	NODATA	i-8-25	i158-176	n10-19c23	1-33	34-35	NODATA	NODATA	21-22	LIPO	4.0	4.0	6.0	0.0	8.0	4.0	4.0	6.0	0.0	8.0	NODATA	om	NODATA	i74-82o104-112i116-126o144-152i	i74-82o104-112i116-126o144-152i	i74-82o104-112i116-126o144-152i155-163o178-184i	NODATA	5-19,78-85,109-116,145-158,160-169,175-183,204-214,218-229
16129049	CY	NODATA	CY	CY	CY	CY	CY	0.0	0.0	0.0	0.0	1.0	0.0	0.0	0.0	0.0	0.0	NODATA	NODATA	NODATA	NODATA	i267-286	NODATA	1-28	NODATA	NODATA	NODATA	NODATA	NODATA	0.0	0.0	0.0	0.0	0.0	0.0	0.0	0.0	0.0	0.0	NODATA	NODATA	NODATA	NODATA	NODATA	NODATA	NODATA	NODATA
16129139	CY	CY	CY	CY	IM	CY	CY	0.0	0.0	0.0	0.0	1.0	0.0	0.0	0.0	0.0	0.0	NODATA	NODATA	NODATA	NODATA	o153-172	NODATA	1-26	NODATA	NODATA	NODATA	NODATA	NODATA	2.0	2.0	2.0	0.0	0.0	0.0	0.0	0.0	0.0	0.0	NODATA	NODATA	NODATA	i4-10o19-29i	i4-10o19-29i	i4-12o19-29i	NODATA	NODATA
16129189	CY	CY	CY	CY	CY	CY	CY	0.0	0.0	0.0	0.0	1.0	0.0	0.0	0.0	0.0	0.0	NODATA	NODATA	NODATA	NODATA	o162-181	NODATA	1-27	NODATA	NODATA	NODATA	NODATA	NODATA	0.0	0.0	0.0	0.0	0.0	0.0	0.0	0.0	0.0	0.0	NODATA	NODATA	NODATA	NODATA	NODATA	NODATA	NODATA	NODATA
16129225	CY	NODATA	CY	CY	CY	CY	CY	0.0	0.0	0.0	0.0	1.0	0.0	0.0	0.0	0.0	0.0	NODATA	NODATA	NODATA	NODATA	o454-473	NODATA	1-26	NODATA	NODATA	NODATA	NODATA	NODATA	0.0	0.0	0.0	0.0	0.0	0.0	0.0	0.0	0.0	0.0	NODATA	NODATA	NODATA	NODATA	NODATA	NODATA	NODATA	NODATA
16129287	CY	NODATA	UNK	CY	UNK	CY	MULTIPLE	0.0	0.0	0.0	0.0	1.0	0.0	0.0	0.0	0.0	0.0	NODATA	NODATA	NODATA	NODATA	i185-204	NODATA	1-27	NODATA	NODATA	NODATA	NODATA	NODATA	0.0	0.0	0.0	0.0	0.0	0.0	0.0	0.0	0.0	0.0	NODATA	NODATA	NODATA	NODATA	NODATA	NODATA	NODATA	NODATA
16129295	CY	NODATA	CY	CY	CY	CY	CY	0.0	0.0	0.0	0.0	1.0	0.0	0.0	0.0	0.0	0.0	NODATA	NODATA	NODATA	NODATA	i60-78	NODATA	1-26	NODATA	NODATA	NODATA	NODATA	NODATA	0.0	0.0	0.0	0.0	0.0	0.0	0.0	0.0	0.0	0.0	NODATA	NODATA	NODATA	NODATA	NODATA	NODATA	NODATA	NODATA
16129522	CY	CY	CY	CY	CY	CY	CY	0.0	0.0	0.0	0.0	1.0	0.0	0.0	0.0	0.0	0.0	NODATA	NODATA	NODATA	NODATA	i56-74	NODATA	1-26	NODATA	NODATA	NODATA	NODATA	NODATA	0.0	0.0	0.0	0.0	0.0	0.0	0.0	0.0	0.0	0.0	NODATA	NODATA	NODATA	NODATA	NODATA	NODATA	NODATA	NODATA
16129523	CY	NODATA	CY	CY	UNK	CY	CY	0.0	0.0	0.0	0.0	1.0	0.0	0.0	0.0	0.0	0.0	NODATA	NODATA	NODATA	NODATA	i5-24	NODATA	1-26	NODATA	NODATA	NODATA	NODATA	NODATA	0.0	0.0	0.0	0.0	0.0	0.0	0.0	0.0	0.0	0.0	NODATA	NODATA	NODATA	NODATA	NODATA	NODATA	NODATA	NODATA
16129542	CY	NODATA	CY	CY	CY	CY	CY	0.0	0.0	0.0	0.0	1.0	0.0	0.0	0.0	0.0	0.0	NODATA	NODATA	NODATA	NODATA	i128-147	NODATA	1-26	NODATA	NODATA	NODATA	NODATA	NODATA	0.0	0.0	0.0	0.0	0.0	0.0	0.0	0.0	0.0	0.0	NODATA	NODATA	NODATA	NODATA	NODATA	NODATA	NODATA	NODATA
16129636	CY	NODATA	UNK	CY	CY	CY	CY	0.0	0.0	0.0	0.0	1.0	0.0	0.0	0.0	0.0	0.0	NODATA	NODATA	NODATA	NODATA	o330-348	NODATA	1-26	NODATA	NODATA	NODATA	NODATA	NODATA	0.0	0.0	0.0	0.0	0.0	0.0	0.0	0.0	0.0	0.0	NODATA	NODATA	NODATA	NODATA	NODATA	NODATA	NODATA	NODATA
16129638	CY	NODATA	UNK	CY	IM	CY	MULTIPLE	0.0	0.0	0.0	0.0	1.0	0.0	0.0	0.0	0.0	0.0	NODATA	NODATA	NODATA	NODATA	i45-64	NODATA	1-26	NODATA	NODATA	NODATA	NODATA	NODATA	0.0	0.0	0.0	0.0	0.0	0.0	0.0	0.0	0.0	0.0	NODATA	NODATA	NODATA	NODATA	NODATA	NODATA	NODATA	NODATA
16129640	CY	CY	UNK	CY	CY	CY	CY	0.0	0.0	0.0	0.0	1.0	0.0	0.0	0.0	0.0	0.0	NODATA	NODATA	NODATA	NODATA	i45-64	NODATA	1-26	NODATA	NODATA	NODATA	NODATA	NODATA	0.0	0.0	0.0	0.0	0.0	0.0	0.0	0.0	0.0	0.0	NODATA	NODATA	NODATA	NODATA	NODATA	NODATA	NODATA	NODATA
16129686	CY	NODATA	CY	CY	PE	CY	CY	0.0	0.0	0.0	1.0	1.0	0.0	0.0	0.0	0.0	0.0	NODATA	NODATA	NODATA	i-194-211	i683-701	NODATA	1-28	NODATA	NODATA	NODATA	NODATA	NODATA	0.0	0.0	0.0	0.0	0.0	0.0	0.0	0.0	0.0	0.0	NODATA	NODATA	NODATA	NODATA	NODATA	NODATA	NODATA	NODATA
16129736	OM	OM	OM	OM	OM	OM	OM	0.0	0.0	0.0	1.0	1.0	0.0	0.0	0.0	0.0	0.0	NODATA	NODATA	NODATA	i-6-22	i178-197	n6-16c22	1-25	23-24	NODATA	22-23	NODATA	NODATA	10.0	10.0	10.0	12.0	11.0	10.0	10.0	10.0	12.0	11.0	5.0	om	NODATA	i26-34o59-71i78-88o109-115i118-128o141-149i154-164o195-205i211-219o236-248	i26-34o59-71i78-88o109-115i118-128o141-149i154-164o195-205i211-219o236-248	i26-34o59-71i78-88o109-115i118-128o141-149i154-164o195-205i211-219o236-247i	i3-14o26-41i44-53o61-73i76-87o106-118i121-130o138-150i154-167o196-208i211-222o235-245	2-15,25-37,59-64,66-71,78-90,97-103,106-127,138-150,170-180,198-222,234-248
16129776	CY	CY	CY	CY	CY	CY	CY	0.0	0.0	0.0	0.0	1.0	0.0	0.0	0.0	0.0	0.0	NODATA	NODATA	NODATA	NODATA	i198-217	NODATA	1-28	NODATA	NODATA	NODATA	NODATA	NODATA	0.0	0.0	0.0	0.0	0.0	0.0	0.0	0.0	0.0	0.0	NODATA	NODATA	NODATA	NODATA	NODATA	NODATA	NODATA	NODATA
16129795	CY	CY	UNK	CY	CY	CY	CY	0.0	0.0	0.0	0.0	1.0	0.0	0.0	0.0	0.0	0.0	NODATA	NODATA	NODATA	NODATA	i48-66	NODATA	1-26	NODATA	NODATA	NODATA	NODATA	NODATA	0.0	0.0	0.0	0.0	0.0	0.0	0.0	0.0	0.0	0.0	NODATA	NODATA	NODATA	NODATA	NODATA	NODATA	NODATA	NODATA
16129832	IM	NODATA	IM	IM	IM	CY	IM	4.0	4.0	4.0	4.0	4.0	4.0	4.0	4.0	4.0	4.0	i32-52o89-116i145-165o186-212i	i32-52,89-109,146-166,187-207	o34-53i92-114o145-167i188-210o	i-34-53-90-114-145-163-188-212	i29-4887-111,140-164,189-213	NODATA	1-23	NODATA	NODATA	NODATA	NODATA	NODATA	0.0	0.0	0.0	0.0	0.0	0.0	0.0	0.0	0.0	0.0	NODATA	NODATA	NODATA	NODATA	NODATA	NODATA	NODATA	NODATA
16129843	CY	NODATA	CY	CY	CY	CY	CY	0.0	0.0	0.0	0.0	1.0	0.0	0.0	0.0	0.0	0.0	NODATA	NODATA	NODATA	NODATA	i45-64	NODATA	1-38	NODATA	NODATA	NODATA	NODATA	NODATA	0.0	0.0	0.0	0.0	0.0	0.0	0.0	0.0	0.0	0.0	NODATA	NODATA	NODATA	NODATA	NODATA	NODATA	NODATA	NODATA
16129848	CY	NODATA	UNK	CY	CY	CY	CY	0.0	0.0	0.0	1.0	1.0	0.0	0.0	0.0	0.0	0.0	NODATA	NODATA	NODATA	i-18-38	o401-420	NODATA	1-38	NODATA	NODATA	NODATA	NODATA	NODATA	0.0	0.0	0.0	0.0	0.0	0.0	0.0	0.0	0.0	0.0	NODATA	NODATA	NODATA	NODATA	NODATA	NODATA	NODATA	NODATA
16129870	EC	EC	EC	EC	PE	FG	EC	0.0	0.0	0.0	0.0	1.0	0.0	0.0	0.0	0.0	0.0	NODATA	NODATA	NODATA	NODATA	i423-441	NODATA	1-38	NODATA	NODATA	NODATA	NODATA	NODATA	0.0	0.0	0.0	0.0	0.0	0.0	0.0	0.0	0.0	0.0	NODATA	om	NODATA	NODATA	NODATA	NODATA	NODATA	NODATA
16129884	PE	PE	UNK	PE	CY	IM	MULTIPLE	0.0	0.0	0.0	0.0	1.0	0.0	0.0	0.0	0.0	0.0	NODATA	NODATA	NODATA	NODATA	o32-51	NODATA	1-24	NODATA	NODATA	NODATA	NODATA	NODATA	0.0	0.0	0.0	0.0	3.0	0.0	0.0	0.0	0.0	3.0	NODATA	NODATA	NODATA	NODATA	NODATA	NODATA	NODATA	6-17,37-43,79-103
16129886	IM	NODATA	IM	CY	IM	IM	IM	0.0	0.0	0.0	0.0	1.0	0.0	0.0	0.0	0.0	0.0	NODATA	NODATA	NODATA	NODATA	o261-280	NODATA	1-23	NODATA	NODATA	NODATA	NODATA	NODATA	0.0	0.0	0.0	0.0	0.0	0.0	0.0	0.0	0.0	0.0	NODATA	NODATA	NODATA	NODATA	NODATA	NODATA	NODATA	NODATA
16129889	IM	IM	UNK	CY	IM	NC	MULTIPLE	0.0	0.0	0.0	0.0	1.0	0.0	0.0	0.0	0.0	0.0	NODATA	NODATA	NODATA	NODATA	i29-48	NODATA	1-23	NODATA	NODATA	NODATA	NODATA	NODATA	0.0	0.0	0.0	0.0	0.0	0.0	0.0	0.0	0.0	0.0	NODATA	NODATA	NODATA	NODATA	NODATA	NODATA	NODATA	NODATA
16129892	IM	NODATA	CY	CY	IM	IM	CY	0.0	1.0	0.0	1.0	1.0	0.0	0.0	0.0	0.0	0.0	NODATA	u	NODATA	i-113-131	i61-80	NODATA	1-23	NODATA	NODATA	NODATA	NODATA	NODATA	0.0	0.0	0.0	0.0	0.0	0.0	0.0	0.0	0.0	0.0	NODATA	NODATA	NODATA	NODATA	NODATA	NODATA	NODATA	NODATA
16129893	IM	NODATA	IM	CY	IM	CY	IM	0.0	0.0	0.0	0.0	1.0	0.0	0.0	0.0	0.0	0.0	NODATA	NODATA	NODATA	NODATA	o60-78	NODATA	1-23	NODATA	NODATA	NODATA	NODATA	NODATA	0.0	0.0	0.0	0.0	0.0	0.0	0.0	0.0	0.0	0.0	NODATA	om	NODATA	NODATA	NODATA	NODATA	NODATA	NODATA
16130001	CY	NODATA	CY	CY	CY	CY	CY	0.0	0.0	0.0	0.0	1.0	0.0	0.0	0.0	0.0	0.0	NODATA	NODATA	NODATA	NODATA	i57-76	NODATA	1-26	NODATA	NODATA	NODATA	NODATA	NODATA	0.0	0.0	0.0	0.0	0.0	0.0	0.0	0.0	0.0	0.0	NODATA	NODATA	NODATA	NODATA	NODATA	NODATA	NODATA	NODATA
16130121	CY	CY	CY	CY	CY	CY	CY	0.0	0.0	0.0	0.0	1.0	0.0	0.0	0.0	0.0	0.0	NODATA	NODATA	NODATA	NODATA	o167-186	NODATA	1-28	NODATA	NODATA	NODATA	NODATA	NODATA	0.0	0.0	0.0	0.0	0.0	0.0	0.0	0.0	0.0	0.0	NODATA	NODATA	NODATA	NODATA	NODATA	NODATA	NODATA	NODATA
16130154	CY	NODATA	CY	CY	CY	CY	CY	0.0	0.0	0.0	1.0	1.0	0.0	0.0	0.0	0.0	0.0	NODATA	NODATA	NODATA	o-80-99	i58-76	NODATA	1-26	NODATA	NODATA	NODATA	NODATA	NODATA	0.0	0.0	0.0	0.0	0.0	0.0	0.0	0.0	0.0	0.0	NODATA	NODATA	NODATA	NODATA	NODATA	NODATA	NODATA	NODATA
16130427	CY	NODATA	CY	CY	IM	CY	CY	0.0	1.0	0.0	2.0	1.0	0.0	0.0	0.0	2.0	0.0	NODATA	o	NODATA	o-167-183-271-287	i442-461	NODATA	1-26	NODATA	NODATA	NODATA	NODATA	NODATA	0.0	0.0	0.0	0.0	0.0	0.0	0.0	0.0	0.0	0.0	NODATA	NODATA	NODATA	NODATA	NODATA	NODATA	NODATA	NODATA
16130498	CY	NODATA	CY	CY	CY	CY	CY	0.0	0.0	0.0	0.0	1.0	0.0	0.0	0.0	0.0	0.0	NODATA	NODATA	NODATA	NODATA	i126-145	NODATA	1-26	NODATA	NODATA	NODATA	NODATA	NODATA	0.0	0.0	0.0	0.0	0.0	0.0	0.0	0.0	0.0	0.0	NODATA	NODATA	NODATA	NODATA	NODATA	NODATA	NODATA	NODATA
16130501	CY	NODATA	CY	CY	CY	CY	CY	0.0	0.0	0.0	0.0	1.0	0.0	0.0	0.0	0.0	0.0	NODATA	NODATA	NODATA	NODATA	o370-389	NODATA	1-26	NODATA	NODATA	NODATA	NODATA	NODATA	0.0	0.0	0.0	0.0	0.0	0.0	0.0	0.0	0.0	0.0	NODATA	NODATA	NODATA	NODATA	NODATA	NODATA	NODATA	NODATA
16130518	CY	NODATA	CY	CY	CY	CY	CY	0.0	0.0	0.0	0.0	1.0	0.0	0.0	0.0	0.0	0.0	NODATA	NODATA	NODATA	NODATA	o61-79	NODATA	1-26	NODATA	NODATA	NODATA	NODATA	NODATA	0.0	0.0	0.0	0.0	0.0	0.0	0.0	0.0	0.0	0.0	NODATA	NODATA	NODATA	NODATA	NODATA	NODATA	NODATA	NODATA
16130648	CY	NODATA	CY	CY	CY	NC	CY	0.0	0.0	0.0	0.0	1.0	0.0	0.0	0.0	0.0	0.0	NODATA	NODATA	NODATA	NODATA	o247-271	NODATA	1-26	NODATA	NODATA	NODATA	NODATA	NODATA	0.0	0.0	0.0	0.0	0.0	0.0	0.0	0.0	0.0	0.0	NODATA	NODATA	NODATA	NODATA	NODATA	NODATA	NODATA	NODATA
16130711	CY	NODATA	CY	CY	IM	CY	CY	0.0	0.0	0.0	1.0	1.0	0.0	0.0	0.0	0.0	0.0	NODATA	NODATA	NODATA	i-117-134	o61-81	NODATA	1-28	NODATA	NODATA	NODATA	NODATA	NODATA	0.0	0.0	0.0	0.0	0.0	0.0	0.0	0.0	0.0	0.0	NODATA	NODATA	NODATA	NODATA	NODATA	NODATA	NODATA	NODATA
16130915	CY	NODATA	CY	CY	CY	CY	CY	0.0	0.0	0.0	1.0	1.0	0.0	0.0	0.0	0.0	0.0	NODATA	NODATA	NODATA	o-17-34	i61-81	NODATA	1-26	NODATA	NODATA	NODATA	NODATA	NODATA	0.0	0.0	0.0	0.0	0.0	0.0	0.0	0.0	0.0	0.0	NODATA	NODATA	NODATA	NODATA	NODATA	NODATA	NODATA	NODATA
16130926	CY	NODATA	CY	CY	CY	CY	CY	0.0	0.0	0.0	1.0	1.0	0.0	0.0	0.0	0.0	0.0	NODATA	NODATA	NODATA	o-342-358	i52-71	NODATA	1-26	NODATA	NODATA	NODATA	NODATA	NODATA	0.0	0.0	0.0	0.0	0.0	0.0	0.0	0.0	0.0	0.0	NODATA	NODATA	NODATA	NODATA	NODATA	NODATA	NODATA	NODATA
16131058	CY	NODATA	CY	CY	CY	CY	CY	0.0	0.0	0.0	0.0	1.0	0.0	0.0	0.0	0.0	0.0	NODATA	NODATA	NODATA	NODATA	i38-57	NODATA	1-38	NODATA	NODATA	NODATA	NODATA	NODATA	0.0	0.0	0.0	0.0	0.0	0.0	0.0	0.0	0.0	0.0	NODATA	NODATA	NODATA	NODATA	NODATA	NODATA	NODATA	NODATA
16131093	CY	CY	CY	CY	CY	CY	CY	0.0	0.0	0.0	0.0	1.0	0.0	0.0	0.0	0.0	0.0	NODATA	NODATA	NODATA	NODATA	i21-39	NODATA	1-26	NODATA	NODATA	NODATA	NODATA	NODATA	0.0	0.0	0.0	0.0	0.0	0.0	0.0	0.0	0.0	0.0	NODATA	NODATA	NODATA	NODATA	NODATA	NODATA	NODATA	NODATA
16131167	CY	NODATA	UNK	PE	CY	CY	MULTIPLE	0.0	1.0	0.0	1.0	1.0	0.0	0.0	0.0	0.0	0.0	NODATA	i82-102	NODATA	i-83-100	i55-73	NODATA	1-27	NODATA	NODATA	NODATA	NODATA	NODATA	0.0	0.0	0.0	0.0	0.0	0.0	0.0	0.0	0.0	0.0	NODATA	NODATA	NODATA	NODATA	NODATA	NODATA	NODATA	NODATA
16131193	CY	CY	CY	CY	CY	CY	CY	0.0	0.0	0.0	0.0	1.0	0.0	0.0	0.0	0.0	0.0	NODATA	NODATA	NODATA	NODATA	o177-196	NODATA	1-26	NODATA	NODATA	NODATA	NODATA	NODATA	0.0	0.0	0.0	0.0	0.0	0.0	0.0	0.0	0.0	0.0	NODATA	NODATA	NODATA	NODATA	NODATA	NODATA	NODATA	NODATA
16131215	CY	NODATA	CY	CY	PE	CY	CY	0.0	0.0	0.0	0.0	1.0	0.0	0.0	0.0	0.0	0.0	NODATA	NODATA	NODATA	NODATA	o84-103	NODATA	1-26	NODATA	NODATA	NODATA	NODATA	NODATA	0.0	0.0	0.0	0.0	0.0	0.0	0.0	0.0	0.0	0.0	NODATA	NODATA	NODATA	NODATA	NODATA	NODATA	NODATA	NODATA
16131216	CY	CY	CY	CY	PE	CY	CY	0.0	0.0	0.0	0.0	1.0	0.0	0.0	0.0	0.0	0.0	NODATA	NODATA	NODATA	NODATA	i34-52	NODATA	1-26	NODATA	NODATA	NODATA	NODATA	NODATA	0.0	0.0	0.0	0.0	0.0	0.0	0.0	0.0	0.0	0.0	NODATA	NODATA	NODATA	NODATA	NODATA	NODATA	NODATA	NODATA
16131221	CY	NODATA	UNK	CY	CY	CY	CY	0.0	0.0	0.0	0.0	1.0	0.0	0.0	0.0	0.0	0.0	NODATA	NODATA	NODATA	NODATA	i55-74	NODATA	1-26	NODATA	NODATA	NODATA	NODATA	NODATA	0.0	0.0	0.0	0.0	0.0	0.0	0.0	0.0	0.0	0.0	NODATA	NODATA	NODATA	NODATA	NODATA	NODATA	NODATA	NODATA
16131244	CY	NODATA	CY	CY	PE	CY	CY	0.0	0.0	0.0	0.0	1.0	0.0	0.0	0.0	0.0	0.0	NODATA	NODATA	NODATA	NODATA	i147-165	NODATA	1-28	NODATA	NODATA	NODATA	NODATA	NODATA	0.0	0.0	0.0	0.0	0.0	0.0	0.0	0.0	0.0	0.0	NODATA	NODATA	NODATA	NODATA	NODATA	NODATA	NODATA	NODATA
16131370	CY	NODATA	CY	CY	EC	CY	CY	0.0	0.0	0.0	1.0	1.0	0.0	0.0	0.0	0.0	0.0	NODATA	NODATA	NODATA	o-602-621	o607-626	NODATA	1-28	NODATA	NODATA	NODATA	NODATA	NODATA	0.0	0.0	0.0	0.0	0.0	0.0	0.0	0.0	0.0	0.0	NODATA	NODATA	NODATA	NODATA	NODATA	NODATA	NODATA	NODATA
16131697	CY	CY	UNK	CY	CY	CY	CY	0.0	0.0	0.0	0.0	1.0	0.0	0.0	0.0	0.0	0.0	NODATA	NODATA	NODATA	NODATA	i32-51	n2-10c14	1-27	NODATA	NODATA	NODATA	NODATA	NODATA	0.0	0.0	0.0	0.0	0.0	0.0	0.0	0.0	0.0	0.0	NODATA	NODATA	NODATA	NODATA	NODATA	NODATA	NODATA	NODATA
16131734	CY	NODATA	PE	PE	PE	PE	PE	0.0	0.0	0.0	1.0	2.0	0.0	0.0	0.0	0.0	2.0	NODATA	NODATA	NODATA	i-11-33	i11-29277-296	n11-24c33	1-28	34-35	33-34	33-34	NODATA	NODATA	0.0	0.0	0.0	0.0	0.0	0.0	0.0	0.0	0.0	0.0	NODATA	NODATA	NODATA	NODATA	NODATA	NODATA	NODATA	NODATA
16131780	CY	CY	CY	PE	PE	CY	PE	0.0	0.0	0.0	0.0	1.0	0.0	0.0	0.0	0.0	0.0	NODATA	NODATA	NODATA	NODATA	o159-178	NODATA	1-28	NODATA	NODATA	NODATA	NODATA	NODATA	0.0	0.0	0.0	0.0	0.0	0.0	0.0	0.0	0.0	0.0	NODATA	NODATA	NODATA	NODATA	NODATA	NODATA	NODATA	NODATA
16131877	CY	NODATA	CY	CY	CY	CY	CY	0.0	0.0	0.0	2.0	1.0	0.0	0.0	0.0	2.0	0.0	NODATA	NODATA	NODATA	i-108-132-153-175	o147-170	NODATA	1-26	NODATA	NODATA	NODATA	NODATA	NODATA	0.0	0.0	0.0	0.0	0.0	0.0	0.0	0.0	0.0	0.0	NODATA	NODATA	NODATA	NODATA	NODATA	NODATA	NODATA	NODATA
16131905	CY	CY	PE	CY	PE	CY	PE	0.0	0.0	0.0	0.0	1.0	0.0	0.0	0.0	0.0	0.0	NODATA	NODATA	NODATA	NODATA	i55-74	NODATA	1-25	NODATA	NODATA	NODATA	NODATA	NODATA	0.0	0.0	0.0	0.0	0.0	0.0	0.0	0.0	0.0	0.0	NODATA	NODATA	NODATA	NODATA	NODATA	NODATA	NODATA	NODATA
16131957	CY	NODATA	UNK	CY	CY	CY	CY	0.0	0.0	0.0	0.0	1.0	0.0	0.0	0.0	0.0	0.0	NODATA	NODATA	NODATA	NODATA	o651-669	NODATA	1-27	NODATA	NODATA	NODATA	NODATA	NODATA	0.0	0.0	0.0	0.0	0.0	0.0	0.0	0.0	0.0	0.0	NODATA	NODATA	NODATA	NODATA	NODATA	NODATA	NODATA	NODATA
16131994	CY	NODATA	UNK	PE	CY	EC	MULTIPLE	0.0	0.0	0.0	0.0	1.0	0.0	0.0	0.0	0.0	0.0	NODATA	NODATA	NODATA	NODATA	i21-43	NODATA	1-26	NODATA	NODATA	NODATA	NODATA	NODATA	0.0	0.0	0.0	0.0	0.0	0.0	0.0	0.0	0.0	0.0	NODATA	NODATA	NODATA	NODATA	NODATA	NODATA	NODATA	NODATA
16329387	PE	PE	PE	IM	EC	CY	MULTIPLE	0.0	1.0	1.0	1.0	1.0	0.0	0.0	0.0	0.0	0.0	NODATA	i10-30	i12-34o	i-11-28	i14-32	n14-25c34	1-23	35-36	NODATA	NODATA	NODATA	NODATA	2.0	2.0	2.0	0.0	18.0	0.0	0.0	0.0	0.0	18.0	NODATA	NODATA	10.673989	i70-78o95-101i	i70-78o95-101i	i70-78o91-101i	NODATA	4-25,55-63,75-80,91-98,121-130,134-141,156-164,181-190,200-209,223-228,246-251,272-277,288-298,319-325,334-345,355-363,366-376,379-387
16330225	PE	PE	PE	PE	PE	CY	PE	0.0	0.0	0.0	1.0	1.0	0.0	0.0	0.0	0.0	0.0	NODATA	NODATA	NODATA	i-8-27	i291-310	n8-20c27	1-24	28-29	21-22	27-28	NODATA	NODATA	2.0	2.0	2.0	0.0	0.0	0.0	0.0	0.0	0.0	0.0	NODATA	NODATA	NODATA	i48-58o75-89i	i48-58o75-89i	i48-58o75-89i	NODATA	NODATA
16331169	PE	PE	PE	OM	EC	IM	MULTIPLE	0.0	0.0	0.0	1.0	1.0	0.0	0.0	0.0	0.0	0.0	NODATA	NODATA	NODATA	i-6-23	o60-79	n3-15c19	1-24	25-26	NODATA	24-25	NODATA	NODATA	0.0	0.0	0.0	0.0	17.0	0.0	0.0	0.0	0.0	17.0	NODATA	om	NODATA	NODATA	NODATA	NODATA	NODATA	3-14,36-41,49-56,63-70,82-102,121-136,158-169,183-204,206-213,236-242,278-295,297-312,320-334,336-343,346-354,360-365,378-389
16331793	PE	PE	PE	OM	PE	CY	PE	0.0	0.0	0.0	1.0	1.0	0.0	0.0	0.0	0.0	0.0	NODATA	NODATA	NODATA	i-9-25	i269-287	n10-23c31	1-26	32-33	31-32	31-32	NODATA	NODATA	2.0	2.0	4.0	0.0	15.0	0.0	0.0	4.0	0.0	15.0	NODATA	om	NODATA	i3-11o17-25i	i3-11o17-25i	i84-92o108-116i124-134o156-162i	NODATA	4-24,34-43,56-62,65-71,89-98,122-137,168-180,186-197,207-212,218-232,240-248,258-269,279-286,314-319,338-345
1710787	CY	NODATA	CY	CY	CY	CY	CY	0.0	0.0	0.0	0.0	1.0	0.0	0.0	0.0	0.0	0.0	NODATA	NODATA	NODATA	NODATA	i61-83	NODATA	1-24	NODATA	NODATA	NODATA	NODATA	NODATA	0.0	0.0	0.0	0.0	0.0	0.0	0.0	0.0	0.0	0.0	NODATA	NODATA	NODATA	NODATA	NODATA	NODATA	NODATA	NODATA
1730032	CY	NODATA	CY	IM	CY	CY	CY	0.0	0.0	0.0	0.0	1.0	0.0	0.0	0.0	0.0	0.0	NODATA	NODATA	NODATA	NODATA	i134-153	NODATA	1-26	NODATA	NODATA	NODATA	NODATA	NODATA	0.0	0.0	0.0	0.0	0.0	0.0	0.0	0.0	0.0	0.0	NODATA	NODATA	NODATA	NODATA	NODATA	NODATA	NODATA	NODATA
17380395	IM	NODATA	IM	IM	IM	IM	IM	5.0	5.0	5.0	5.0	5.0	5.0	5.0	5.0	5.0	5.0	o15-37i49-70o90-111i136-158o198-219i	o	o15-37i49-71o86-108i136-158o197-219i	o-17-36-49-68-83-105-136-158-196-215	o12-3646-70,88-112,148-172,198-221	NODATA	1-23	NODATA	NODATA	NODATA	NODATA	NODATA	0.0	0.0	0.0	0.0	0.0	0.0	0.0	0.0	0.0	0.0	NODATA	NODATA	NODATA	NODATA	NODATA	NODATA	NODATA	NODATA
19883990	IM	IM	IM	IM	IM	IM	IM	11.0	11.0	11.0	11.0	14.0	11.0	11.0	11.0	11.0	14.0	i33-55o76-97i127-145o177-201i213-232o252-270i291-309o328-348i356-379o388-412i420-440o	i32-52,76-96,126-146,180-200,211-231,250-270,290-310,324-344,356-376,390-410,419-439	i31-53o75-97i124-146o179-201i210-232o252-274i287-309o319-341i354-376o391-413i418-440o	i-33-52-77-96-127-146-177-201-210-229-250-269-292-311-320-339-352-376-389-413-422-441	i30-5477-101,125-144,147-166,176-196,199-218,221-240,251-274,290-309,327-350,353-376,379-398,401-419,422-440	NODATA	1-23	53-54	NODATA	NODATA	NODATA	NODATA	2.0	2.0	2.0	0.0	0.0	0.0	0.0	0.0	0.0	0.0	NODATA	NODATA	NODATA	i4-10o16-26i	i4-10o16-26i	i4-10o16-26i	NODATA	NODATA
20095235	OM	OM	OM	EC	OM	OM	OM	0.0	1.0	1.0	0.0	1.0	0.0	0.0	0.0	0.0	0.0	NODATA	o	i7-29o	NODATA	i142-161	n8-19c24	1-25	27-28	NODATA	NODATA	21-22	NODATA	2.0	2.0	2.0	0.0	16.0	0.0	0.0	0.0	0.0	16.0	NODATA	om	NODATA	i36-46o91-99i	i36-46o91-99i	i36-46o91-99i	NODATA	3-18,26-39,41-46,52-58,67-73,77-84,91-102,108-117,122-132,142-156,164-174,177-183,186-191,206-215,220-226,238-243
20137838	IM	NODATA	IM	IM	IM	IM	IM	11.0	11.0	11.0	11.0	12.0	11.0	11.0	11.0	11.0	12.0	i33-55o76-97i127-145o177-201i213-232o252-270i291-309o328-348i356-378o388-412i420-440o	i33-53,76-96,126-146,180-200,212-232,252-272,291-311,322-342,359-379,389-409,419-439	i31-53o75-97i124-146o179-201i210-232o252-274i291-313o328-350i357-379o389-411i418-440o	i-33-52-75-96-127-146-177-201-210-229-252-274-291-308-319-338-355-379-388-412-421-440	i32-5477-101,130-154,181-201,214-237,251-274,290-309,329-353,356-376,379-398,401-419,422-440	NODATA	1-23	NODATA	NODATA	NODATA	NODATA	NODATA	0.0	0.0	0.0	0.0	0.0	0.0	0.0	0.0	0.0	0.0	NODATA	NODATA	NODATA	NODATA	NODATA	NODATA	NODATA	NODATA
20141685	CY	NODATA	CY	CY	CY	CY	CY	0.0	1.0	0.0	1.0	1.0	0.0	0.0	0.0	0.0	0.0	NODATA	i809-829	NODATA	i-203-222	o773-796	NODATA	1-26	NODATA	NODATA	NODATA	NODATA	NODATA	0.0	0.0	0.0	0.0	0.0	0.0	0.0	0.0	0.0	0.0	NODATA	NODATA	NODATA	NODATA	NODATA	NODATA	NODATA	NODATA
2506172	CY	CY	CY	CY	CY	CY	CY	0.0	0.0	0.0	0.0	1.0	0.0	0.0	0.0	0.0	0.0	NODATA	NODATA	NODATA	NODATA	i61-82	NODATA	1-26	NODATA	NODATA	NODATA	NODATA	NODATA	2.0	2.0	2.0	0.0	0.0	0.0	0.0	0.0	0.0	0.0	NODATA	NODATA	NODATA	i75-83o112-124i	i75-83o112-124i	i75-85o112-124i	NODATA	NODATA
2506338	CY	NODATA	CY	CY	CY	CY	CY	0.0	0.0	0.0	0.0	1.0	0.0	0.0	0.0	0.0	0.0	NODATA	NODATA	NODATA	NODATA	i61-80	NODATA	1-26	NODATA	NODATA	NODATA	NODATA	NODATA	0.0	0.0	0.0	0.0	0.0	0.0	0.0	0.0	0.0	0.0	NODATA	NODATA	NODATA	NODATA	NODATA	NODATA	NODATA	NODATA
2506574	CY	NODATA	CY	CY	CY	CY	CY	0.0	0.0	0.0	0.0	1.0	0.0	0.0	0.0	0.0	0.0	NODATA	NODATA	NODATA	NODATA	o207-231	NODATA	1-26	NODATA	NODATA	NODATA	NODATA	NODATA	0.0	0.0	0.0	0.0	0.0	0.0	0.0	0.0	0.0	0.0	NODATA	NODATA	NODATA	NODATA	NODATA	NODATA	NODATA	NODATA
2506737	OM	OM	OM	OM	OM	OM	OM	0.0	0.0	0.0	1.0	1.0	0.0	0.0	0.0	0.0	0.0	NODATA	NODATA	NODATA	i-6-25	i7-26	n6-15c20	1-25	21-22	NODATA	20-21	NODATA	NODATA	32.0	32.0	22.0	16.0	39.0	32.0	32.0	22.0	16.0	39.0	5.0	om	10.778893	i62-72o93-105i110-118o147-155i161-169o193-203i206-214o243-249i252-260o269-277i280-288o335-343i348-356o372-382i392-400o424-432i438-446o465-473i483-491o509-517i523-531o546-558i570-578o593-601i607-615o627-637i648-656o710-720i729-739o766-776i781-787o802-810	i62-72o93-105i110-118o147-155i161-169o193-203i206-214o243-249i252-260o269-277i280-288o335-343i348-356o372-382i392-400o424-432i438-446o465-473i483-491o509-517i523-531o546-558i570-578o593-601i607-615o627-637i648-656o710-720i729-739o766-776i781-787o802-810	i61-69o93-105i110-118o147-155i163-173o333-343i348-356o424-432i438-444o465-473i483-491o509-517i523-533o546-558i570-578o627-637i648-656o712-720i729-739o766-776i781-787o802-809i	i229-240o252-262i424-433o465-479i483-494o508-520i523-534o555-567i570-579o591-603i607-618o711-723i729-740o766-779i782-791o799-807	4-47,61-69,72-79,83-89,116-125,137-155,163-172,174-182,184-191,194-200,203-219,224-232,234-239,253-261,266-276,278-288,296-305,309-322,334-341,345-354,362-381,387-398,413-420,426-432,451-457,466-472,478-493,510-516,522-537,543-553,571-583,592-600,608-613,625-635,658-663,711-719,731-748,768-778,783-788
2506868	PE	PE	PE	PE	PE	CY	PE	0.0	0.0	0.0	1.0	1.0	0.0	0.0	0.0	0.0	0.0	NODATA	NODATA	NODATA	i-14-33	o11-30	n13-23c31	1-24	32-33	31-32	31-32	NODATA	NODATA	0.0	0.0	0.0	0.0	0.0	0.0	0.0	0.0	0.0	0.0	NODATA	NODATA	NODATA	NODATA	NODATA	NODATA	NODATA	NODATA
2506989	CY	CY	CY	CY	CY	CY	CY	0.0	0.0	0.0	0.0	1.0	0.0	0.0	0.0	0.0	0.0	NODATA	NODATA	NODATA	NODATA	o209-228	NODATA	1-26	NODATA	NODATA	NODATA	NODATA	NODATA	0.0	0.0	0.0	0.0	19.0	0.0	0.0	0.0	0.0	19.0	NODATA	NODATA	NODATA	NODATA	NODATA	NODATA	NODATA	10-22,24-44,46-64,66-74,79-88,90-104,106-112,115-122,132-139,147-152,157-163,165-174,182-187,193-206,211-219,231-237,242-250,258-264,266-285
2506993	CY	CY	CY	CY	CY	CY	CY	0.0	1.0	0.0	2.0	1.0	0.0	0.0	0.0	2.0	0.0	NODATA	o	NODATA	o-244-268-319-336	i61-84	NODATA	1-26	NODATA	NODATA	NODATA	NODATA	NODATA	2.0	2.0	2.0	0.0	0.0	0.0	0.0	0.0	0.0	0.0	NODATA	NODATA	NODATA	1-7o22-32i	1-7o22-32i	i2-8o22-30i	NODATA	NODATA
2507064	CY	NODATA	CY	CY	CY	CY	CY	0.0	0.0	0.0	0.0	1.0	0.0	0.0	0.0	0.0	0.0	NODATA	NODATA	NODATA	NODATA	o280-299	NODATA	1-26	NODATA	NODATA	NODATA	NODATA	NODATA	0.0	0.0	0.0	0.0	0.0	0.0	0.0	0.0	0.0	0.0	NODATA	NODATA	NODATA	NODATA	NODATA	NODATA	NODATA	NODATA
2507363	PE	PE	PE	PE	PE	PE	PE	0.0	0.0	0.0	1.0	1.0	0.0	0.0	0.0	0.0	0.0	NODATA	NODATA	NODATA	i-6-30	o61-85	n4-15c19	1-24	20-21	NODATA	19-20	NODATA	NODATA	0.0	0.0	0.0	0.0	9.0	0.0	0.0	0.0	0.0	9.0	NODATA	NODATA	NODATA	NODATA	NODATA	NODATA	NODATA	2-14,22-28,41-47,76-88,107-116,135-143,147-154,175-183,202-208
2507374	CY	NODATA	CY	CY	CY	CY	CY	0.0	0.0	0.0	0.0	1.0	0.0	0.0	0.0	0.0	0.0	NODATA	NODATA	NODATA	NODATA	i61-79	NODATA	1-26	NODATA	NODATA	NODATA	NODATA	NODATA	0.0	0.0	0.0	0.0	0.0	0.0	0.0	0.0	0.0	0.0	NODATA	NODATA	NODATA	NODATA	NODATA	NODATA	NODATA	NODATA
2507487	IM	NODATA	IM	IM	IM	IM	IM	5.0	5.0	5.0	5.0	5.0	5.0	5.0	5.0	5.0	5.0	o16-39i50-70o83-105i155-176o188-208i	o	o15-37i46-68o83-105i155-174o189-211i	o-17-37-50-69-92-114-155-174-187-208	o13-3746-70,88-111,143-167,186-210	NODATA	1-23	NODATA	NODATA	NODATA	NODATA	NODATA	0.0	0.0	0.0	0.0	0.0	0.0	0.0	0.0	0.0	0.0	NODATA	NODATA	NODATA	NODATA	NODATA	NODATA	NODATA	NODATA
2507488	IM	IM	IM	IM	IM	IM	IM	5.0	4.0	4.0	5.0	5.0	5.0	4.0	4.0	5.0	5.0	o11-35i47-69o99-119i165-182o202-223i	o	o10-32i45-67o101-118i201-223o	o-11-35-60-78-101-120-162-184-205-223	o11-3545-69,104-123,157-181,202-225	NODATA	1-23	30-31	NODATA	NODATA	NODATA	NODATA	2.0	2.0	2.0	0.0	0.0	0.0	0.0	0.0	0.0	0.0	NODATA	NODATA	NODATA	i60-68o73-85i	i60-68o73-85i	i60-68o73-83i	NODATA	NODATA
2507489	IM	IM	IM	IM	IM	IM	IM	9.0	9.0	9.0	9.0	8.0	9.0	9.0	9.0	9.0	8.0	i15-35o59-81i89-109o115-135i145-166o187-206i235-262o274-296i303-322o	i14-34,58-78,88-108,112-132,145-165,189-209,240-260,274-294,302-322	i13-35o55-77i90-107o111-133i146-168o188-205i242-264o274-296i303-322o	i-15-33-60-77-90-107-116-133-146-164-191-208-241-260-275-292-305-322	i12-3656-78,93-111,114-137,143-167,228-252,275-298,302-321	NODATA	1-23	34-35	NODATA	NODATA	NODATA	NODATA	2.0	2.0	2.0	0.0	0.0	0.0	0.0	0.0	0.0	0.0	NODATA	NODATA	NODATA	i15-29o44-54i	i15-29o44-54i	i15-29o44-52i	NODATA	NODATA
2507590	OM	OM	OM	EC	UNK	OM	MULTIPLE	0.0	0.0	0.0	1.0	1.0	0.0	0.0	0.0	0.0	0.0	NODATA	NODATA	NODATA	i-6-25	i145-163	n7-17c25	1-23	26-27	NODATA	NODATA	NODATA	NODATA	0.0	0.0	0.0	8.0	0.0	0.0	0.0	0.0	8.0	0.0	5.0	om	NODATA	NODATA	NODATA	NODATA	i3-14o31-43i46-60o75-85i89-102o123-132i135-142o176-183	NODATA
27065794	IM	IM	IM	IM	IM	IM	IM	3.0	3.0	3.0	4.0	3.0	3.0	3.0	3.0	4.0	3.0	o2-21i40-63o70-99i	o	i2-24o39-61i68-90o	o-5-23-42-61-70-93-112-129	o5-2445-69,72-96	NODATA	1-23	26-27	NODATA	NODATA	NODATA	NODATA	2.0	2.0	0.0	0.0	11.0	0.0	0.0	0.0	0.0	11.0	NODATA	NODATA	6.309525	i29-37o43-49i	i29-37o43-49i	NODATA	NODATA	4-22,27-34,38-87,94-102,113-131,147-152,160-169,175-183,194-201,204-214,221-234
27805660	PE	PE	PE	PE	PE	OM	PE	0.0	0.0	0.0	1.0	1.0	0.0	0.0	0.0	0.0	0.0	NODATA	NODATA	NODATA	i-11-27	i178-197	n13-24c36	1-23	37-38	NODATA	NODATA	26-27	NODATA	2.0	2.0	2.0	0.0	8.0	0.0	0.0	0.0	0.0	8.0	NODATA	NODATA	NODATA	i70-78o95-101i	i70-78o95-101i	i70-78o91-101i	NODATA	9-24,65-72,93-100,102-117,173-184,193-199,210-228,234-239
28202260	CY	NODATA	CY	CY	CY	CY	CY	0.0	0.0	0.0	2.0	1.0	0.0	0.0	0.0	2.0	0.0	NODATA	NODATA	NODATA	o-44-63-106-128	i49-67	NODATA	1-26	NODATA	NODATA	NODATA	NODATA	NODATA	0.0	0.0	0.0	0.0	0.0	0.0	0.0	0.0	0.0	0.0	NODATA	NODATA	NODATA	NODATA	NODATA	NODATA	NODATA	NODATA
3220012	CY	NODATA	CY	PE	CY	IM	CY	0.0	0.0	0.0	0.0	1.0	0.0	0.0	0.0	0.0	0.0	NODATA	NODATA	NODATA	NODATA	i101-120	NODATA	1-26	NODATA	NODATA	NODATA	NODATA	NODATA	0.0	0.0	0.0	0.0	0.0	0.0	0.0	0.0	0.0	0.0	NODATA	NODATA	NODATA	NODATA	NODATA	NODATA	NODATA	NODATA
33112645	CY	NODATA	CY	OM	CY	IM	CY	0.0	0.0	0.0	0.0	1.0	0.0	0.0	0.0	0.0	0.0	NODATA	NODATA	NODATA	NODATA	i53-72	NODATA	1-26	NODATA	NODATA	NODATA	NODATA	NODATA	0.0	0.0	0.0	0.0	0.0	0.0	0.0	0.0	0.0	0.0	NODATA	om	NODATA	NODATA	NODATA	NODATA	NODATA	NODATA
33357898	IM	NODATA	IM	IM	IM	CY	IM	3.0	3.0	3.0	3.0	2.0	3.0	3.0	3.0	3.0	2.0	o60-84i96-114o125-147i	o	o60-82i95-114o124-146i	o-62-81-94-113-126-145	i61-84123-147	NODATA	1-23	NODATA	NODATA	NODATA	NODATA	NODATA	0.0	0.0	0.0	0.0	0.0	0.0	0.0	0.0	0.0	0.0	NODATA	NODATA	NODATA	NODATA	NODATA	NODATA	NODATA	NODATA
34395951	CY	CY	UNK	CY	CY	CY	CY	0.0	0.0	0.0	0.0	1.0	0.0	0.0	0.0	0.0	0.0	NODATA	NODATA	NODATA	NODATA	i61-79	NODATA	1-24	NODATA	NODATA	NODATA	NODATA	NODATA	0.0	0.0	0.0	0.0	0.0	0.0	0.0	0.0	0.0	0.0	NODATA	NODATA	NODATA	NODATA	NODATA	NODATA	NODATA	NODATA
34395956	IM	NODATA	IM	IM	IM	IM	IM	6.0	6.0	6.0	6.0	6.0	6.0	6.0	6.0	6.0	6.0	i9-30o103-125i137-161o174-194i231-256o277-301i	i9-29,102-122,139-159,174-194,231-251,278-298	i9-31o101-123i136-158o173-195i230-252o280-302i	i-9-27-105-124-137-161-176-195-229-252-279-302	i9-3394-118,137-161,172-196,231-255,279-303	NODATA	1-23	32-33	NODATA	NODATA	NODATA	NODATA	0.0	0.0	0.0	0.0	0.0	0.0	0.0	0.0	0.0	0.0	NODATA	NODATA	NODATA	NODATA	NODATA	NODATA	NODATA	NODATA
3445382	OM	OM	OM	OM	OM	OM	OM	0.0	0.0	0.0	1.0	1.0	0.0	0.0	0.0	0.0	0.0	NODATA	NODATA	NODATA	i-17-35	i653-671	n16-24c28	1-33	34-35	NODATA	33-34	NODATA	NODATA	18.0	18.0	22.0	22.0	28.0	18.0	18.0	22.0	22.0	28.0	5.0	om	10.773200	i193-201o207-217i223-231o246-254i260-268o315-323i327-335o371-381i388-396o440-450i453-463o487-499i503-509o518-528i536-542o585-593i597-605o627-637i	i193-201o207-217i223-231o246-254i260-268o315-323i327-335o371-381i388-396o440-450i453-463o487-499i503-509o518-528i536-542o585-593i597-605o627-637i	i61-69o123-133i138-148o207-217i223-231o246-254i260-268o315-323i327-335o371-381i388-396o440-450i453-463o487-499i503-511o585-595i597-605o627-637i645-653o673-681i689-697o721-728i	i194-201o207-218i221-232o244-256i259-270o312-324i327-338o370-382i386-399o438-450i453-464o488-500i503-514o533-545i548-559o580-594i597-608o626-641i645-656o670-682i685-696o719-726	13-33,63-68,88-103,119-136,139-146,158-165,195-200,223-232,260-268,311-323,327-340,342-350,368-374,376-381,386-400,439-445,449-463,488-499,506-511,535-544,548-561,584-591,599-606,625-636,644-656,665-685,690-698,717-728
3914248	OM	OM	OM	EC	OM	CY	OM	0.0	0.0	0.0	1.0	1.0	0.0	0.0	0.0	0.0	0.0	NODATA	NODATA	NODATA	o-6-23	i7-26	n6-17c22	1-24	24-25	NODATA	NODATA	18-19	NODATA	6.0	6.0	6.0	0.0	8.0	6.0	6.0	6.0	0.0	8.0	NODATA	NODATA	NODATA	i6-16o43-51i56-66o93-99i102-112o156-162i	i6-16o43-51i56-66o93-99i102-112o156-162i	i6-16o43-51i56-66o93-99i102-112o156-162i	NODATA	5-17,54-69,79-84,95-112,135-144,157-162,171-186,188-197
3914249	OM	OM	OM	PE	OM	FG	OM	0.0	0.0	0.0	0.0	1.0	0.0	0.0	0.0	0.0	0.0	NODATA	NODATA	NODATA	NODATA	i7-26	n6-17c25	1-25	24-25	NODATA	NODATA	18-19	NODATA	2.0	2.0	2.0	0.0	7.0	0.0	0.0	0.0	0.0	7.0	NODATA	NODATA	NODATA	i6-16o44-50i	i6-16o44-50i	i6-16o44-50i	NODATA	5-17,55-71,98-126,137-146,158-165,179-192,194-199
3915413	OM	OM	OM	OM	OM	EC	OM	0.0	0.0	1.0	1.0	1.0	0.0	0.0	0.0	0.0	0.0	NODATA	NODATA	i12-34o	i-12-29	i15-34	n14-23c27	1-27	34-35	NODATA	33-34	NODATA	NODATA	20.0	20.0	20.0	24.0	29.0	20.0	20.0	20.0	24.0	29.0	2.0	om	9.152328	i211-221o233-243i249-255o310-318i322-330o379-387i392-400o446-456i460-468o515-523i529-537o569-577i582-592o616-624i628-634o661-669i675-683o705-715i719-729o752-760	i211-221o233-243i249-255o310-318i322-330o379-387i392-400o446-456i460-468o515-523i529-537o569-577i582-592o616-624i628-634o661-669i675-683o705-715i719-729o752-760	i211-217o233-243i249-255o310-316i322-330o381-387i390-404o446-456i460-468o515-523i527-537o569-577i582-590o616-624i628-634o661-669i675-683o705-715i719-729o752-759i	i182-189o195-205i209-220o231-243i247-258o269-278i281-292o307-319i322-333o375-387i390-401o444-456i460-471o512-524i527-538o565-577i581-594o611-625i628-639o660-672i675-686o704-716i719-728o750-757	10-18,72-85,117-122,147-153,190-200,209-221,244-258,284-289,291-296,310-317,326-344,358-364,382-388,396-403,446-458,463-468,510-524,528-535,544-549,571-591,605-620,627-641,663-670,680-690,702-708,710-716,721-728,739-744,750-760
399094	CY	CY	CY	CY	CY	CY	CY	0.0	0.0	0.0	0.0	1.0	0.0	0.0	0.0	0.0	0.0	NODATA	NODATA	NODATA	NODATA	i61-80	NODATA	1-24	NODATA	NODATA	NODATA	NODATA	NODATA	0.0	0.0	0.0	0.0	0.0	0.0	0.0	0.0	0.0	0.0	NODATA	NODATA	NODATA	NODATA	NODATA	NODATA	NODATA	NODATA
400158	OM	OM	OM	OM	OM	OM	OM	0.0	0.0	0.0	1.0	1.0	0.0	0.0	0.0	0.0	0.0	NODATA	NODATA	NODATA	i-8-26	i8-31	n8-19c25	1-23	26-27	NODATA	25-26	NODATA	NODATA	18.0	18.0	18.0	18.0	19.0	18.0	18.0	18.0	18.0	19.0	4.0	om	10.712149	i28-38o67-77i83-93o109-119i123-131o143-149i160-168o197-203i210-218o240-252i255-267o281-289i298-306o320-330i334-342o357-365i371-383o419-429	i28-38o67-77i83-93o109-119i123-131o143-149i160-168o197-203i210-218o240-252i255-267o281-289i298-306o320-330i334-342o357-365i371-383o419-429	i28-38o67-77i83-93o109-119i123-131o143-149i158-168o197-203i210-218o238-250i255-267o281-289i298-306o320-330i334-342o357-365i371-383o419-428i	i28-39o65-77i81-94o106-118i123-134o147-159i162-173o194-206i210-221o236-248i251-262o281-293i298-309o317-329i334-345o356-370i375-386o416-426	2-8,10-40,54-59,66-78,81-86,88-93,113-118,123-146,154-167,197-202,212-219,235-261,282-292,299-309,317-332,335-340,357-365,377-387,418-429
400831	IM	IM	IM	IM	IM	IM	IM	6.0	6.0	6.0	6.0	6.0	6.0	6.0	6.0	6.0	6.0	i32-55o101-123i134-155o185-207i229-254o284-305i	i32-52,103-123,134-154,185-205,235-255,284-304	i31-52o100-122i135-157o186-208i229-251o284-306i	i-31-55-105-125-134-158-185-208-239-259-286-305	i32-5698-122,134-157,181-204,235-259,286-306	NODATA	1-23	NODATA	NODATA	NODATA	NODATA	NODATA	4.0	4.0	4.0	0.0	0.0	4.0	4.0	4.0	0.0	0.0	NODATA	NODATA	NODATA	i16-24o37-45i48-56o77-87i	i16-24o37-45i48-56o77-87i	i16-22o34-45i48-56o77-87i	NODATA	NODATA
400832	IM	IM	IM	IM	IM	IM	IM	6.0	6.0	6.0	6.0	6.0	6.0	6.0	6.0	6.0	6.0	i14-35o68-90i103-129o141-163i184-206o242-264i	i13-33,69-89,109-129,140-160,184-204,243-263	i13-35o69-91i104-126o141-163i184-206o242-264i	i-13-35-67-91-104-127-140-159-184-207-242-265	i11-3567-91,101-125,136-160,192-216,242-265	NODATA	1-23	NODATA	NODATA	NODATA	NODATA	NODATA	2.0	2.0	2.0	0.0	0.0	0.0	0.0	0.0	0.0	0.0	NODATA	NODATA	NODATA	i14-24o41-53i	i14-24o41-53i	i14-24o41-53i	NODATA	NODATA
417166	CY	NODATA	CY	CY	CY	CY	CY	0.0	0.0	0.0	1.0	1.0	0.0	0.0	0.0	0.0	0.0	NODATA	NODATA	NODATA	o-18-35	i60-78	NODATA	1-32	NODATA	NODATA	NODATA	NODATA	NODATA	0.0	0.0	0.0	0.0	0.0	0.0	0.0	0.0	0.0	0.0	NODATA	NODATA	NODATA	NODATA	NODATA	NODATA	NODATA	NODATA
45593149	CY	NODATA	UNK	CY	CY	CY	CY	0.0	0.0	0.0	0.0	1.0	0.0	0.0	0.0	0.0	0.0	NODATA	NODATA	NODATA	NODATA	o60-83	NODATA	1-26	NODATA	NODATA	NODATA	NODATA	NODATA	0.0	0.0	0.0	0.0	0.0	0.0	0.0	0.0	0.0	0.0	NODATA	NODATA	NODATA	NODATA	NODATA	NODATA	NODATA	NODATA
462710	PE	PE	PE	PE	PE	CY	PE	0.0	0.0	0.0	1.0	1.0	0.0	0.0	0.0	0.0	0.0	NODATA	NODATA	NODATA	i-8-24	i10-33	n8-18c22	1-23	23-24	NODATA	22-23	NODATA	NODATA	0.0	0.0	0.0	0.0	0.0	0.0	0.0	0.0	0.0	0.0	NODATA	NODATA	NODATA	NODATA	NODATA	NODATA	NODATA	NODATA
462712	IM	NODATA	IM	IM	IM	IM	IM	6.0	6.0	6.0	5.0	6.0	6.0	6.0	6.0	5.0	6.0	i13-31o74-99i113-131o133-153i188-217o239-260i	i11-31,75-95,120-140,179-199,201-221,241-261	i13-32o78-100i121-143o179-198i205-227o242-260i	o-13-32-75-99-126-150-191-215-242-260	i10-3373-97,105-128,131-154,181-205,237-260	NODATA	1-23	28-29	NODATA	NODATA	NODATA	NODATA	0.0	0.0	0.0	0.0	0.0	0.0	0.0	0.0	0.0	0.0	NODATA	NODATA	NODATA	NODATA	NODATA	NODATA	NODATA	NODATA
5051448	OM	OM	OM	OM	UNK	OM	OM	0.0	0.0	0.0	0.0	1.0	0.0	0.0	0.0	0.0	0.0	NODATA	NODATA	NODATA	NODATA	o61-80	n4-14c19	1-25	21-22	NODATA	19-20	NODATA	NODATA	10.0	10.0	10.0	10.0	11.0	10.0	10.0	10.0	10.0	11.0	4.0	om	10.666265	i29-37o53-63i67-75o109-121i125-135o156-168i172-182o208-220i224-232o264-272	i29-37o53-63i67-75o109-121i125-135o156-168i172-182o208-220i224-232o264-272	i29-37o53-63i67-75o109-117i125-135o156-168i172-182o208-218i224-232o264-271i	i28-39o51-63i67-80o106-121i125-139o154-168i172-182o203-220i224-237o259-269	11-16,28-34,41-58,67-74,76-83,112-120,125-133,143-163,185-200,242-248,261-272
54036848	CY	NODATA	CY	CY	CY	CY	CY	0.0	0.0	0.0	0.0	1.0	0.0	0.0	0.0	0.0	0.0	NODATA	NODATA	NODATA	NODATA	i779-798	NODATA	1-26	NODATA	NODATA	NODATA	NODATA	NODATA	0.0	0.0	0.0	0.0	0.0	0.0	0.0	0.0	0.0	0.0	NODATA	NODATA	NODATA	NODATA	NODATA	NODATA	NODATA	NODATA
543784	CY	NODATA	CY	CY	CY	CY	CY	0.0	0.0	0.0	0.0	1.0	0.0	0.0	0.0	0.0	0.0	NODATA	NODATA	NODATA	NODATA	i105-128	NODATA	1-26	NODATA	NODATA	NODATA	NODATA	NODATA	0.0	0.0	0.0	0.0	0.0	0.0	0.0	0.0	0.0	0.0	NODATA	NODATA	NODATA	NODATA	NODATA	NODATA	NODATA	NODATA
544091	CY	NODATA	CY	CY	CY	CY	CY	0.0	0.0	0.0	0.0	1.0	0.0	0.0	0.0	0.0	0.0	NODATA	NODATA	NODATA	NODATA	i61-79	NODATA	1-24	NODATA	NODATA	NODATA	NODATA	NODATA	0.0	0.0	0.0	0.0	0.0	0.0	0.0	0.0	0.0	0.0	NODATA	NODATA	NODATA	NODATA	NODATA	NODATA	NODATA	NODATA
544419	CY	NODATA	UNK	CY	CY	CY	CY	0.0	0.0	0.0	0.0	1.0	0.0	0.0	0.0	0.0	0.0	NODATA	NODATA	NODATA	NODATA	i53-72	NODATA	1-26	NODATA	NODATA	NODATA	NODATA	NODATA	0.0	0.0	0.0	0.0	0.0	0.0	0.0	0.0	0.0	0.0	NODATA	NODATA	NODATA	NODATA	NODATA	NODATA	NODATA	NODATA
55584094	CY	NODATA	UNK	CY	CY	CY	CY	0.0	0.0	0.0	0.0	1.0	0.0	0.0	0.0	0.0	0.0	NODATA	NODATA	NODATA	NODATA	i3-22	NODATA	1-26	NODATA	NODATA	NODATA	NODATA	NODATA	0.0	0.0	0.0	0.0	0.0	0.0	0.0	0.0	0.0	0.0	NODATA	NODATA	NODATA	NODATA	NODATA	NODATA	NODATA	NODATA
586109	PE	PE	PE	EC	PE	EC	PE	0.0	0.0	1.0	1.0	1.0	0.0	0.0	0.0	0.0	0.0	NODATA	NODATA	i13-35o	i-13-29	i11-29	n13-24c28	1-24	29-30	NODATA	NODATA	25-26	NODATA	2.0	2.0	2.0	0.0	18.0	0.0	0.0	0.0	0.0	18.0	2.0	om	NODATA	i32-42o67-75i	i32-42o67-75i	i32-42o67-75i	NODATA	12-24,54-62,65-72,77-88,102-107,118-132,144-163,179-186,189-194,231-241,245-256,284-294,300-310,325-334,347-352,355-363,384-391,398-403
586733	CY	CY	CY	CY	CY	CY	CY	0.0	0.0	0.0	0.0	1.0	0.0	0.0	0.0	0.0	0.0	NODATA	NODATA	NODATA	NODATA	i436-455	NODATA	1-28	NODATA	NODATA	NODATA	NODATA	NODATA	0.0	0.0	0.0	0.0	0.0	0.0	0.0	0.0	0.0	0.0	NODATA	NODATA	NODATA	NODATA	NODATA	NODATA	NODATA	NODATA
5915677	CY	CY	CY	CY	CY	CY	CY	0.0	0.0	0.0	0.0	1.0	0.0	0.0	0.0	0.0	0.0	NODATA	NODATA	NODATA	NODATA	i185-203	NODATA	1-26	NODATA	NODATA	NODATA	NODATA	NODATA	2.0	2.0	2.0	0.0	0.0	0.0	0.0	0.0	0.0	0.0	NODATA	NODATA	NODATA	i4-14o27-37i	i4-14o27-37i	i4-14o27-37i	NODATA	NODATA
6166548	IM	NODATA	IM	CY	IM	CY	IM	0.0	0.0	0.0	0.0	1.0	0.0	0.0	0.0	0.0	0.0	NODATA	NODATA	NODATA	NODATA	o431-449	NODATA	1-23	NODATA	NODATA	NODATA	NODATA	NODATA	0.0	0.0	0.0	0.0	0.0	0.0	0.0	0.0	0.0	0.0	NODATA	NODATA	NODATA	NODATA	NODATA	NODATA	NODATA	NODATA
6225604	IM	NODATA	IM	CY	IM	CY	IM	1.0	1.0	1.0	0.0	1.0	0.0	0.0	0.0	0.0	0.0	o24-43i	u	i21-43o	NODATA	i21-40	NODATA	1-23	NODATA	NODATA	NODATA	NODATA	NODATA	0.0	0.0	0.0	0.0	0.0	0.0	0.0	0.0	0.0	0.0	NODATA	NODATA	NODATA	NODATA	NODATA	NODATA	NODATA	NODATA
729473	IM	IM	IM	IM	IM	IM	IM	9.0	9.0	8.0	9.0	10.0	9.0	9.0	8.0	9.0	10.0	i9-30o63-83i93-114o119-140i152-173o196-220i240-268o279-304i310-329o	i8-28,62-82,92-112,120-140,153-173,197-217,242-262,281-301,308-328	i7-29o59-81i94-116o121-143i152-174o198-220i241-263o306-328i	i-8-32-63-81-90-112-121-143-152-174-201-223-244-267-282-301-310-328	i9-3060-82,96-114,117-141,150-174,199-220,234-252,255-273,282-306,309-328	NODATA	1-23	37-38	NODATA	NODATA	NODATA	NODATA	2.0	2.0	2.0	0.0	0.0	0.0	0.0	0.0	0.0	0.0	NODATA	NODATA	NODATA	i2-12o18-26i	i2-12o18-26i	i4-12o18-26i	NODATA	NODATA
729474	IM	IM	IM	IM	IM	IM	IM	9.0	8.0	7.0	10.0	10.0	9.0	8.0	7.0	10.0	10.0	i4-24o55-74i85-103o109-128i138-159o181-201i226-253o267-287i295-315o	i5-25,55-75,106-126,137-157,181-201,228-248,268-288,295-315	o4-26i55-77o108-130i180-202o226-248i268-290o296-315i	i-6-28-55-72-85-102-107-126-139-158-185-201-214-233-238-255-268-287-296-315	i6-2952-73,86-104,107-130,136-160,181-200,219-237,240-259,269-292,296-315	NODATA	1-23	22-23	NODATA	NODATA	NODATA	NODATA	2.0	2.0	0.0	0.0	0.0	0.0	0.0	0.0	0.0	0.0	NODATA	NODATA	NODATA	1-11o17-25i	1-11o17-25i	NODATA	NODATA	NODATA
730238	OM	OM	OM	EC	OM	FG	OM	0.0	0.0	0.0	0.0	1.0	0.0	0.0	0.0	0.0	0.0	NODATA	NODATA	NODATA	NODATA	i196-214	n5-16c23	1-24	19-20	NODATA	NODATA	16-17	NODATA	12.0	12.0	11.0	0.0	14.0	12.0	12.0	11.0	0.0	14.0	NODATA	NODATA	NODATA	i4-16o30-42i52-58o86-94i97-105o129-137i142-150o184-192i198-208o220-228i234-244o271-272	i4-16o30-42i52-58o86-94i97-105o129-137i142-150o184-192i198-208o220-228i234-244o271-272	i4-16o30-42i52-58o86-94i97-105o129-135i142-150o184-192i198-206o220-228i234-244o	NODATA	2-15,38-45,51-57,74-80,84-91,96-104,107-115,131-138,142-148,157-169,176-191,211-216,231-239,259-265
730239	OM	OM	OM	EC	OM	FG	OM	0.0	0.0	0.0	0.0	1.0	0.0	0.0	0.0	0.0	0.0	NODATA	NODATA	NODATA	NODATA	i219-237	n5-15c21	1-24	19-20	NODATA	NODATA	16-17	NODATA	10.0	10.0	11.0	0.0	12.0	10.0	10.0	11.0	0.0	12.0	NODATA	NODATA	NODATA	i4-14o55-65i75-83o110-116i119-125o205-215i219-227o242-250i256-266o290-295	i4-14o55-65i75-83o110-116i119-125o205-215i219-227o242-250i256-266o290-295	i4-14o55-65i75-83o110-116i119-127o165-171i178-184o205-215i219-227o242-250i256-266o	NODATA	2-15,39-44,62-68,74-89,109-114,131-140,164-170,182-214,220-226,233-238,252-261,282-294
731015	IM	NODATA	IM	IM	IM	IM	IM	7.0	4.0	4.0	6.0	2.0	7.0	4.0	4.0	6.0	2.0	i35-53o59-79i92-112o141-167i179-196o202-219i230-247o	o	i102-124o144-166i179-196o201-223i	o-61-77-102-124-139-163-180-196-201-220-231-247	o147-167180-204	NODATA	1-23	NODATA	NODATA	NODATA	NODATA	NODATA	0.0	0.0	0.0	0.0	0.0	0.0	0.0	0.0	0.0	0.0	NODATA	NODATA	NODATA	NODATA	NODATA	NODATA	NODATA	NODATA
731017	CY	NODATA	CY	CY	CY	CY	CY	0.0	0.0	0.0	0.0	1.0	0.0	0.0	0.0	0.0	0.0	NODATA	NODATA	NODATA	NODATA	i56-74	NODATA	1-32	NODATA	NODATA	NODATA	NODATA	NODATA	0.0	0.0	0.0	0.0	0.0	0.0	0.0	0.0	0.0	0.0	NODATA	NODATA	NODATA	NODATA	NODATA	NODATA	NODATA	NODATA
75428361	EC	EC	UNK	EC	EC	EC	EC	0.0	0.0	0.0	1.0	1.0	0.0	0.0	0.0	0.0	0.0	NODATA	NODATA	NODATA	i-6-22	i286-304	n4-13c19	1-24	19-20	NODATA	18-19	NODATA	NODATA	0.0	0.0	0.0	0.0	0.0	0.0	0.0	0.0	0.0	0.0	NODATA	om	NODATA	NODATA	NODATA	NODATA	NODATA	NODATA
78100124	EC	EC	UNK	EC	EC	PE	EC	0.0	0.0	0.0	1.0	1.0	0.0	0.0	0.0	0.0	0.0	NODATA	NODATA	NODATA	i-6-23	i8-27	n7-17c23	1-23	24-25	NODATA	23-24	NODATA	NODATA	0.0	0.0	0.0	0.0	0.0	0.0	0.0	0.0	0.0	0.0	NODATA	NODATA	NODATA	NODATA	NODATA	NODATA	NODATA	NODATA
8134371	PE	PE	PE	PE	PE	CY	PE	0.0	0.0	0.0	1.0	1.0	0.0	0.0	0.0	0.0	0.0	NODATA	NODATA	NODATA	i-7-23	o56-75	n6-17c23	1-23	24-25	NODATA	23-24	NODATA	NODATA	2.0	2.0	2.0	0.0	0.0	0.0	0.0	0.0	0.0	0.0	NODATA	NODATA	NODATA	i101-107o121-126	i101-107o121-126	i101-107o118-125i	NODATA	NODATA
90111097	CY	CY	CY	CY	UNK	CY	CY	0.0	0.0	0.0	0.0	1.0	0.0	0.0	0.0	0.0	0.0	NODATA	NODATA	NODATA	NODATA	i5-25	NODATA	1-27	NODATA	NODATA	NODATA	NODATA	NODATA	0.0	0.0	0.0	0.0	0.0	0.0	0.0	0.0	0.0	0.0	NODATA	NODATA	NODATA	NODATA	NODATA	NODATA	NODATA	NODATA
90111128	CY	CY	CY	CY	CY	CY	CY	0.0	1.0	0.0	0.0	1.0	0.0	0.0	0.0	0.0	0.0	NODATA	i122-142	NODATA	NODATA	i52-71	NODATA	1-26	NODATA	NODATA	NODATA	NODATA	NODATA	0.0	0.0	0.0	0.0	0.0	0.0	0.0	0.0	0.0	0.0	NODATA	NODATA	NODATA	NODATA	NODATA	NODATA	NODATA	NODATA
90111327	CY	NODATA	UNK	CY	CY	CY	CY	0.0	0.0	0.0	0.0	1.0	0.0	0.0	0.0	0.0	0.0	NODATA	NODATA	NODATA	NODATA	i145-164	NODATA	1-26	NODATA	NODATA	NODATA	NODATA	NODATA	0.0	0.0	0.0	0.0	0.0	0.0	0.0	0.0	0.0	0.0	NODATA	NODATA	NODATA	NODATA	NODATA	NODATA	NODATA	NODATA
90111377	IM	IM	IM	OM	IM	IM	IM	2.0	2.0	2.0	3.0	2.0	2.0	2.0	2.0	3.0	2.0	o32-54i425-449o	i33-53,426-446	i32-54o427-449i	i-33-52-426-445-528-551	i32-55427-446	NODATA	1-23	NODATA	NODATA	NODATA	NODATA	NODATA	6.0	6.0	6.0	0.0	0.0	6.0	6.0	6.0	0.0	0.0	NODATA	om	10.668874	i19-3968-91,103-126,145-169,182-206,226-250,262-286,292-311,347-371,381-405,422-441,465-489,524-548i107-113o148-156i162-172o185-193i200-210o228-234i	i107-113o148-156i162-172o185-193i200-210o228-234i	i107-115o150-158i162-172o185-193i200-210o228-234i	NODATA	NODATA
90111408	CY	NODATA	CY	CY	CY	CY	CY	0.0	0.0	0.0	0.0	1.0	0.0	0.0	0.0	0.0	0.0	NODATA	NODATA	NODATA	NODATA	i50-69	NODATA	1-38	NODATA	NODATA	NODATA	NODATA	NODATA	0.0	0.0	0.0	0.0	0.0	0.0	0.0	0.0	0.0	0.0	NODATA	NODATA	NODATA	NODATA	NODATA	NODATA	NODATA	NODATA
90111550	CY	NODATA	CY	CY	CY	CY	CY	0.0	0.0	0.0	0.0	1.0	0.0	0.0	0.0	0.0	0.0	NODATA	NODATA	NODATA	NODATA	i51-69	NODATA	1-26	NODATA	NODATA	NODATA	NODATA	NODATA	0.0	0.0	0.0	0.0	0.0	0.0	0.0	0.0	0.0	0.0	NODATA	NODATA	NODATA	NODATA	NODATA	NODATA	NODATA	NODATA
90111554	CY	NODATA	CY	CY	CY	CY	CY	0.0	0.0	0.0	0.0	1.0	0.0	0.0	0.0	0.0	0.0	NODATA	NODATA	NODATA	NODATA	i61-84	NODATA	1-26	NODATA	NODATA	NODATA	NODATA	NODATA	0.0	0.0	0.0	0.0	0.0	0.0	0.0	0.0	0.0	0.0	NODATA	NODATA	NODATA	NODATA	NODATA	NODATA	NODATA	NODATA
90111696	CY	NODATA	CY	CY	CY	CY	CY	0.0	0.0	0.0	0.0	1.0	0.0	0.0	0.0	0.0	0.0	NODATA	NODATA	NODATA	NODATA	o267-291	NODATA	1-26	NODATA	NODATA	NODATA	NODATA	NODATA	0.0	0.0	0.0	0.0	0.0	0.0	0.0	0.0	0.0	0.0	NODATA	NODATA	NODATA	NODATA	NODATA	NODATA	NODATA	NODATA
90111702	CY	NODATA	UNK	PE	CY	PE	MULTIPLE	0.0	0.0	0.0	0.0	1.0	0.0	0.0	0.0	0.0	0.0	NODATA	NODATA	NODATA	NODATA	i303-322	NODATA	1-26	NODATA	NODATA	NODATA	NODATA	NODATA	0.0	0.0	0.0	0.0	0.0	0.0	0.0	0.0	0.0	0.0	NODATA	NODATA	NODATA	NODATA	NODATA	NODATA	NODATA	NODATA
9911094	IM	NODATA	IM	PE	CY	IM	MULTIPLE	1.0	1.0	1.0	1.0	1.0	0.0	0.0	0.0	0.0	0.0	i12-36o	i11-31	o10-32i	i-12-30	i10-29	NODATA	1-23	NODATA	NODATA	NODATA	NODATA	NODATA	0.0	0.0	0.0	0.0	0.0	0.0	0.0	0.0	0.0	0.0	NODATA	om	NODATA	NODATA	NODATA	NODATA	NODATA	NODATA
9972407	IM	IM	IM	IM	IM	IM	IM	13.0	13.0	13.0	13.0	13.0	13.0	13.0	13.0	13.0	13.0	i23-44o70-93i106-126o144-167i184-209o228-251i263-284o297-320i345-365o385-405i420-443o466-489i527-550o	i20-40,71-91,106-126,144-164,187-207,230-250,263-283,299-319,345-365,387-407,422-442,471-491,528-548	i21-43o70-92i105-127o142-164i187-209o229-251i264-286o301-323i343-365o385-407i420-442o471-493i527-549o	i-20-38-69-92-103-126-145-167-178-202-227-251-264-281-300-324-345-368-389-408-421-444-471-494-527-550	i19-3968-91,103-126,145-169,182-206,226-250,262-286,292-311,347-371,381-405,422-441,465-489,524-548	NODATA	1-23	NODATA	NODATA	NODATA	NODATA	NODATA	2.0	2.0	8.0	0.0	0.0	0.0	0.0	8.0	0.0	0.0	NODATA	NODATA	NODATA	i143-153o158-170i	i143-153o158-170i	i156-170o190-202i205-215o228-240i244-252o269-285i294-304o314-324i	NODATA	NODATA
